# Supplementary material for: Transcriptome profiling reveals the effects of drought tolerance in Giant Juncao
Source: BMC Plant Biol. 2021 Jan 4;21:2. doi: 10.1186/s12870-020-02785-7 (PMC7780708; doi:10.1186/s12870-020-02785-7)
Supplement: Supplementary file 2 — Additional file 2. GO enrichment in DEGs when FDR<0.01. [file 12870_2020_2785_MOESM2_ESM.xlsx]

## Sheet: Sheet2
	Up-regulate					Down-regulate
Go-Item	B-A	C-A	D-A	F-A	G-A	B-A	C-A	D-A	F-A	G-A
catalytic activity, acting on RNA	137	0	0	0	0	0	0	0	0	0
methyltransferase activity	56	0	0	0	0	0	0	0	0	0
transferase activity, transferring one-carbon groups	61	0	0	0	0	0	0	0	0	0
protein kinase activity	0	0	0	0	0	492	853	0	624	294
protein phosphorylation	0	0	0	0	0	484	838	0	618	285
phosphotransferase activity, alcohol group as acceptor	0	0	0	0	0	511	907	0	668	314
kinase activity	0	0	0	0	0	521	948	0	685	322
phosphorylation	0	0	0	0	0	501	899	0	660	310
cellular protein modification process	0	0	0	0	0	518	959	0	681	314
protein modification process	0	0	0	0	0	518	959	0	681	314
catalytic activity, acting on a protein	0	0	0	0	0	617	1201	0	801	380
transferase activity, transferring phosphorus-containing groups	0	0	0	0	0	628	1214	0	867	418
phosphate-containing compound metabolic process	0	0	0	0	0	541	1074	0	742	352
phosphorus metabolic process	0	0	0	0	0	542	1076	0	744	353
macromolecule modification	0	0	0	0	0	528	1033	0	710	334
drug binding	0	0	0	0	0	740	1615	0	1102	516
ATP binding	0	0	0	0	0	731	1593	0	1092	505
adenyl nucleotide binding	0	0	0	0	0	731	1596	0	1094	505
adenyl ribonucleotide binding	0	0	0	0	0	731	1596	0	1094	505
transferase activity	0	0	0	0	0	802	1688	0	1110	544
carbohydrate derivative binding	0	0	0	0	0	752	1672	0	1137	534
purine ribonucleoside triphosphate binding	0	0	0	0	0	745	1654	0	1126	524
purine nucleotide binding	0	0	0	0	0	745	1657	0	1128	524
ribonucleotide binding	0	0	0	0	0	745	1657	0	1128	524
purine ribonucleotide binding	0	0	0	0	0	745	1657	0	1128	524
nucleotide binding	0	0	0	0	0	745	1657	0	1130	526
nucleoside phosphate binding	0	0	0	0	0	745	1657	0	1130	526
small molecule binding	0	0	0	0	0	751	1682	0	1143	537
anion binding	0	0	0	0	0	752	1684	0	1142	538
obsolete pepsin A activity	0	0	0	0	0	45	0	37	0	0
hydrolase activity, hydrolyzing O-glycosyl compounds	0	0	0	134	0	133	0	102	0	0
hydrolase activity, acting on glycosyl bonds	0	0	0	143	0	134	0	106	0	0
catalytic activity	0	0	0	0	0	1648	0	0	2167	0
ion binding	0	0	0	0	0	881	2022	0	1335	640
carbohydrate metabolic process	0	0	0	234	0	242	0	209	0	0
cellular carbohydrate metabolic process	0	0	0	0	0	82	0	71	0	0
linoleate 13S-lipoxygenase activity	0	0	0	0	0	18	0	14	15	17
oxidoreductase activity, acting on single donors with incorporation of molecular oxygen	0	0	0	0	0	19	0	14	0	17
oxidoreductase activity, acting on single donors with incorporation of molecular oxygen, incorporation of two atoms of oxygen	0	0	0	0	0	19	0	14	0	17
dioxygenase activity	0	0	0	0	0	19	0	14	0	17
obsolete subtilase activity	0	0	0	0	0	29	45	20	0	0
cellular carbohydrate biosynthetic process	0	0	0	0	33	64	0	52	0	0
cell death	0	0	0	0	0	147	352	0	269	108
cell wall macromolecule catabolic process	0	0	0	0	0	22	0	0	0	0
chitinase activity	0	0	0	0	0	14	0	0	0	0
chitin catabolic process	0	0	0	0	0	14	0	0	0	0
amino sugar catabolic process	0	0	0	0	0	14	0	0	0	0
glucosamine-containing compound catabolic process	0	0	0	0	0	14	0	0	0	0
apoptotic process	0	0	0	0	0	139	336	0	254	105
programmed cell death	0	0	0	0	0	139	336	0	254	105
response to oxidative stress	0	0	0	49	0	42	0	37	0	0
cell wall macromolecule metabolic process	0	0	0	0	0	22	0	0	0	0
biological_process	0	0	0	0	0	2506	6159	0	3455	1867
amino sugar metabolic process	0	0	0	0	0	20	0	16	0	0
carbohydrate biosynthetic process	0	0	0	0	41	76	0	67	0	0
peroxidase activity	0	0	0	50	0	43	0	40	0	0
oxidoreductase activity, acting on peroxide as acceptor	0	0	0	50	0	43	0	40	0	0
chitin metabolic process	0	0	0	0	0	19	0	16	0	0
glucosamine-containing compound metabolic process	0	0	0	0	0	19	0	16	0	0
aminoglycan catabolic process	0	0	0	0	0	14	0	0	0	0
cell wall organization or biogenesis	0	0	0	0	0	33	0	0	0	0
protein metabolic process	0	0	718	0	0	774	1900	0	1090	661
ammonia ligase activity	0	0	0	0	0	14	0	0	0	0
acid-ammonia (or amide) ligase activity	0	0	0	0	0	14	0	0	0	0
antioxidant activity	0	0	0	54	0	43	0	40	0	0
cellulose synthase activity	0	0	0	0	16	22	41	22	0	0
cellulose synthase (UDP-forming) activity	0	0	0	0	16	22	41	22	0	0
cellulose metabolic process	0	0	0	0	16	22	41	22	0	0
cellulose biosynthetic process	0	0	0	0	16	22	41	22	0	0
drug catabolic process	0	0	0	0	0	15	0	0	0	0
cellular polysaccharide biosynthetic process	0	0	0	0	0	49	0	44	0	0
cellular polysaccharide metabolic process	0	0	0	0	0	49	0	44	0	0
polysaccharide biosynthetic process	0	0	0	0	0	49	0	44	0	0
aminoglycan metabolic process	0	0	0	0	0	20	0	0	0	0
response to abiotic stimulus	0	0	0	0	0	39	0	0	0	0
glycerophosphodiester phosphodiesterase activity	0	0	0	0	0	12	0	14	0	10
integral component of membrane	0	0	0	0	0	116	0	0	0	0
intrinsic component of membrane	0	0	0	0	0	116	0	0	0	0
trehalose metabolic process	0	0	0	0	11	16	0	0	0	0
carbon-carbon lyase activity	0	0	0	0	0	48	0	0	0	0
trehalose biosynthetic process	0	0	0	0	11	15	0	0	0	0
disaccharide biosynthetic process	0	0	0	0	11	15	0	0	0	0
disaccharide metabolic process	0	0	0	0	0	21	0	0	0	0
lyase activity	0	0	0	0	0	93	201	0	0	0
response to desiccation	0	0	0	0	0	23	0	0	0	0
response to water deprivation	0	0	0	0	0	23	0	0	0	0
organonitrogen compound metabolic process	0	0	885	0	0	0	2399	0	1336	814
cellular protein metabolic process	0	0	614	0	0	0	1537	0	928	583
photosynthesis, light harvesting	0	0	0	26	12	0	31	0	0	0
photosynthesis, light reaction	0	0	0	26	12	0	31	0	0	0
drug transmembrane transport	0	0	0	0	0	0	54	0	0	0
drug transport	0	0	0	0	0	0	61	0	0	0
response to drug	0	0	0	0	0	0	61	0	0	0
antiporter activity	0	0	0	0	0	0	72	0	0	0
oligopeptide transport	0	0	0	0	0	0	69	0	0	0
transmembrane transport	0	0	0	0	0	0	60	0	0	0
localization	0	0	0	0	0	0	1154	0	676	0
establishment of localization	0	0	0	0	0	0	1138	0	671	0
transport	0	0	0	0	0	0	1138	0	671	0
purine nucleoside metabolic process	0	0	0	0	0	0	18	0	0	0
purine ribonucleoside metabolic process	0	0	0	0	0	0	18	0	0	0
guanosine-containing compound metabolic process	0	0	0	0	0	0	18	0	0	0
secondary active transmembrane transporter activity	0	0	0	0	0	0	110	0	0	0
transporter activity	0	0	0	0	0	0	698	0	0	0
organic acid transport	0	0	0	0	0	0	76	0	0	0
carboxylic acid transport	0	0	0	0	0	0	76	0	0	0
cellular process	0	0	0	0	0	0	4173	0	2421	1330
structural constituent of ribosome	0	0	229	316	0	0	0	0	0	216
ribosome	0	0	229	316	0	0	0	0	0	216
ribonucleoprotein complex	0	0	242	337	0	0	0	0	0	230
structural molecule activity	0	0	273	384	0	0	0	0	0	251
peptide metabolic process	0	0	279	404	0	0	0	0	0	261
peptide biosynthetic process	0	0	279	404	0	0	0	0	0	261
translation	0	0	275	402	0	0	0	0	0	260
intracellular non-membrane-bounded organelle	0	0	261	367	0	0	0	0	0	253
amide biosynthetic process	0	0	284	412	0	0	0	0	0	271
cellular amide metabolic process	0	0	287	417	0	0	0	0	0	272
non-membrane-bounded organelle	0	0	265	371	0	0	0	0	0	260
cytoplasmic part	0	0	319	432	0	0	0	0	0	293
organonitrogen compound biosynthetic process	0	0	413	573	0	0	0	0	0	354
cytoplasm	0	0	346	468	0	0	0	0	0	326
gene expression	0	0	572	734	0	0	0	0	0	0
polysaccharide metabolic process	0	0	0	0	0	0	0	50	0	0
polyol metabolic process	0	0	0	0	0	0	0	16	0	0
cell adhesion	0	0	0	0	0	0	0	26	0	0
biological adhesion	0	0	0	0	0	0	0	26	0	0
transferase activity, transferring hexosyl groups	0	0	0	0	0	0	0	98	0	0
cellular glucan metabolic process	0	0	0	0	0	0	0	24	0	0
glucan biosynthetic process	0	0	0	0	0	0	0	24	0	0
glucan metabolic process	0	0	0	0	0	0	0	24	0	0
glycerol metabolic process	0	0	0	0	0	0	0	14	0	0
alditol metabolic process	0	0	0	0	0	0	0	14	0	0
protein-containing complex	0	0	0	510	0	0	0	0	0	326
biosynthetic process	0	0	0	1090	0	0	0	0	0	0
organic substance biosynthetic process	0	0	0	1013	0	0	0	0	0	0
cellular biosynthetic process	0	0	0	982	0	0	0	0	0	0
cellular nitrogen compound biosynthetic process	0	0	0	815	0	0	0	0	0	0
cellular macromolecule biosynthetic process	0	0	0	801	0	0	0	0	0	0
macromolecule biosynthetic process	0	0	0	801	0	0	0	0	0	0
cellular nitrogen compound metabolic process	0	0	0	1066	0	0	0	0	0	0
metabolic process	0	0	0	2050	0	0	0	0	0	1410
oxidoreductase activity	0	0	0	343	0	0	0	0	0	0
DNA-3-methyladenine glycosylase activity	0	0	0	8	0	0	0	0	0	0
DNA-3-methylbase glycosylase activity	0	0	0	8	0	0	0	0	0	0
intracellular part	0	0	0	857	0	0	0	0	0	0
alkylbase DNA N-glycosylase activity	0	0	0	9	0	0	0	0	0	0
DNA N-glycosylase activity	0	0	0	9	0	0	0	0	0	0
intracellular organelle	0	0	0	734	0	0	0	0	0	0
lysine metabolic process	0	0	0	14	0	0	0	0	0	0
lysine biosynthetic process	0	0	0	14	0	0	0	0	0	0
lysine biosynthetic process via diaminopimelate	0	0	0	14	0	0	0	0	0	0
diaminopimelate metabolic process	0	0	0	14	0	0	0	0	0	0
hydrolase activity, hydrolyzing N-glycosyl compounds	0	0	0	9	0	0	0	0	0	0
organelle	0	0	0	736	0	0	0	0	0	0
heterocyclic compound binding	0	0	0	0	0	0	0	0	1834	0
organic cyclic compound binding	0	0	0	0	0	0	0	0	1834	0
binding	0	0	0	0	0	0	0	0	2139	0
cellular macromolecule metabolic process	0	0	0	0	0	0	0	0	1638	912
molecular_function	0	0	0	0	0	0	0	0	3787	2081
macromolecule metabolic process	0	0	0	0	0	0	0	0	1817	1014
RNA-directed DNA polymerase activity	0	0	0	0	0	0	0	0	108	0
RNA-dependent DNA biosynthetic process	0	0	0	0	0	0	0	0	108	0
DNA biosynthetic process	0	0	0	0	0	0	0	0	108	0
obsolete ATP-binding cassette (ABC) transporter activity	0	0	0	0	0	0	0	0	135	0
DNA polymerase activity	0	0	0	0	0	0	0	0	111	0
exocyst	0	0	0	0	0	0	0	0	22	0
cell cortex	0	0	0	0	0	0	0	0	22	0
exocytosis	0	0	0	0	0	0	0	0	22	0
cell cortex part	0	0	0	0	0	0	0	0	22	0
vesicle tethering complex	0	0	0	0	0	0	0	0	22	0
cytoplasmic region	0	0	0	0	0	0	0	0	22	0
DNA-binding transcription factor activity	0	0	0	0	109	0	0	0	0	0
transcription regulator activity	0	0	0	0	109	0	0	0	0	0
regulation of transcription, DNA-templated	0	0	0	0	179	0	0	0	0	0
regulation of RNA metabolic process	0	0	0	0	179	0	0	0	0	0
regulation of nucleic acid-templated transcription	0	0	0	0	179	0	0	0	0	0
regulation of RNA biosynthetic process	0	0	0	0	179	0	0	0	0	0
regulation of nucleobase-containing compound metabolic process	0	0	0	0	179	0	0	0	0	0
cation binding	0	0	0	0	110	0	0	0	0	0
metal ion binding	0	0	0	0	110	0	0	0	0	0
transcription, DNA-templated	0	0	0	0	185	0	0	0	0	0
nucleic acid-templated transcription	0	0	0	0	185	0	0	0	0	0
regulation of gene expression	0	0	0	0	179	0	0	0	0	0
regulation of primary metabolic process	0	0	0	0	180	0	0	0	0	0
nucleus	0	0	0	0	208	0	0	0	0	0
RNA biosynthetic process	0	0	0	0	185	0	0	0	0	0
regulation of nitrogen compound metabolic process	0	0	0	0	179	0	0	0	0	0
regulation of biosynthetic process	0	0	0	0	179	0	0	0	0	0
regulation of macromolecule biosynthetic process	0	0	0	0	179	0	0	0	0	0
regulation of cellular biosynthetic process	0	0	0	0	179	0	0	0	0	0
regulation of cellular macromolecule biosynthetic process	0	0	0	0	179	0	0	0	0	0
regulation of metabolic process	0	0	0	0	180	0	0	0	0	0
regulation of cellular metabolic process	0	0	0	0	179	0	0	0	0	0
regulation of macromolecule metabolic process	0	0	0	0	179	0	0	0	0	0
UDP-glucosyltransferase activity	0	0	0	0	19	0	0	0	0	0
glucosyltransferase activity	0	0	0	0	19	0	0	0	0	0
calcium ion binding	0	0	0	0	38	0	0	0	0	0
beta-glucan metabolic process	0	0	0	0	16	0	0	0	0	0
beta-glucan biosynthetic process	0	0	0	0	16	0	0	0	0	0
transferase activity, transferring glycosyl groups	0	0	0	0	67	0	0	0	0	0
oligosaccharide biosynthetic process	0	0	0	0	11	0	0	0	0	0
RNA metabolic process	0	0	0	0	204	0	0	0	0	0
cellular metabolic process	0	0	0	0	0	0	0	0	0	1144
nitrogen compound metabolic process	0	0	0	0	0	0	0	0	0	1123
organic substance metabolic process	0	0	0	0	0	0	0	0	0	1256
primary metabolic process	0	0	0	0	0	0	0	0	0	1191
iron ion binding	0	0	0	0	0	0	0	0	0	22
