# Supplementary material for: Transcriptome profiling reveals the effects of drought tolerance in Giant Juncao
Source: BMC Plant Biol. 2021 Jan 4;21:2. doi: 10.1186/s12870-020-02785-7 (PMC7780708; doi:10.1186/s12870-020-02785-7)
Supplement: Supplementary file 3 — Additional file 3. KEGG enrichment in DEGs at different drought stress and rehydration conditions. [file 12870_2020_2785_MOESM3_ESM.xlsx]

## Sheet: D1
D1 up-regulated				D2 down-regulated
Term	ID	Input number		Term	ID	Input number
Glutathione metabolism	sita00480	43		Amino sugar and nucleotide sugar metabolism	sita00520	70
Protein processing in endoplasmic reticulum	sita04141	62		Phenylpropanoid biosynthesis	sita00940	96
Homologous recombination	sita03440	22		Plant-pathogen interaction	sita04626	68
Flavonoid biosynthesis	sita00941	19		Starch and sucrose metabolism	sita00500	79
Mismatch repair	sita03430	18		Biosynthesis of secondary metabolites	sita01110	314
Sesquiterpenoid and triterpenoid biosynthesis	sita00909	8		Arginine and proline metabolism	sita00330	25
RNA degradation	sita03018	35		Phenylalanine metabolism	sita00360	22
Tropane, piperidine and pyridine alkaloid biosynthesis	sita00960	12		Alanine, aspartate and glutamate metabolism	sita00250	22
Ascorbate and aldarate metabolism	sita00053	17		Nitrogen metabolism	sita00910	17
DNA replication	sita03030	20		Metabolic pathways	sita01100	497
Phenylalanine metabolism	sita00360	17		Stilbenoid, diarylheptanoid and gingerol biosynthesis	sita00945	12
Spliceosome	sita03040	49		Plant hormone signal transduction	sita04075	72
Isoquinoline alkaloid biosynthesis	sita00950	12		Cyanoamino acid metabolism	sita00460	23
Purine metabolism	sita00230	45		Thiamine metabolism	sita00730	8
Aminoacyl-tRNA biosynthesis	sita00970	26		ABC transporters	sita02010	14
Sulfur metabolism	sita00920	13		Carotenoid biosynthesis	sita00906	14
Pyrimidine metabolism	sita00240	36		Glycosphingolipid biosynthesis - globo series	sita00603	7
beta-Alanine metabolism	sita00410	13		Ether lipid metabolism	sita00565	12
Ubiquinone and other terpenoid-quinone biosynthesis	sita00130	14		Diterpenoid biosynthesis	sita00904	11
Monoterpenoid biosynthesis	sita00902	6		Phenylalanine, tyrosine and tryptophan biosynthesis	sita00400	17
Glycine, serine and threonine metabolism	sita00260	22		Glycosaminoglycan degradation	sita00531	7
Tyrosine metabolism	sita00350	15		alpha-Linolenic acid metabolism	sita00592	17
Ribosome biogenesis in eukaryotes	sita03008	23		Zeatin biosynthesis	sita00908	10
Lysine degradation	sita00310	11		Brassinosteroid biosynthesis	sita00905	6
Histidine metabolism	sita00340	6		Pentose and glucuronate interconversions	sita00040	19
Pantothenate and CoA biosynthesis	sita00770	9		Galactose metabolism	sita00052	21
Cyanoamino acid metabolism	sita00460	16		Glycosphingolipid biosynthesis - ganglio series	sita00604	4
Thiamine metabolism	sita00730	5		Carbon fixation in photosynthetic organisms	sita00710	23
Monobactam biosynthesis	sita00261	5		Endocytosis	sita04144	43
Folate biosynthesis	sita00790	6		Phagosome	sita04145	22
Non-homologous end-joining	sita03450	4		Isoquinoline alkaloid biosynthesis	sita00950	10
Alanine, aspartate and glutamate metabolism	sita00250	12		Other glycan degradation	sita00511	8
2-Oxocarboxylic acid metabolism	sita01210	12		Tryptophan metabolism	sita00380	14
Peroxisome	sita04146	22		Glycerophospholipid metabolism	sita00564	29
Valine, leucine and isoleucine biosynthesis	sita00290	5		Inositol phosphate metabolism	sita00562	17
Nucleotide excision repair	sita03420	14		Arginine biosynthesis	sita00220	10
Stilbenoid, diarylheptanoid and gingerol biosynthesis	sita00945	6		Lysine degradation	sita00310	11
Porphyrin and chlorophyll metabolism	sita00860	11		Flavonoid biosynthesis	sita00941	12
Fatty acid degradation	sita00071	11		Ascorbate and aldarate metabolism	sita00053	12
Selenocompound metabolism	sita00450	5		Phosphatidylinositol signaling system	sita04070	18
Base excision repair	sita03410	10		Fatty acid elongation	sita00062	12
Pentose phosphate pathway	sita00030	13		Tyrosine metabolism	sita00350	13
RNA polymerase	sita03020	12		Butanoate metabolism	sita00650	7
Vitamin B6 metabolism	sita00750	3		Glycerolipid metabolism	sita00561	18
Arginine and proline metabolism	sita00330	11		Riboflavin metabolism	sita00740	3
Butanoate metabolism	sita00650	6		beta-Alanine metabolism	sita00410	10
Arginine biosynthesis	sita00220	7		Taurine and hypotaurine metabolism	sita00430	5
Biosynthesis of unsaturated fatty acids	sita01040	9		Monobactam biosynthesis	sita00261	4
Oxidative phosphorylation	sita00190	24		AGE-RAGE signaling pathway in diabetic complications	sita04933	3
Nicotinate and nicotinamide metabolism	sita00760	4		2-Oxocarboxylic acid metabolism	sita01210	12
RNA transport	sita03013	31		Pentose phosphate pathway	sita00030	14
Biotin metabolism	sita00780	5		DNA replication	sita03030	13
Fatty acid metabolism	sita01212	15		Glyoxylate and dicarboxylate metabolism	sita00630	16
Ubiquitin mediated proteolysis	sita04120	22		Lysine biosynthesis	sita00300	4
Glycolysis / Gluconeogenesis	sita00010	25		Regulation of autophagy	sita04140	7
Plant hormone signal transduction	sita04075	43		Cysteine and methionine metabolism	sita00270	22
Biosynthesis of amino acids	sita01230	42		Circadian rhythm - plant	sita04712	10
Arachidonic acid metabolism	sita00590	3		Folate biosynthesis	sita00790	4
Terpenoid backbone biosynthesis	sita00900	11		Cutin, suberine and wax biosynthesis	sita00073	6
Lysine biosynthesis	sita00300	3		Pyruvate metabolism	sita00620	18
One carbon pool by folate	sita00670	3		Ubiquinone and other terpenoid-quinone biosynthesis	sita00130	9
Fatty acid biosynthesis	sita00061	8		Vitamin B6 metabolism	sita00750	2
Sphingolipid metabolism	sita00600	5		Sphingolipid metabolism	sita00600	6
Galactose metabolism	sita00052	11		Histidine metabolism	sita00340	3
Sulfur relay system	sita04122	2		Fatty acid degradation	sita00071	9
Protein export	sita03060	9		Other types of O-glycan biosynthesis	sita00514	1
Glycosphingolipid biosynthesis - ganglio series	sita00604	1		Fructose and mannose metabolism	sita00051	13
Circadian rhythm - plant	sita04712	7		Mismatch repair	sita03430	7
Glycosaminoglycan degradation	sita00531	2		Glycine, serine and threonine metabolism	sita00260	15
Photosynthesis - antenna proteins	sita00196	2		C5-Branched dibasic acid metabolism	sita00660	1
Fructose and mannose metabolism	sita00051	10		Sulfur relay system	sita04122	2
Steroid biosynthesis	sita00100	5		Terpenoid backbone biosynthesis	sita00900	11
Pyruvate metabolism	sita00620	13		Photosynthesis - antenna proteins	sita00196	2
Valine, leucine and isoleucine degradation	sita00280	7		Homologous recombination	sita03440	8
Fatty acid elongation	sita00062	6		Sesquiterpenoid and triterpenoid biosynthesis	sita00909	1
Riboflavin metabolism	sita00740	1		Valine, leucine and isoleucine biosynthesis	sita00290	2
Citrate cycle (TCA cycle)	sita00020	7		Tropane, piperidine and pyridine alkaloid biosynthesis	sita00960	3
ABC transporters	sita02010	4		Steroid biosynthesis	sita00100	5
Cysteine and methionine metabolism	sita00270	15		Nucleotide excision repair	sita03420	9
Glycerolipid metabolism	sita00561	10		Biotin metabolism	sita00780	3
Taurine and hypotaurine metabolism	sita00430	2		Non-homologous end-joining	sita03450	1
N-Glycan biosynthesis	sita00510	5		Nicotinate and nicotinamide metabolism	sita00760	2
Regulation of autophagy	sita04140	4		Valine, leucine and isoleucine degradation	sita00280	7
Pentose and glucuronate interconversions	sita00040	8		Biosynthesis of amino acids	sita01230	42
Plant-pathogen interaction	sita04626	25		N-Glycan biosynthesis	sita00510	5
Biosynthesis of secondary metabolites	sita01110	198		Propanoate metabolism	sita00640	3
alpha-Linolenic acid metabolism	sita00592	6		Pantothenate and CoA biosynthesis	sita00770	3
Glycosphingolipid biosynthesis - globo series	sita00603	1		Sulfur metabolism	sita00920	4
Ether lipid metabolism	sita00565	3		Carbon metabolism	sita01200	45
Glycerophospholipid metabolism	sita00564	14		Peroxisome	sita04146	14
Tryptophan metabolism	sita00380	5		Pyrimidine metabolism	sita00240	20
Cutin, suberine and wax biosynthesis	sita00073	3		Fatty acid biosynthesis	sita00061	5
Starch and sucrose metabolism	sita00500	30		One carbon pool by folate	sita00670	1
Brassinosteroid biosynthesis	sita00905	1		Base excision repair	sita03410	4
Carotenoid biosynthesis	sita00906	3		Purine metabolism	sita00230	24
Amino sugar and nucleotide sugar metabolism	sita00520	20		Glutathione metabolism	sita00480	14
Phenylalanine, tyrosine and tryptophan biosynthesis	sita00400	5		Glycolysis / Gluconeogenesis	sita00010	19
Zeatin biosynthesis	sita00908	2		Glycosylphosphatidylinositol(GPI)-anchor biosynthesis	sita00563	1
SNARE interactions in vesicular transport	sita04130	3		Basal transcription factors	sita03022	4
Proteasome	sita03050	6		Citrate cycle (TCA cycle)	sita00020	4
Diterpenoid biosynthesis	sita00904	2		Biosynthesis of unsaturated fatty acids	sita01040	3
Metabolic pathways	sita01100	336		Porphyrin and chlorophyll metabolism	sita00860	3
Photosynthesis	sita00195	7		Oxidative phosphorylation	sita00190	14
Basal transcription factors	sita03022	4		Fatty acid metabolism	sita01212	7
Phosphatidylinositol signaling system	sita04070	6		RNA polymerase	sita03020	3
Other glycan degradation	sita00511	1		SNARE interactions in vesicular transport	sita04130	1
Glycosylphosphatidylinositol(GPI)-anchor biosynthesis	sita00563	1		Photosynthesis	sita00195	4
Nitrogen metabolism	sita00910	2		Protein export	sita03060	2
Endocytosis	sita04144	18		Ubiquitin mediated proteolysis	sita04120	8
Glyoxylate and dicarboxylate metabolism	sita00630	6		mRNA surveillance pathway	sita03015	5
Carbon metabolism	sita01200	32		Protein processing in endoplasmic reticulum	sita04141	15
Inositol phosphate metabolism	sita00562	3		RNA degradation	sita03018	4
Ribosome	sita03010	36		Ribosome biogenesis in eukaryotes	sita03008	1
mRNA surveillance pathway	sita03015	8		Spliceosome	sita03040	10
Phenylpropanoid biosynthesis	sita00940	25		Aminoacyl-tRNA biosynthesis	sita00970	1
Carbon fixation in photosynthetic organisms	sita00710	4		RNA transport	sita03013	3
Phagosome	sita04145	3		Ribosome	sita03010	5

## Sheet: D2
D2 up-regulated				D2 down-regulated
Term	ID	Input number		Term	ID	Input number
alpha-Linolenic acid metabolism	sita00592	51		Ribosome	sita03010	227
Galactose metabolism	sita00052	60		Nucleotide excision repair	sita03420	60
Regulation of autophagy	sita04140	33		ABC transporters	sita02010	31
Phenylalanine metabolism	sita00360	37		Porphyrin and chlorophyll metabolism	sita00860	41
Fatty acid degradation	sita00071	37		Tropane, piperidine and pyridine alkaloid biosynthesis	sita00960	24
Nicotinate and nicotinamide metabolism	sita00760	19		Base excision repair	sita03410	37
Arginine biosynthesis	sita00220	25		Glyoxylate and dicarboxylate metabolism	sita00630	57
Linoleic acid metabolism	sita00591	16		Cyanoamino acid metabolism	sita00460	48
Citrate cycle (TCA cycle)	sita00020	36		Carbon fixation in photosynthetic organisms	sita00710	59
2-Oxocarboxylic acid metabolism	sita01210	34		Carotenoid biosynthesis	sita00906	28
Butanoate metabolism	sita00650	20		Linoleic acid metabolism	sita00591	16
Glycerolipid metabolism	sita00561	45		Stilbenoid, diarylheptanoid and gingerol biosynthesis	sita00945	20
Alanine, aspartate and glutamate metabolism	sita00250	33		Lysine degradation	sita00310	30
Starch and sucrose metabolism	sita00500	108		Pentose phosphate pathway	sita00030	43
Arginine and proline metabolism	sita00330	32		Glycine, serine and threonine metabolism	sita00260	56
Fatty acid metabolism	sita01212	49		Nitrogen metabolism	sita00910	27
Plant-pathogen interaction	sita04626	89		Circadian rhythm - plant	sita04712	35
Biosynthesis of amino acids	sita01230	120		Tryptophan metabolism	sita00380	33
Carotenoid biosynthesis	sita00906	22		Flavonoid biosynthesis	sita00941	31
Phagosome	sita04145	43		Biosynthesis of secondary metabolites	sita01110	682
Glycerophospholipid metabolism	sita00564	57		Photosynthesis	sita00195	50
Ascorbate and aldarate metabolism	sita00053	26		Sulfur metabolism	sita00920	27
Stilbenoid, diarylheptanoid and gingerol biosynthesis	sita00945	15		Plant-pathogen interaction	sita04626	106
Glutathione metabolism	sita00480	58		AGE-RAGE signaling pathway in diabetic complications	sita04933	9
Pentose phosphate pathway	sita00030	33		Phenylalanine metabolism	sita00360	31
Phosphatidylinositol signaling system	sita04070	37		Histidine metabolism	sita00340	12
Phenylalanine, tyrosine and tryptophan biosynthesis	sita00400	28		Glycosylphosphatidylinositol(GPI)-anchor biosynthesis	sita00563	16
Flavonoid biosynthesis	sita00941	24		Terpenoid backbone biosynthesis	sita00900	41
Amino sugar and nucleotide sugar metabolism	sita00520	74		Pyruvate metabolism	sita00620	54
Zeatin biosynthesis	sita00908	16		Glycosaminoglycan degradation	sita00531	11
Plant hormone signal transduction	sita04075	115		Glycosphingolipid biosynthesis - ganglio series	sita00604	6
SNARE interactions in vesicular transport	sita04130	20		Isoquinoline alkaloid biosynthesis	sita00950	19
Tyrosine metabolism	sita00350	27		Tyrosine metabolism	sita00350	31
Pantothenate and CoA biosynthesis	sita00770	17		Alanine, aspartate and glutamate metabolism	sita00250	31
Carbon fixation in photosynthetic organisms	sita00710	40		Ubiquinone and other terpenoid-quinone biosynthesis	sita00130	28
Inositol phosphate metabolism	sita00562	30		Carbon metabolism	sita01200	154
Carbon metabolism	sita01200	123		Non-homologous end-joining	sita03450	8
beta-Alanine metabolism	sita00410	21		Phagosome	sita04145	45
Taurine and hypotaurine metabolism	sita00430	11		Brassinosteroid biosynthesis	sita00905	9
Pentose and glucuronate interconversions	sita00040	30		Glycerolipid metabolism	sita00561	43
Arachidonic acid metabolism	sita00590	10		Arginine and proline metabolism	sita00330	30
Monoterpenoid biosynthesis	sita00902	8		Protein export	sita03060	35
Biosynthesis of unsaturated fatty acids	sita01040	22		Other glycan degradation	sita00511	14
Ether lipid metabolism	sita00565	15		Purine metabolism	sita00230	97
Ubiquinone and other terpenoid-quinone biosynthesis	sita00130	22		Other types of O-glycan biosynthesis	sita00514	4
Fructose and mannose metabolism	sita00051	32		Zeatin biosynthesis	sita00908	16
Vitamin B6 metabolism	sita00750	6		Folate biosynthesis	sita00790	12
Brassinosteroid biosynthesis	sita00905	7		Metabolic pathways	sita01100	1121
Cutin, suberine and wax biosynthesis	sita00073	14		Ribosome biogenesis in eukaryotes	sita03008	50
AGE-RAGE signaling pathway in diabetic complications	sita04933	5		Glycolysis / Gluconeogenesis	sita00010	80
Valine, leucine and isoleucine degradation	sita00280	22		N-Glycan biosynthesis	sita00510	23
Glycolysis / Gluconeogenesis	sita00010	60		Arginine biosynthesis	sita00220	18
Metabolic pathways	sita01100	843		Phosphatidylinositol signaling system	sita04070	38
Fatty acid elongation	sita00062	19		Inositol phosphate metabolism	sita00562	32
Synthesis and degradation of ketone bodies	sita00072	5		Pyrimidine metabolism	sita00240	77
Sphingolipid metabolism	sita00600	13		Vitamin B6 metabolism	sita00750	6
Biosynthesis of secondary metabolites	sita01110	487		Glycosphingolipid biosynthesis - globo series	sita00603	7
Protein processing in endoplasmic reticulum	sita04141	82		Diterpenoid biosynthesis	sita00904	15
Tropane, piperidine and pyridine alkaloid biosynthesis	sita00960	10		Ascorbate and aldarate metabolism	sita00053	23
Isoquinoline alkaloid biosynthesis	sita00950	12		Starch and sucrose metabolism	sita00500	113
Endocytosis	sita04144	66		Cutin, suberine and wax biosynthesis	sita00073	16
Ubiquitin mediated proteolysis	sita04120	51		Riboflavin metabolism	sita00740	5
Pyruvate metabolism	sita00620	36		Glycerophospholipid metabolism	sita00564	56
Cysteine and methionine metabolism	sita00270	42		Amino sugar and nucleotide sugar metabolism	sita00520	81
Pyrimidine metabolism	sita00240	55		Thiamine metabolism	sita00730	7
Histidine metabolism	sita00340	6		One carbon pool by folate	sita00670	9
Oxidative phosphorylation	sita00190	50		Ether lipid metabolism	sita00565	14
Diterpenoid biosynthesis	sita00904	10		Phenylpropanoid biosynthesis	sita00940	128
Cyanoamino acid metabolism	sita00460	23		Fructose and mannose metabolism	sita00051	33
Non-homologous end-joining	sita03450	4		Lysine biosynthesis	sita00300	8
Valine, leucine and isoleucine biosynthesis	sita00290	6		beta-Alanine metabolism	sita00410	18
Propanoate metabolism	sita00640	10		Steroid biosynthesis	sita00100	17
Homologous recombination	sita03440	19		Pantothenate and CoA biosynthesis	sita00770	13
Lysine degradation	sita00310	13		Plant hormone signal transduction	sita04075	124
Proteasome	sita03050	21		Glutathione metabolism	sita00480	54
Spliceosome	sita03040	70		Selenocompound metabolism	sita00450	7
Thiamine metabolism	sita00730	4		Pentose and glucuronate interconversions	sita00040	27
Folate biosynthesis	sita00790	6		Monobactam biosynthesis	sita00261	5
Peroxisome	sita04146	36		Phenylalanine, tyrosine and tryptophan biosynthesis	sita00400	21
Glyoxylate and dicarboxylate metabolism	sita00630	26		alpha-Linolenic acid metabolism	sita00592	21
Steroid biosynthesis	sita00100	12		Fatty acid degradation	sita00071	19
RNA polymerase	sita03020	18		Biotin metabolism	sita00780	9
Sulfur relay system	sita04122	4		Butanoate metabolism	sita00650	9
Fatty acid biosynthesis	sita00061	16		Nicotinate and nicotinamide metabolism	sita00760	6
One carbon pool by folate	sita00670	5		Peroxisome	sita04146	43
Biotin metabolism	sita00780	7		Lipoic acid metabolism	sita00785	1
Other glycan degradation	sita00511	6		Cysteine and methionine metabolism	sita00270	44
Other types of O-glycan biosynthesis	sita00514	1		Taurine and hypotaurine metabolism	sita00430	5
ABC transporters	sita02010	9		Fatty acid elongation	sita00062	16
C5-Branched dibasic acid metabolism	sita00660	1		Aminoacyl-tRNA biosynthesis	sita00970	37
Monobactam biosynthesis	sita00261	3		2-Oxocarboxylic acid metabolism	sita01210	18
RNA degradation	sita03018	36		Oxidative phosphorylation	sita00190	54
Porphyrin and chlorophyll metabolism	sita00860	13		Galactose metabolism	sita00052	26
Basal transcription factors	sita03022	14		Ubiquitin mediated proteolysis	sita04120	52
Mismatch repair	sita03430	10		Valine, leucine and isoleucine biosynthesis	sita00290	4
Glycosphingolipid biosynthesis - globo series	sita00603	2		Sulfur relay system	sita04122	3
Nitrogen metabolism	sita00910	8		Protein processing in endoplasmic reticulum	sita04141	87
Lysine biosynthesis	sita00300	3		Valine, leucine and isoleucine degradation	sita00280	17
Selenocompound metabolism	sita00450	3		Endocytosis	sita04144	67
Tryptophan metabolism	sita00380	10		Propanoate metabolism	sita00640	7
Base excision repair	sita03410	9		RNA polymerase	sita03020	17
Nucleotide excision repair	sita03420	14		Sphingolipid metabolism	sita00600	8
Sulfur metabolism	sita00920	7		RNA transport	sita03013	68
Terpenoid backbone biosynthesis	sita00900	15		Biosynthesis of amino acids	sita01230	101
mRNA surveillance pathway	sita03015	29		mRNA surveillance pathway	sita03015	40
Purine metabolism	sita00230	49		Biosynthesis of unsaturated fatty acids	sita01040	11
Phenylpropanoid biosynthesis	sita00940	75		Regulation of autophagy	sita04140	7
Glycosaminoglycan degradation	sita00531	1		Citrate cycle (TCA cycle)	sita00020	13
DNA replication	sita03030	10		Fatty acid biosynthesis	sita00061	11
Glycosylphosphatidylinositol(GPI)-anchor biosynthesis	sita00563	2		Arachidonic acid metabolism	sita00590	1
Aminoacyl-tRNA biosynthesis	sita00970	19		Basal transcription factors	sita03022	10
Circadian rhythm - plant	sita04712	7		RNA degradation	sita03018	31
N-Glycan biosynthesis	sita00510	5		Proteasome	sita03050	11
Protein export	sita03060	9		SNARE interactions in vesicular transport	sita04130	4
Glycine, serine and threonine metabolism	sita00260	14		Spliceosome	sita03040	59
RNA transport	sita03013	38		Fatty acid metabolism	sita01212	18
Photosynthesis	sita00195	11
Ribosome biogenesis in eukaryotes	sita03008	11
Ribosome	sita03010	25

## Sheet: R1
R1 up-regulated				R1down-regulated
Term	ID	Input number		Term	ID	Input number
Ribosome	sita03010	134		Linoleic acid metabolism	sita00591	16
Ribosome biogenesis in eukaryotes	sita03008	48		Phagosome	sita04145	34
Glutathione metabolism	sita00480	55		Phenylpropanoid biosynthesis	sita00940	76
Flavonoid biosynthesis	sita00941	21		Amino sugar and nucleotide sugar metabolism	sita00520	51
Pantothenate and CoA biosynthesis	sita00770	16		Starch and sucrose metabolism	sita00500	65
Pyrimidine metabolism	sita00240	46		Stilbenoid, diarylheptanoid and gingerol biosynthesis	sita00945	14
Monobactam biosynthesis	sita00261	10		Monoterpenoid biosynthesis	sita00902	9
Plant-pathogen interaction	sita04626	53		ABC transporters	sita02010	15
Diterpenoid biosynthesis	sita00904	14		alpha-Linolenic acid metabolism	sita00592	18
Selenocompound metabolism	sita00450	11		Biosynthesis of secondary metabolites	sita01110	257
Spliceosome	sita03040	56		Ribosome	sita03010	76
Valine, leucine and isoleucine biosynthesis	sita00290	10		Isoquinoline alkaloid biosynthesis	sita00950	11
RNA polymerase	sita03020	21		Glycosaminoglycan degradation	sita00531	7
Mismatch repair	sita03430	16		Flavonoid biosynthesis	sita00941	14
Monoterpenoid biosynthesis	sita00902	8		Glycerophospholipid metabolism	sita00564	29
RNA degradation	sita03018	34		Diterpenoid biosynthesis	sita00904	10
Purine metabolism	sita00230	48		Cyanoamino acid metabolism	sita00460	18
2-Oxocarboxylic acid metabolism	sita01210	18		Inositol phosphate metabolism	sita00562	17
Glycine, serine and threonine metabolism	sita00260	25		Oxidative phosphorylation	sita00190	33
Tropane, piperidine and pyridine alkaloid biosynthesis	sita00960	10		Glycosphingolipid biosynthesis - ganglio series	sita00604	4
Lysine biosynthesis	sita00300	8		Cutin, suberine and wax biosynthesis	sita00073	10
Homologous recombination	sita03440	17		Galactose metabolism	sita00052	19
DNA replication	sita03030	18		Arginine and proline metabolism	sita00330	14
Phenylalanine metabolism	sita00360	15		Phosphatidylinositol signaling system	sita04070	18
Linoleic acid metabolism	sita00591	7		Brassinosteroid biosynthesis	sita00905	5
Circadian rhythm - plant	sita04712	15		Zeatin biosynthesis	sita00908	8
Ubiquinone and other terpenoid-quinone biosynthesis	sita00130	14		Nitrogen metabolism	sita00910	10
Tyrosine metabolism	sita00350	15		Plant-pathogen interaction	sita04626	39
Ascorbate and aldarate metabolism	sita00053	13		Tyrosine metabolism	sita00350	13
Protein processing in endoplasmic reticulum	sita04141	49		Folate biosynthesis	sita00790	6
Sulfur metabolism	sita00920	11		Carbon fixation in photosynthetic organisms	sita00710	19
Biosynthesis of amino acids	sita01230	56		Glycosphingolipid biosynthesis - globo series	sita00603	4
Alanine, aspartate and glutamate metabolism	sita00250	14		Thiamine metabolism	sita00730	4
Isoquinoline alkaloid biosynthesis	sita00950	9		Other glycan degradation	sita00511	6
Biotin metabolism	sita00780	8		Other types of O-glycan biosynthesis	sita00514	2
Cysteine and methionine metabolism	sita00270	26		Carotenoid biosynthesis	sita00906	8
Vitamin B6 metabolism	sita00750	4		Base excision repair	sita03410	10
Non-homologous end-joining	sita03450	4		Metabolic pathways	sita01100	400
Aminoacyl-tRNA biosynthesis	sita00970	22		Mismatch repair	sita03430	9
Carotenoid biosynthesis	sita00906	9		Butanoate metabolism	sita00650	6
alpha-Linolenic acid metabolism	sita00592	13		Fatty acid elongation	sita00062	10
Butanoate metabolism	sita00650	7		Terpenoid backbone biosynthesis	sita00900	14
Folate biosynthesis	sita00790	5		Phenylalanine metabolism	sita00360	10
C5-Branched dibasic acid metabolism	sita00660	2		Lysine degradation	sita00310	8
Plant hormone signal transduction	sita04075	51		Pentose phosphate pathway	sita00030	12
Fatty acid elongation	sita00062	10		Taurine and hypotaurine metabolism	sita00430	4
Histidine metabolism	sita00340	4		beta-Alanine metabolism	sita00410	8
Zeatin biosynthesis	sita00908	6		Ether lipid metabolism	sita00565	6
Nucleotide excision repair	sita03420	13		Alanine, aspartate and glutamate metabolism	sita00250	10
Cyanoamino acid metabolism	sita00460	13		DNA replication	sita03030	11
Stilbenoid, diarylheptanoid and gingerol biosynthesis	sita00945	5		Monobactam biosynthesis	sita00261	3
Fatty acid biosynthesis	sita00061	10		Glycerolipid metabolism	sita00561	14
beta-Alanine metabolism	sita00410	8		Photosynthesis - antenna proteins	sita00196	3
Nitrogen metabolism	sita00910	7		Circadian rhythm - plant	sita04712	9
Arginine biosynthesis	sita00220	6		Plant hormone signal transduction	sita04075	46
Fatty acid degradation	sita00071	9		Glycine, serine and threonine metabolism	sita00260	15
Photosynthesis - antenna proteins	sita00196	3		Regulation of autophagy	sita04140	6
Peroxisome	sita04146	18		2-Oxocarboxylic acid metabolism	sita01210	9
One carbon pool by folate	sita00670	3		mRNA surveillance pathway	sita03015	20
Biosynthesis of secondary metabolites	sita01110	228		Photosynthesis	sita00195	13
Lysine degradation	sita00310	6		Glyoxylate and dicarboxylate metabolism	sita00630	13
Thiamine metabolism	sita00730	2		Lysine biosynthesis	sita00300	3
Base excision repair	sita03410	7		Tropane, piperidine and pyridine alkaloid biosynthesis	sita00960	4
Sulfur relay system	sita04122	2		Arginine biosynthesis	sita00220	5
Fatty acid metabolism	sita01212	14		Sulfur metabolism	sita00920	6
RNA transport	sita03013	29		Pentose and glucuronate interconversions	sita00040	10
Ubiquitin mediated proteolysis	sita04120	21		Endocytosis	sita04144	28
Porphyrin and chlorophyll metabolism	sita00860	7		Homologous recombination	sita03440	8
SNARE interactions in vesicular transport	sita04130	5		Proteasome	sita03050	9
Arginine and proline metabolism	sita00330	7		Fatty acid degradation	sita00071	7
AGE-RAGE signaling pathway in diabetic complications	sita04933	1		Histidine metabolism	sita00340	2
ABC transporters	sita02010	4		Nucleotide excision repair	sita03420	9
Tryptophan metabolism	sita00380	6		Fructose and mannose metabolism	sita00051	10
Pentose phosphate pathway	sita00030	8		Sesquiterpenoid and triterpenoid biosynthesis	sita00909	1
Nicotinate and nicotinamide metabolism	sita00760	2		Phenylalanine, tyrosine and tryptophan biosynthesis	sita00400	7
Phenylalanine, tyrosine and tryptophan biosynthesis	sita00400	6		Tryptophan metabolism	sita00380	6
Steroid biosynthesis	sita00100	4		Ubiquinone and other terpenoid-quinone biosynthesis	sita00130	6
Biosynthesis of unsaturated fatty acids	sita01040	5		AGE-RAGE signaling pathway in diabetic complications	sita04933	1
Glycolysis / Gluconeogenesis	sita00010	21		Citrate cycle (TCA cycle)	sita00020	7
Valine, leucine and isoleucine degradation	sita00280	6		N-Glycan biosynthesis	sita00510	5
Cutin, suberine and wax biosynthesis	sita00073	3		Non-homologous end-joining	sita03450	1
Sphingolipid metabolism	sita00600	3		Cysteine and methionine metabolism	sita00270	15
Carbon fixation in photosynthetic organisms	sita00710	10		Ascorbate and aldarate metabolism	sita00053	5
Photosynthesis	sita00195	9		Pyruvate metabolism	sita00620	12
Phosphatidylinositol signaling system	sita04070	8		RNA transport	sita03013	25
Glyoxylate and dicarboxylate metabolism	sita00630	9		Pantothenate and CoA biosynthesis	sita00770	3
Endocytosis	sita04144	23		Steroid biosynthesis	sita00100	4
Ether lipid metabolism	sita00565	2		Pyrimidine metabolism	sita00240	19
Fructose and mannose metabolism	sita00051	7		Protein processing in endoplasmic reticulum	sita04141	29
Pyruvate metabolism	sita00620	10		Biotin metabolism	sita00780	2
N-Glycan biosynthesis	sita00510	3		Fatty acid biosynthesis	sita00061	5
Glycerophospholipid metabolism	sita00564	12		Ubiquitin mediated proteolysis	sita04120	16
Glycerolipid metabolism	sita00561	7		Valine, leucine and isoleucine biosynthesis	sita00290	1
Terpenoid backbone biosynthesis	sita00900	6		Purine metabolism	sita00230	23
Protein export	sita03060	5		One carbon pool by folate	sita00670	1
Citrate cycle (TCA cycle)	sita00020	4		Propanoate metabolism	sita00640	2
Pentose and glucuronate interconversions	sita00040	5		Nicotinate and nicotinamide metabolism	sita00760	1
Galactose metabolism	sita00052	6		RNA polymerase	sita03020	5
Propanoate metabolism	sita00640	1		Carbon metabolism	sita01200	37
Regulation of autophagy	sita04140	1		Glycolysis / Gluconeogenesis	sita00010	17
Inositol phosphate metabolism	sita00562	3		Biosynthesis of amino acids	sita01230	32
Starch and sucrose metabolism	sita00500	23		Valine, leucine and isoleucine degradation	sita00280	4
Carbon metabolism	sita01200	31		Glutathione metabolism	sita00480	12
mRNA surveillance pathway	sita03015	8		SNARE interactions in vesicular transport	sita04130	2
Metabolic pathways	sita01100	342		Porphyrin and chlorophyll metabolism	sita00860	3
Oxidative phosphorylation	sita00190	10		Protein export	sita03060	4
Amino sugar and nucleotide sugar metabolism	sita00520	13		Fatty acid metabolism	sita01212	7
Phenylpropanoid biosynthesis	sita00940	26		Peroxisome	sita04146	9
Proteasome	sita03050	2		Spliceosome	sita03040	21
Basal transcription factors	sita03022	1		Sphingolipid metabolism	sita00600	1
Phagosome	sita04145	1		Ribosome biogenesis in eukaryotes	sita03008	6
				Basal transcription factors	sita03022	2
				Biosynthesis of unsaturated fatty acids	sita01040	1
				RNA degradation	sita03018	5
				Aminoacyl-tRNA biosynthesis	sita00970	2

## Sheet: R2
R2 up-regulated				R2 down-regulated
Term	ID	Input number		Term	ID	Input number
Ribosome	sita03010	249		Plant-pathogen interaction	sita04626	97
Porphyrin and chlorophyll metabolism	sita00860	40		Arginine and proline metabolism	sita00330	31
Homologous recombination	sita03440	29		Protein processing in endoplasmic reticulum	sita04141	89
Biosynthesis of secondary metabolites	sita01110	387		Phagosome	sita04145	40
Cyanoamino acid metabolism	sita00460	30		Lysine degradation	sita00310	23
Base excision repair	sita03410	23		N-Glycan biosynthesis	sita00510	24
Mismatch repair	sita03430	21		Plant hormone signal transduction	sita04075	99
Monobactam biosynthesis	sita00261	10		Phenylalanine metabolism	sita00360	26
Aminoacyl-tRNA biosynthesis	sita00970	39		Pentose phosphate pathway	sita00030	31
Photosynthesis	sita00195	32		Endocytosis	sita04144	66
Carotenoid biosynthesis	sita00906	17		Ether lipid metabolism	sita00565	16
DNA replication	sita03030	24		Carbon fixation in photosynthetic organisms	sita00710	34
Pentose phosphate pathway	sita00030	25		Amino sugar and nucleotide sugar metabolism	sita00520	59
Lysine biosynthesis	sita00300	10		Glycerophospholipid metabolism	sita00564	43
Histidine metabolism	sita00340	8		Stilbenoid, diarylheptanoid and gingerol biosynthesis	sita00945	12
Linoleic acid metabolism	sita00591	8		Carotenoid biosynthesis	sita00906	16
Glycosaminoglycan degradation	sita00531	7		Zeatin biosynthesis	sita00908	13
Nucleotide excision repair	sita03420	22		Phosphatidylinositol signaling system	sita04070	28
Amino sugar and nucleotide sugar metabolism	sita00520	50		alpha-Linolenic acid metabolism	sita00592	22
Biotin metabolism	sita00780	10		Tryptophan metabolism	sita00380	19
Fatty acid degradation	sita00071	17		Starch and sucrose metabolism	sita00500	72
Ascorbate and aldarate metabolism	sita00053	15		Pyruvate metabolism	sita00620	33
Valine, leucine and isoleucine biosynthesis	sita00290	7		Fructose and mannose metabolism	sita00051	26
Glycine, serine and threonine metabolism	sita00260	27		Flavonoid biosynthesis	sita00941	17
Fructose and mannose metabolism	sita00051	23		Inositol phosphate metabolism	sita00562	22
Galactose metabolism	sita00052	23		Glycerolipid metabolism	sita00561	27
Diterpenoid biosynthesis	sita00904	10		Isoquinoline alkaloid biosynthesis	sita00950	12
One carbon pool by folate	sita00670	7		ABC transporters	sita02010	13
Arginine biosynthesis	sita00220	11		Glycolysis / Gluconeogenesis	sita00010	49
Phenylpropanoid biosynthesis	sita00940	76		Galactose metabolism	sita00052	25
Valine, leucine and isoleucine degradation	sita00280	17		Ascorbate and aldarate metabolism	sita00053	16
Nicotinate and nicotinamide metabolism	sita00760	7		Thiamine metabolism	sita00730	6
Monoterpenoid biosynthesis	sita00902	5		Alanine, aspartate and glutamate metabolism	sita00250	18
Brassinosteroid biosynthesis	sita00905	5		Nitrogen metabolism	sita00910	13
Zeatin biosynthesis	sita00908	9		Cutin, suberine and wax biosynthesis	sita00073	11
Glycerolipid metabolism	sita00561	23		Ubiquinone and other terpenoid-quinone biosynthesis	sita00130	15
Cutin, suberine and wax biosynthesis	sita00073	10		Brassinosteroid biosynthesis	sita00905	5
Non-homologous end-joining	sita03450	4		Cysteine and methionine metabolism	sita00270	32
Selenocompound metabolism	sita00450	6		Glyoxylate and dicarboxylate metabolism	sita00630	23
Flavonoid biosynthesis	sita00941	13		Folate biosynthesis	sita00790	6
Peroxisome	sita04146	30		2-Oxocarboxylic acid metabolism	sita01210	15
beta-Alanine metabolism	sita00410	12		RNA degradation	sita03018	33
Pantothenate and CoA biosynthesis	sita00770	9		Glutathione metabolism	sita00480	33
Alanine, aspartate and glutamate metabolism	sita00250	15		Carbon metabolism	sita01200	79
2-Oxocarboxylic acid metabolism	sita01210	15		Tropane, piperidine and pyridine alkaloid biosynthesis	sita00960	7
Glycosphingolipid biosynthesis - globo series	sita00603	4		DNA replication	sita03030	16
Pyruvate metabolism	sita00620	26		AGE-RAGE signaling pathway in diabetic complications	sita04933	3
Glyoxylate and dicarboxylate metabolism	sita00630	22		beta-Alanine metabolism	sita00410	11
Pentose and glucuronate interconversions	sita00040	18		Biosynthesis of secondary metabolites	sita01110	347
Lysine degradation	sita00310	11		Glycosphingolipid biosynthesis - ganglio series	sita00604	2
Riboflavin metabolism	sita00740	3		Spliceosome	sita03040	53
Fatty acid elongation	sita00062	13		mRNA surveillance pathway	sita03015	31
Fatty acid biosynthesis	sita00061	14		RNA transport	sita03013	47
Butanoate metabolism	sita00650	7		Glycine, serine and threonine metabolism	sita00260	22
Glycolysis / Gluconeogenesis	sita00010	40		Arginine biosynthesis	sita00220	8
Steroid biosynthesis	sita00100	10		Glycosphingolipid biosynthesis - globo series	sita00603	3
Glycosphingolipid biosynthesis - ganglio series	sita00604	2		Histidine metabolism	sita00340	4
Folate biosynthesis	sita00790	5		Tyrosine metabolism	sita00350	13
Carbon fixation in photosynthetic organisms	sita00710	21		Mismatch repair	sita03430	10
Metabolic pathways	sita01100	577		Propanoate metabolism	sita00640	7
Glycerophospholipid metabolism	sita00564	28		Metabolic pathways	sita01100	595
Terpenoid backbone biosynthesis	sita00900	17		Biosynthesis of amino acids	sita01230	66
alpha-Linolenic acid metabolism	sita00592	13		Circadian rhythm - plant	sita04712	12
ABC transporters	sita02010	8		Regulation of autophagy	sita04140	8
Protein export	sita03060	15		Citrate cycle (TCA cycle)	sita00020	13
Citrate cycle (TCA cycle)	sita00020	13		Pyrimidine metabolism	sita00240	37
Thiamine metabolism	sita00730	3		Cyanoamino acid metabolism	sita00460	15
Stilbenoid, diarylheptanoid and gingerol biosynthesis	sita00945	5		Pentose and glucuronate interconversions	sita00040	15
RNA degradation	sita03018	28		Phenylpropanoid biosynthesis	sita00940	67
Sphingolipid metabolism	sita00600	7		Other types of O-glycan biosynthesis	sita00514	1
Other types of O-glycan biosynthesis	sita00514	1		Diterpenoid biosynthesis	sita00904	6
Lipoic acid metabolism	sita00785	1		Glycosylphosphatidylinositol(GPI)-anchor biosynthesis	sita00563	5
AGE-RAGE signaling pathway in diabetic complications	sita04933	2		Terpenoid backbone biosynthesis	sita00900	16
Carbon metabolism	sita01200	69		Nicotinate and nicotinamide metabolism	sita00760	4
Synthesis and degradation of ketone bodies	sita00072	2		Valine, leucine and isoleucine degradation	sita00280	12
Ether lipid metabolism	sita00565	6		Ribosome biogenesis in eukaryotes	sita03008	22
Pyrimidine metabolism	sita00240	34		Purine metabolism	sita00230	44
Tyrosine metabolism	sita00350	11		Steroid biosynthesis	sita00100	8
C5-Branched dibasic acid metabolism	sita00660	1		Butanoate metabolism	sita00650	5
Arachidonic acid metabolism	sita00590	3		Phenylalanine, tyrosine and tryptophan biosynthesis	sita00400	11
Circadian rhythm - plant	sita04712	10		Proteasome	sita03050	13
Other glycan degradation	sita00511	4		Protein export	sita03060	13
Ribosome biogenesis in eukaryotes	sita03008	20		Arachidonic acid metabolism	sita00590	3
Tryptophan metabolism	sita00380	9		Valine, leucine and isoleucine biosynthesis	sita00290	3
Tropane, piperidine and pyridine alkaloid biosynthesis	sita00960	4		Fatty acid degradation	sita00071	10
Sulfur relay system	sita04122	2		Base excision repair	sita03410	9
Fatty acid metabolism	sita01212	18		Oxidative phosphorylation	sita00190	31
Inositol phosphate metabolism	sita00562	11		Homologous recombination	sita03440	11
Nitrogen metabolism	sita00910	6		Sulfur relay system	sita04122	2
Glutathione metabolism	sita00480	24		Monobactam biosynthesis	sita00261	2
Ubiquinone and other terpenoid-quinone biosynthesis	sita00130	8		Pantothenate and CoA biosynthesis	sita00770	5
Starch and sucrose metabolism	sita00500	48		Sesquiterpenoid and triterpenoid biosynthesis	sita00909	1
Phosphatidylinositol signaling system	sita04070	13		Glycosaminoglycan degradation	sita00531	2
Biosynthesis of amino acids	sita01230	56		Other glycan degradation	sita00511	3
Vitamin B6 metabolism	sita00750	1		Non-homologous end-joining	sita03450	1
Sulfur metabolism	sita00920	6		Nucleotide excision repair	sita03420	11
Purine metabolism	sita00230	38		Lysine biosynthesis	sita00300	2
Propanoate metabolism	sita00640	4		Taurine and hypotaurine metabolism	sita00430	2
Taurine and hypotaurine metabolism	sita00430	2		One carbon pool by folate	sita00670	2
Protein processing in endoplasmic reticulum	sita04141	44		Basal transcription factors	sita03022	8
Arginine and proline metabolism	sita00330	8		Sulfur metabolism	sita00920	5
Ubiquitin mediated proteolysis	sita04120	24		Ribosome	sita03010	72
Regulation of autophagy	sita04140	4		RNA polymerase	sita03020	8
Plant hormone signal transduction	sita04075	53		Fatty acid elongation	sita00062	6
Cysteine and methionine metabolism	sita00270	19		Biotin metabolism	sita00780	2
Plant-pathogen interaction	sita04626	34		Selenocompound metabolism	sita00450	1
N-Glycan biosynthesis	sita00510	5		Ubiquitin mediated proteolysis	sita04120	22
Glycosylphosphatidylinositol(GPI)-anchor biosynthesis	sita00563	2		SNARE interactions in vesicular transport	sita04130	3
Biosynthesis of unsaturated fatty acids	sita01040	5		Fatty acid biosynthesis	sita00061	5
Oxidative phosphorylation	sita00190	22		Peroxisome	sita04146	13
SNARE interactions in vesicular transport	sita04130	3		Biosynthesis of unsaturated fatty acids	sita01040	3
RNA transport	sita03013	30		Sphingolipid metabolism	sita00600	1
Isoquinoline alkaloid biosynthesis	sita00950	2		Fatty acid metabolism	sita01212	9
Phagosome	sita04145	10		Photosynthesis	sita00195	7
Basal transcription factors	sita03022	5		Aminoacyl-tRNA biosynthesis	sita00970	3
Phenylalanine, tyrosine and tryptophan biosynthesis	sita00400	4
Spliceosome	sita03040	30
Phenylalanine metabolism	sita00360	3
mRNA surveillance pathway	sita03015	14
RNA polymerase	sita03020	4
Proteasome	sita03050	3
Endocytosis	sita04144	17

## Sheet: R3
R3 up-regulated				R3 down-regulated
Term	ID	Input number		Term	ID	Input number
Photosynthesis - antenna proteins	sita00196	13		Ribosome	sita03010	167
Carotenoid biosynthesis	sita00906	15		Ribosome biogenesis in eukaryotes	sita03008	32
Plant-pathogen interaction	sita04626	38		Stilbenoid, diarylheptanoid and gingerol biosynthesis	sita00945	13
Mismatch repair	sita03430	11		Arginine and proline metabolism	sita00330	20
Plant hormone signal transduction	sita04075	40		Flavonoid biosynthesis	sita00941	16
Pentose phosphate pathway	sita00030	13		Plant-pathogen interaction	sita04626	45
Photosynthesis	sita00195	15		Phenylalanine metabolism	sita00360	16
Isoquinoline alkaloid biosynthesis	sita00950	8		Thiamine metabolism	sita00730	7
Tropane, piperidine and pyridine alkaloid biosynthesis	sita00960	7		Diterpenoid biosynthesis	sita00904	11
Alanine, aspartate and glutamate metabolism	sita00250	11		alpha-Linolenic acid metabolism	sita00592	17
Sesquiterpenoid and triterpenoid biosynthesis	sita00909	4		Alanine, aspartate and glutamate metabolism	sita00250	16
DNA replication	sita03030	11		Nitrogen metabolism	sita00910	12
Tyrosine metabolism	sita00350	10		Tryptophan metabolism	sita00380	14
Glycine, serine and threonine metabolism	sita00260	14		Monobactam biosynthesis	sita00261	6
Glutathione metabolism	sita00480	18		2-Oxocarboxylic acid metabolism	sita01210	14
Ubiquinone and other terpenoid-quinone biosynthesis	sita00130	9		Carbon fixation in photosynthetic organisms	sita00710	20
Biosynthesis of secondary metabolites	sita01110	140		Protein processing in endoplasmic reticulum	sita04141	45
Butanoate metabolism	sita00650	6		Lysine biosynthesis	sita00300	6
Phosphatidylinositol signaling system	sita04070	12		Arginine biosynthesis	sita00220	9
beta-Alanine metabolism	sita00410	8		Pentose phosphate pathway	sita00030	15
Nucleotide excision repair	sita03420	11		Phenylpropanoid biosynthesis	sita00940	54
Cyanoamino acid metabolism	sita00460	11		Pyrimidine metabolism	sita00240	31
Ascorbate and aldarate metabolism	sita00053	8		Butanoate metabolism	sita00650	7
Cysteine and methionine metabolism	sita00270	16		Biosynthesis of amino acids	sita01230	51
Glyoxylate and dicarboxylate metabolism	sita00630	12		RNA polymerase	sita03020	13
Protein processing in endoplasmic reticulum	sita04141	27		Brassinosteroid biosynthesis	sita00905	4
Phenylalanine metabolism	sita00360	8		Biosynthesis of secondary metabolites	sita01110	232
Inositol phosphate metabolism	sita00562	9		Glycine, serine and threonine metabolism	sita00260	18
alpha-Linolenic acid metabolism	sita00592	8		Sesquiterpenoid and triterpenoid biosynthesis	sita00909	3
Base excision repair	sita03410	7		Carotenoid biosynthesis	sita00906	8
Homologous recombination	sita03440	8		Galactose metabolism	sita00052	15
Carbon metabolism	sita01200	33		Glycerophospholipid metabolism	sita00564	22
Amino sugar and nucleotide sugar metabolism	sita00520	19		Phagosome	sita04145	16
Flavonoid biosynthesis	sita00941	6		Glutathione metabolism	sita00480	23
Vitamin B6 metabolism	sita00750	2		Citrate cycle (TCA cycle)	sita00020	11
Sulfur metabolism	sita00920	5		Taurine and hypotaurine metabolism	sita00430	4
Terpenoid backbone biosynthesis	sita00900	8		Purine metabolism	sita00230	33
Cutin, suberine and wax biosynthesis	sita00073	4		Isoquinoline alkaloid biosynthesis	sita00950	6
N-Glycan biosynthesis	sita00510	5		Ether lipid metabolism	sita00565	6
Ubiquitin mediated proteolysis	sita04120	14		Ubiquinone and other terpenoid-quinone biosynthesis	sita00130	9
Sulfur relay system	sita04122	2		Cyanoamino acid metabolism	sita00460	12
Spliceosome	sita03040	20		Pyruvate metabolism	sita00620	17
Peroxisome	sita04146	11		Oxidative phosphorylation	sita00190	24
Glycosaminoglycan degradation	sita00531	2		Glyoxylate and dicarboxylate metabolism	sita00630	14
Porphyrin and chlorophyll metabolism	sita00860	5		Carbon metabolism	sita01200	50
Fatty acid degradation	sita00071	5		Zeatin biosynthesis	sita00908	5
Diterpenoid biosynthesis	sita00904	3		ABC transporters	sita02010	6
Glycosphingolipid biosynthesis - ganglio series	sita00604	1		Terpenoid backbone biosynthesis	sita00900	12
Selenocompound metabolism	sita00450	2		Vitamin B6 metabolism	sita00750	2
One carbon pool by folate	sita00670	2		AGE-RAGE signaling pathway in diabetic complications	sita04933	2
Valine, leucine and isoleucine degradation	sita00280	5		Histidine metabolism	sita00340	3
AGE-RAGE signaling pathway in diabetic complications	sita04933	1		beta-Alanine metabolism	sita00410	7
Stilbenoid, diarylheptanoid and gingerol biosynthesis	sita00945	2		N-Glycan biosynthesis	sita00510	7
Metabolic pathways	sita01100	205		RNA transport	sita03013	30
Fatty acid elongation	sita00062	4		Other types of O-glycan biosynthesis	sita00514	1
Pyruvate metabolism	sita00620	8		Cutin, suberine and wax biosynthesis	sita00073	5
Non-homologous end-joining	sita03450	1		Ascorbate and aldarate metabolism	sita00053	7
Fructose and mannose metabolism	sita00051	6		Glycosphingolipid biosynthesis - globo series	sita00603	2
Galactose metabolism	sita00052	6		Circadian rhythm - plant	sita04712	8
Glycosphingolipid biosynthesis - globo series	sita00603	1		Pentose and glucuronate interconversions	sita00040	10
Circadian rhythm - plant	sita04712	4		C5-Branched dibasic acid metabolism	sita00660	1
Starch and sucrose metabolism	sita00500	19		Tyrosine metabolism	sita00350	8
Lysine degradation	sita00310	3		DNA replication	sita03030	9
Steroid biosynthesis	sita00100	3		Regulation of autophagy	sita04140	5
Monoterpenoid biosynthesis	sita00902	1		Glycosphingolipid biosynthesis - ganglio series	sita00604	1
Brassinosteroid biosynthesis	sita00905	1		RNA degradation	sita03018	18
Phenylalanine, tyrosine and tryptophan biosynthesis	sita00400	4		Proteasome	sita03050	9
Arginine and proline metabolism	sita00330	4		Other glycan degradation	sita00511	3
Histidine metabolism	sita00340	1		Fructose and mannose metabolism	sita00051	10
Biosynthesis of unsaturated fatty acids	sita01040	3		Base excision repair	sita03410	6
Valine, leucine and isoleucine biosynthesis	sita00290	1		Cysteine and methionine metabolism	sita00270	16
Arachidonic acid metabolism	sita00590	1		mRNA surveillance pathway	sita03015	17
ABC transporters	sita02010	2		Valine, leucine and isoleucine biosynthesis	sita00290	2
Pyrimidine metabolism	sita00240	11		Nucleotide excision repair	sita03420	8
Endocytosis	sita04144	13		Non-homologous end-joining	sita03450	1
Taurine and hypotaurine metabolism	sita00430	1		Phosphatidylinositol signaling system	sita04070	9
Nicotinate and nicotinamide metabolism	sita00760	1		Peroxisome	sita04146	14
Folate biosynthesis	sita00790	1		Propanoate metabolism	sita00640	3
SNARE interactions in vesicular transport	sita04130	2		Phenylalanine, tyrosine and tryptophan biosynthesis	sita00400	6
2-Oxocarboxylic acid metabolism	sita01210	3		Amino sugar and nucleotide sugar metabolism	sita00520	22
Phenylpropanoid biosynthesis	sita00940	20		Pantothenate and CoA biosynthesis	sita00770	3
Other glycan degradation	sita00511	1		Valine, leucine and isoleucine degradation	sita00280	6
Citrate cycle (TCA cycle)	sita00020	3		Lysine degradation	sita00310	4
Aminoacyl-tRNA biosynthesis	sita00970	6		Glycerolipid metabolism	sita00561	9
Glycolysis / Gluconeogenesis	sita00010	10		Mismatch repair	sita03430	4
Zeatin biosynthesis	sita00908	1		Fatty acid degradation	sita00071	5
Biosynthesis of amino acids	sita01230	18		Tropane, piperidine and pyridine alkaloid biosynthesis	sita00960	2
Ribosome biogenesis in eukaryotes	sita03008	5		Starch and sucrose metabolism	sita00500	30
Pentose and glucuronate interconversions	sita00040	3		Glycosaminoglycan degradation	sita00531	1
Pantothenate and CoA biosynthesis	sita00770	1		Spliceosome	sita03040	26
Ether lipid metabolism	sita00565	1		Inositol phosphate metabolism	sita00562	6
Glycerophospholipid metabolism	sita00564	6		Arachidonic acid metabolism	sita00590	1
Carbon fixation in photosynthetic organisms	sita00710	4		Metabolic pathways	sita01100	352
Purine metabolism	sita00230	11		Photosynthesis	sita00195	8
Nitrogen metabolism	sita00910	1		Selenocompound metabolism	sita00450	1
Glycerolipid metabolism	sita00561	3		One carbon pool by folate	sita00670	1
Phagosome	sita04145	3		Folate biosynthesis	sita00790	1
RNA transport	sita03013	9		Nicotinate and nicotinamide metabolism	sita00760	1
Tryptophan metabolism	sita00380	1		Glycolysis / Gluconeogenesis	sita00010	17
Fatty acid metabolism	sita01212	3		Biotin metabolism	sita00780	1
Fatty acid biosynthesis	sita00061	1		Steroid biosynthesis	sita00100	2
RNA polymerase	sita03020	1		Fatty acid biosynthesis	sita00061	3
RNA degradation	sita03018	4		Protein export	sita03060	4
Proteasome	sita03050	1		Basal transcription factors	sita03022	3
Oxidative phosphorylation	sita00190	4		Homologous recombination	sita03440	3
mRNA surveillance pathway	sita03015	3		Sphingolipid metabolism	sita00600	1
Ribosome	sita03010	7		Endocytosis	sita04144	16
				Porphyrin and chlorophyll metabolism	sita00860	2
				Sulfur metabolism	sita00920	1
				Fatty acid metabolism	sita01212	5
				Plant hormone signal transduction	sita04075	25
				Ubiquitin mediated proteolysis	sita04120	9
				Fatty acid elongation	sita00062	1
				Aminoacyl-tRNA biosynthesis	sita00970	3
