# Supplementary material for: Transcriptome profiling reveals the effects of drought tolerance in Giant Juncao
Source: BMC Plant Biol. 2021 Jan 4;21:2. doi: 10.1186/s12870-020-02785-7 (PMC7780708; doi:10.1186/s12870-020-02785-7)
Supplement: Supplementary file 4 — Additional file 4. DEGs associated with photosynthesis at different drought stress and rehydration conditions. [file 12870_2020_2785_MOESM4_ESM.xlsx]

## Sheet: Sheet1
	D1 up-regualted		D1 down-regulated		D2 up-regulated		D2 down-regulated		R1 up-regulated		R1 down-regulated		R2 up-regulated		R2 down-regulated		R3 up-regulated		R3 down-regulated
pathways	Gene ID	description	Gene ID	description	Gene ID	description	Gene ID	description	Gene ID	description	Gene ID	description	Gene ID	description	Gene ID	description	Gene ID	description	Gene ID	description
Carbon fixation in photosynthetic organisms	c110253_g1_i1	glyceraldehyde-3-dehydrogenase C subunit [Glycine max]	c114063_g2_i1	PREDICTED: LOW QUALITY PROTEIN: phosphoenolpyruvate carboxylase, housekeeping isozyme-like [Elaeis guineensis]	c119399_g1_i1	hypothetical protein SOVF_100450, partial [Spinacia oleracea]	c109752_g1_i1	predicted protein [Hordeum vulgare subsp. vulgare]	c110315_g1_i1	PREDICTED: probable fructose-bisphosphate aldolase 3, chloroplastic-like, partial [Oryza brachyantha]	c88297_g1_i2	phosphoenolpyruvate carboxylase [x Mokara cv. 'Yellow']	c109752_g1_i1	predicted protein [Hordeum vulgare subsp. vulgare]	c114063_g2_i1	PREDICTED: LOW QUALITY PROTEIN: phosphoenolpyruvate carboxylase, housekeeping isozyme-like [Elaeis guineensis]	c112985_g2_i2	malate dehydrogenase [Zea mays]	c88297_g1_i2	phosphoenolpyruvate carboxylase [x Mokara cv. 'Yellow']
	c112788_g1_i7	hypothetical protein ZEAMMB73_117913 [Zea mays]	c111450_g1_i1	alanine aminotransferase [Oryza sativa]	c116017_g2_i1	Aspartate aminotransferase, cytoplasmic [Aegilops tauschii]	c108610_g1_i1	putative ribose-5-phosphate isomerase 3, chloroplastic [Ananas comosus]	c119399_g2_i4	hypothetical protein OsI_28999 [Oryza sativa Indica Group]	c69543_g1_i2	phosphoenolpyruvate carboxylase [Oryza rhizomatis]	c108610_g1_i1	putative ribose-5-phosphate isomerase 3, chloroplastic [Ananas comosus]	c118972_g1_i4	hypothetical protein F775_17616 [Aegilops tauschii]	c108610_g1_i1	putative ribose-5-phosphate isomerase 3, chloroplastic [Ananas comosus]	c107051_g1_i3	Transketolase, chloroplastic [Aegilops tauschii]
	c69764_g2_i3	unknown [Zea mays]	c111450_g1_i2	uncharacterized protein LOC100282849 [Zea mays]	c112618_g1_i3	fructose-bisphosphate aldolase cytoplasmic isozyme [Zea mays]	c119399_g2_i5	phosphoenolpyruvate carboxylase 2 [Zea mays]	c91817_g1_i1	hypothetical protein OsJ_22288 [Oryza sativa Japonica Group]	c107051_g2_i1	hypothetical protein OsI_15126 [Oryza sativa Indica Group]	c102727_g1_i1	small subunit of ribulose-1,5-bisphosphate carboxylase [Oryza sativa Japonica Group]	c112618_g1_i2	latex plastidic aldolase-like family protein [Populus trichocarpa]	c112788_g1_i8	hypothetical protein ZEAMMB73_117913 [Zea mays]	c100405_g1_i3	ribulose-1,5-bisphosphate carboxylase/oxygenase large subunit, partial (chloroplast) [Leucocasia gigantea]
	c111215_g2_i1	PREDICTED: triosephosphate isomerase, cytosolic-like [Oryza brachyantha]	c112618_g1_i2	latex plastidic aldolase-like family protein [Populus trichocarpa]	c96448_g1_i1	PREDICTED: glyceraldehyde-3-phosphate dehydrogenase GAPCP1, chloroplastic-like [Musa acuminata subsp. malaccensis]	c98561_g2_i1	Malate dehydrogenase [NADP], chloroplastic, partial [Anthurium amnicola]	c105577_g1_i2	PREDICTED: ribulose bisphosphate carboxylase small chain 2C, chloroplastic-like [Solanum tuberosum]	c89508_g1_i1	phosphoenolpyruvate carboxylase, partial [Setaria palmifolia]	c112788_g1_i7	hypothetical protein ZEAMMB73_117913 [Zea mays]	c112618_g1_i3	fructose-bisphosphate aldolase cytoplasmic isozyme [Zea mays]	c118972_g1_i4	hypothetical protein F775_17616 [Aegilops tauschii]	c107051_g2_i1	hypothetical protein OsI_15126 [Oryza sativa Indica Group]
			c114318_g2_i1	phosphoenolpyruvate carboxylase [Oryza eichingeri]	c91956_g1_i2	PREDICTED: glyceraldehyde-3-phosphate dehydrogenase GAPCP1, chloroplastic-like, partial [Oryza brachyantha]	c88297_g1_i2	phosphoenolpyruvate carboxylase [x Mokara cv. 'Yellow']	c112985_g1_i1	hypothetical protein SORBI_007G137600 [Sorghum bicolor]	c19648_g1_i1	NADP-dependent malic enzyme [Oryza sativa Japonica Group]	c112733_g4_i4	TPA: malic enzyme [Zea mays]	c112618_g1_i1	Fructose-bisphosphate aldolase, chloroplastic [Triticum urartu]			c114063_g2_i1	PREDICTED: LOW QUALITY PROTEIN: phosphoenolpyruvate carboxylase, housekeeping isozyme-like [Elaeis guineensis]
			c89508_g1_i1	phosphoenolpyruvate carboxylase, partial [Setaria palmifolia]	c89413_g1_i2	PREDICTED: aspartate aminotransferase, mitochondrial isoform X1 [Oryza sativa Japonica Group]	c98561_g3_i2	hypothetical protein BRADI_3g12460 [Brachypodium distachyon]	c96448_g1_i2	PREDICTED: glyceraldehyde-3-phosphate dehydrogenase GAPCP1, chloroplastic-like [Musa acuminata subsp. malaccensis]	c111450_g1_i1	alanine aminotransferase [Oryza sativa]	c98561_g1_i2	hypothetical protein SORBI_007G166200 [Sorghum bicolor]	c110745_g3_i1	PREDICTED: alanine aminotransferase 2, mitochondrial [Ziziphus jujuba]			c89508_g1_i1	phosphoenolpyruvate carboxylase, partial [Setaria palmifolia]
			c112910_g1_i3	Os01g0866400 [Oryza sativa Japonica Group]	c89413_g1_i1	Aspartate transaminase [Zostera marina]	c112618_g1_i2	latex plastidic aldolase-like family protein [Populus trichocarpa]	c96448_g1_i1	PREDICTED: glyceraldehyde-3-phosphate dehydrogenase GAPCP1, chloroplastic-like [Musa acuminata subsp. malaccensis]	c153654_g1_i1	plastid transketolase [Medicago truncatula]	c98561_g2_i1	Malate dehydrogenase [NADP], chloroplastic, partial [Anthurium amnicola]	c111798_g1_i1	OSJNBa0072D08.7 [Oryza sativa Japonica Group]			c71894_g1_i1	NADP-dependent malic enzyme [Hordeum vulgare]
			c107051_g2_i1	hypothetical protein OsI_15126 [Oryza sativa Indica Group]	c91956_g1_i1	PREDICTED: glyceraldehyde-3-phosphate dehydrogenase GAPCP1, chloroplastic-like, partial [Oryza brachyantha]	c114318_g2_i1	phosphoenolpyruvate carboxylase [Oryza eichingeri]	c91956_g1_i3	PREDICTED: glyceraldehyde-3-phosphate dehydrogenase GAPCP1, chloroplastic-like, partial [Oryza brachyantha]	c107051_g1_i3	Transketolase, chloroplastic [Aegilops tauschii]	c112910_g1_i1	Os01g0866400 [Oryza sativa Japonica Group]	c89508_g1_i1	phosphoenolpyruvate carboxylase, partial [Setaria palmifolia]			c78994_g1_i1	PREDICTED: malate dehydrogenase, cytoplasmic [Vigna radiata var. radiata]
			c80125_g1_i2	phosphoenolpyruvate carboxylase, partial [Megathyrsus maximus]	c89508_g1_i1	phosphoenolpyruvate carboxylase, partial [Setaria palmifolia]	c112618_g1_i1	Fructose-bisphosphate aldolase, chloroplastic [Triticum urartu]	c119399_g2_i5	phosphoenolpyruvate carboxylase 2 [Zea mays]	c58898_g1_i1	malate dehydrogenase, NAD-dependent [Cryptococcus gattii LA55]	c98561_g3_i2	hypothetical protein BRADI_3g12460 [Brachypodium distachyon]	c112985_g2_i2	malate dehydrogenase [Zea mays]			c153654_g1_i1	plastid transketolase [Medicago truncatula]
			c116433_g3_i1	Alanine aminotransferase 2 [Triticum urartu]	c112985_g2_i2	malate dehydrogenase [Zea mays]	c107040_g1_i1	PREDICTED: triosephosphate isomerase, chloroplastic [Brachypodium distachyon]	c112985_g2_i2	malate dehydrogenase [Zea mays]	c112618_g1_i2	latex plastidic aldolase-like family protein [Populus trichocarpa]	c75685_g1_i1	glyceraldehyde-3-phosphate dehydrogenase, cytosolic 3 [Zea mays]	c112985_g2_i3	malate dehydrogenase [Zea mays]			c117299_g1_i3	PREDICTED: aspartate aminotransferase, mitochondrial-like [Oryza brachyantha]
			c69543_g1_i2	phosphoenolpyruvate carboxylase [Oryza rhizomatis]	c112985_g2_i3	malate dehydrogenase [Zea mays]	c112788_g1_i8	hypothetical protein ZEAMMB73_117913 [Zea mays]			c69375_g1_i1	glyceraldehyde 3-phosphate dehydrogenase [Pseudozyma antarctica T-34]	c109729_g2_i1	hypothetical protein BRADI_2g21120 [Brachypodium distachyon]	c75858_g1_i1	aldolase C-2 [Phyllostachys edulis]			c58898_g1_i1	malate dehydrogenase, NAD-dependent [Cryptococcus gattii LA55]
			c111798_g1_i1	OSJNBa0072D08.7 [Oryza sativa Japonica Group]	c75858_g1_i1	aldolase C-2 [Phyllostachys edulis]	c112788_g1_i9	hypothetical protein ZEAMMB73_117913 [Zea mays]			c112618_g1_i1	Fructose-bisphosphate aldolase, chloroplastic [Triticum urartu]	c107040_g1_i1	PREDICTED: triosephosphate isomerase, chloroplastic [Brachypodium distachyon]	c107051_g2_i1	hypothetical protein OsI_15126 [Oryza sativa Indica Group]			c98555_g1_i2	phosphoenolpyruvate carboxylase [Oryza sativa Japonica Group]
			c71894_g1_i1	NADP-dependent malic enzyme [Hordeum vulgare]	c114671_g1_i1	PREDICTED: NADP-dependent malic enzyme-like [Oryza brachyantha]	c120089_g1_i1	malic enzyme [Zea mays]			c114318_g1_i1	unnamed protein product [Triticum aestivum]	c96448_g1_i2	PREDICTED: glyceraldehyde-3-phosphate dehydrogenase GAPCP1, chloroplastic-like [Musa acuminata subsp. malaccensis]	c80125_g1_i2	phosphoenolpyruvate carboxylase, partial [Megathyrsus maximus]			c69375_g1_i1	glyceraldehyde 3-phosphate dehydrogenase [Pseudozyma antarctica T-34]
			c107051_g1_i3	Transketolase, chloroplastic [Aegilops tauschii]	c82968_g1_i1	hypothetical protein OsI_30839 [Oryza sativa Indica Group]	c112788_g1_i5	PREDICTED: probable ribose-5-phosphate isomerase 4, chloroplastic isoform X2 [Oryza brachyantha]			c78994_g1_i1	PREDICTED: malate dehydrogenase, cytoplasmic [Vigna radiata var. radiata]	c112788_g1_i8	hypothetical protein ZEAMMB73_117913 [Zea mays]	c117595_g2_i1	phosphoenolpyruvate carboxylase, partial [Alloteropsis semialata subsp. semialata]			c114318_g1_i1	unnamed protein product [Triticum aestivum]
			c19648_g1_i1	NADP-dependent malic enzyme [Oryza sativa Japonica Group]	c110315_g1_i1	PREDICTED: probable fructose-bisphosphate aldolase 3, chloroplastic-like, partial [Oryza brachyantha]	c111709_g1_i1	chloroplast fructose-1,6-biphosphate aldolase [Triticum aestivum]			c111798_g1_i1	OSJNBa0072D08.7 [Oryza sativa Japonica Group]	c102727_g2_i1	ribulose bisphosphate carboxylase small chain c, partial [Oryza sativa Indica Group]	c69375_g1_i1	glyceraldehyde 3-phosphate dehydrogenase [Pseudozyma antarctica T-34]			c19648_g1_i1	NADP-dependent malic enzyme [Oryza sativa Japonica Group]
			c88297_g1_i2	phosphoenolpyruvate carboxylase [x Mokara cv. 'Yellow']	c107051_g2_i1	hypothetical protein OsI_15126 [Oryza sativa Indica Group]	c112788_g1_i7	hypothetical protein ZEAMMB73_117913 [Zea mays]			c111450_g1_i2	uncharacterized protein LOC100282849 [Zea mays]	c112788_g1_i5	PREDICTED: probable ribose-5-phosphate isomerase 4, chloroplastic isoform X2 [Oryza brachyantha]	c153654_g1_i1	plastid transketolase [Medicago truncatula]			c111798_g1_i1	OSJNBa0072D08.7 [Oryza sativa Japonica Group]
			c100405_g1_i3	ribulose-1,5-bisphosphate carboxylase/oxygenase large subunit, partial (chloroplast) [Leucocasia gigantea]	c69764_g2_i3	unknown [Zea mays]	c112910_g1_i1	Os01g0866400 [Oryza sativa Japonica Group]			c79542_g2_i1	PREDICTED: fructose-bisphosphate aldolase, cytoplasmic isozyme [Brassica rapa]	c108665_g1_i1	phosphoribulokinase [Zea mays]	c117299_g1_i3	PREDICTED: aspartate aminotransferase, mitochondrial-like [Oryza brachyantha]			c79542_g2_i1	PREDICTED: fructose-bisphosphate aldolase, cytoplasmic isozyme [Brassica rapa]
			c119399_g3_i1	phosphoenolpyruvate carboxylase [Echinochloa crus-galli]	c119399_g2_i1	PREDICTED: phosphoenolpyruvate carboxylase 2 [Brachypodium distachyon]	c112910_g1_i3	Os01g0866400 [Oryza sativa Japonica Group]			c114318_g2_i1	phosphoenolpyruvate carboxylase [Oryza eichingeri]	c100657_g1_i2	Os01g0866400 [Oryza sativa Japonica Group]	c71894_g1_i1	NADP-dependent malic enzyme [Hordeum vulgare]			c110745_g3_i1	PREDICTED: alanine aminotransferase 2, mitochondrial [Ziziphus jujuba]
			c111187_g1_i2	hypothetical protein SORBI_006G105900 [Sorghum bicolor]	c70522_g1_i1	phosphoenolpyruvate carboxykinase, partial [Cyrtococcum patens]	c116040_g2_i1	PREDICTED: ribulose bisphosphate carboxylase small chain, chloroplastic-like [Oryza brachyantha]			c112910_g1_i1	Os01g0866400 [Oryza sativa Japonica Group]	c116040_g1_i2	hypothetical protein SORBIDRAFT_05g003480 [Sorghum bicolor]	c78994_g1_i1	PREDICTED: malate dehydrogenase, cytoplasmic [Vigna radiata var. radiata]			c114059_g1_i1	hypothetical protein OsI_06526 [Oryza sativa Indica Group]
			c111187_g1_i3	hypothetical protein SORBI_006G105900 [Sorghum bicolor]	c100657_g1_i2	Os01g0866400 [Oryza sativa Japonica Group]	c102727_g2_i1	ribulose bisphosphate carboxylase small chain c, partial [Oryza sativa Indica Group]					c116040_g1_i1	chloroplast ribulose-1,5-bisphosphate carboxylase/oxygenase small subunit [Miscanthus x giganteus]	c58898_g1_i1	malate dehydrogenase, NAD-dependent [Cryptococcus gattii LA55]			c119399_g3_i1	phosphoenolpyruvate carboxylase [Echinochloa crus-galli]
			c98555_g1_i1	phosphoenolpyruvate carboxylase [Oryza sativa Japonica Group]	c96448_g1_i2	PREDICTED: glyceraldehyde-3-phosphate dehydrogenase GAPCP1, chloroplastic-like [Musa acuminata subsp. malaccensis]	c112327_g1_i2	hypothetical protein SORBI_007G166200 [Sorghum bicolor]					c116040_g2_i1	PREDICTED: ribulose bisphosphate carboxylase small chain, chloroplastic-like [Oryza brachyantha]	c114318_g2_i1	phosphoenolpyruvate carboxylase [Oryza eichingeri]
			c114318_g1_i1	unnamed protein product [Triticum aestivum]	c111798_g1_i1	OSJNBa0072D08.7 [Oryza sativa Japonica Group]	c98561_g1_i2	hypothetical protein SORBI_007G166200 [Sorghum bicolor]							c107051_g1_i3	Transketolase, chloroplastic [Aegilops tauschii]
			c117001_g1_i1	PREDICTED: hypothetical protein isoform X1 [Zea mays]	c71894_g1_i1	NADP-dependent malic enzyme [Hordeum vulgare]	c117595_g2_i1	phosphoenolpyruvate carboxylase, partial [Alloteropsis semialata subsp. semialata]							c19648_g1_i1	NADP-dependent malic enzyme [Oryza sativa Japonica Group]
					c117299_g1_i3	PREDICTED: aspartate aminotransferase, mitochondrial-like [Oryza brachyantha]	c36752_g1_i1	pyruvate, phosphate dikinase 1, Precursor [Zea mays]							c114059_g1_i1	hypothetical protein OsI_06526 [Oryza sativa Indica Group]
					c106920_g1_i4	TPA: alanine aminotransferase 2 [Zea mays]	c109729_g2_i1	hypothetical protein BRADI_2g21120 [Brachypodium distachyon]							c88297_g1_i2	phosphoenolpyruvate carboxylase [x Mokara cv. 'Yellow']
					c73147_g2_i2	hypothetical protein B456_007G336900 [Gossypium raimondii]	c69375_g1_i1	glyceraldehyde 3-phosphate dehydrogenase [Pseudozyma antarctica T-34]							c100405_g1_i3	ribulose-1,5-bisphosphate carboxylase/oxygenase large subunit, partial (chloroplast) [Leucocasia gigantea]
					c107051_g1_i3	Transketolase, chloroplastic [Aegilops tauschii]	c153654_g1_i1	plastid transketolase [Medicago truncatula]							c89413_g1_i2	PREDICTED: aspartate aminotransferase, mitochondrial isoform X1 [Oryza sativa Japonica Group]
					c19648_g1_i1	NADP-dependent malic enzyme [Oryza sativa Japonica Group]	c116040_g1_i2	hypothetical protein SORBIDRAFT_05g003480 [Sorghum bicolor]							c112985_g1_i1	hypothetical protein SORBI_007G137600 [Sorghum bicolor]
					c91817_g1_i1	hypothetical protein OsJ_22288 [Oryza sativa Japonica Group]	c116040_g1_i1	chloroplast ribulose-1,5-bisphosphate carboxylase/oxygenase small subunit [Miscanthus x giganteus]							c98555_g1_i2	phosphoenolpyruvate carboxylase [Oryza sativa Japonica Group]
					c114059_g1_i1	hypothetical protein OsI_06526 [Oryza sativa Indica Group]	c112327_g1_i1	malate dehydrogenase, partial [Saccharum spontaneum]							c114318_g1_i1	unnamed protein product [Triticum aestivum]
					c116594_g1_i1	PREDICTED: alanine aminotransferase 2-like isoform X1 [Brachypodium distachyon]	c108665_g1_i1	phosphoribulokinase [Zea mays]							c91956_g1_i1	PREDICTED: glyceraldehyde-3-phosphate dehydrogenase GAPCP1, chloroplastic-like, partial [Oryza brachyantha]
					c91956_g1_i3	PREDICTED: glyceraldehyde-3-phosphate dehydrogenase GAPCP1, chloroplastic-like, partial [Oryza brachyantha]	c69543_g1_i2	phosphoenolpyruvate carboxylase [Oryza rhizomatis]							c79542_g2_i1	PREDICTED: fructose-bisphosphate aldolase, cytoplasmic isozyme [Brassica rapa]
					c118707_g1_i7	ribose-5-phosphate isomerase [Zea mays]	c112884_g1_i1	sedoheptulose-1,7-bisphosphatase, chloroplast precursor, expressed [Triticum aestivum]							c119399_g3_i1	phosphoenolpyruvate carboxylase [Echinochloa crus-galli]
					c109729_g3_i2	putative phosphoglycerate kinase, cytosolic [Oryza sativa Japonica Group]	c78994_g1_i1	PREDICTED: malate dehydrogenase, cytoplasmic [Vigna radiata var. radiata]							c112733_g4_i2	TPA: malic enzyme [Zea mays]
					c111215_g2_i3	triosephosphate isomerase [Oryza coarctata]	c58898_g1_i1	malate dehydrogenase, NAD-dependent [Cryptococcus gattii LA55]
					c112985_g1_i1	hypothetical protein SORBI_007G137600 [Sorghum bicolor]	c120146_g1_i1	hypothetical protein SORBI_003G023400 [Sorghum bicolor]
					c101919_g2_i1	malate dehydrogenase, partial [Zea mays]	c103915_g1_i1	predicted protein [Hordeum vulgare subsp. vulgare]
					c82283_g1_i1	PREDICTED: aspartate aminotransferase, mitochondrial-like [Oryza brachyantha]	c108333_g4_i4	hypothetical protein OsJ_35851 [Oryza sativa Japonica Group]
					c98582_g1_i2	PREDICTED: ribulose bisphosphate carboxylase small chain clone 512-like [Nelumbo nucifera]	c112754_g1_i3	PREDICTED: LOW QUALITY PROTEIN: NAD-dependent malic enzyme 62 kDa isoform, mitochondrial [Elaeis guineensis]
					c98582_g1_i4	PREDICTED: ribulose bisphosphate carboxylase small chain clone 512-like [Vigna radiata var. radiata]	c100405_g1_i3	ribulose-1,5-bisphosphate carboxylase/oxygenase large subunit, partial (chloroplast) [Leucocasia gigantea]
							c104802_g1_i1	PREDICTED: fructose-1,6-bisphosphatase, chloroplastic-like [Oryza brachyantha]
							c109729_g3_i3	putative cytosolic phosphoglycerate kinase 1 [Oryza sativa Japonica Group]
							c110447_g4_i1	PREDICTED: phosphoenolpyruvate carboxykinase [ATP]-like [Brachypodium distachyon]
							c117517_g1_i1	P-pyruvate carboxylase [Zea mays]
							c111187_g1_i1	Glyceraldehyde-3-phosphate dehydrogenase B, chloroplastic [Aegilops tauschii]
							c115261_g2_i1	NADP-dependent malic enzyme, chloroplastic precursor [Zea mays]
							c117772_g1_i1	pyruvate, phosphate dikinase 1, Precursor [Zea mays]
							c98555_g1_i1	phosphoenolpyruvate carboxylase [Oryza sativa Japonica Group]
							c114318_g1_i1	unnamed protein product [Triticum aestivum]
							c104486_g1_i1	unknown [Zea mays]
							c116433_g3_i1	Alanine aminotransferase 2 [Triticum urartu]
							c79542_g2_i1	PREDICTED: fructose-bisphosphate aldolase, cytoplasmic isozyme [Brassica rapa]
							c112733_g4_i5	TPA: malic enzyme [Zea mays]
							c116040_g3_i1	Os12g0291200 [Oryza sativa Japonica Group]
							c112733_g1_i1	TPA: malic enzyme [Zea mays]
							c102727_g1_i1	small subunit of ribulose-1,5-bisphosphate carboxylase [Oryza sativa Japonica Group]
							c101673_g1_i1	PREDICTED: malate dehydrogenase, glyoxysomal-like [Oryza brachyantha]
Photosynthesis	c8283_g1_i1	photosystem I P700 apoprotein A1 (chloroplast) [Oplismenus hirtellus]	c114667_g3_i1	photosystem II cp43 protein, partial (chloroplast) [Piper betle]	c96371_g1_i2	hypothetical protein OsI_20134 [Oryza sativa Indica Group]	c117389_g2_i1	photosystem II CP43 chlorophyll apoprotein, partial (plastid) [Pitcairnia feliciana]	c98418_g2_i1	hypothetical protein OsI_15810 [Oryza sativa Indica Group]	c8283_g1_i1	photosystem I P700 apoprotein A1 (chloroplast) [Oplismenus hirtellus]	c98418_g1_i2	PREDICTED: ferredoxin-3, chloroplastic-like [Oryza brachyantha]	c117389_g2_i1	photosystem II CP43 chlorophyll apoprotein, partial (plastid) [Pitcairnia feliciana]	c113070_g4_i2	Ferredoxin-3, chloroplastic [Aegilops tauschii]	c117389_g2_i1	photosystem II CP43 chlorophyll apoprotein, partial (plastid) [Pitcairnia feliciana]
	c98418_g2_i1	hypothetical protein OsI_15810 [Oryza sativa Indica Group]	c109167_g1_i1	hypothetical protein OsI_28915 [Oryza sativa Indica Group]	c113070_g4_i5	PREDICTED: ferredoxin-3, chloroplastic-like [Setaria italica]	c8283_g1_i1	photosystem I P700 apoprotein A1 (chloroplast) [Oplismenus hirtellus]	c96371_g1_i2	hypothetical protein OsI_20134 [Oryza sativa Indica Group]	c118512_g1_i7	ATP synthase CF1 alpha subunit (chloroplast) [Oplismenus hirtellus]	c103081_g1_i1	RecName: Full=Plastocyanin, chloroplastic; Flags: Precursor	c174385_g1_i1	apocytochrome b (mitochondrion) [Schimmelmannia schousboei]	c98418_g2_i1	hypothetical protein OsI_15810 [Oryza sativa Indica Group]	c174385_g1_i1	apocytochrome b (mitochondrion) [Schimmelmannia schousboei]
	c113070_g4_i5	PREDICTED: ferredoxin-3, chloroplastic-like [Setaria italica]	c47941_g1_i1	photosystem II protein M (chloroplast) [Agrostis stolonifera]	c96371_g1_i3	ferredoxin precursor [Triticum aestivum]	c106696_g1_i5	cytochrome f (chloroplast) [Thyridolepis xerophila]	c96371_g1_i3	ferredoxin precursor [Triticum aestivum]	c47941_g1_i1	photosystem II protein M (chloroplast) [Agrostis stolonifera]	c103081_g1_i2	RecName: Full=Plastocyanin, chloroplastic; Flags: Precursor	c58332_g2_i1	cytochrome b6/f complex subunit VIII [Vaccinium macrocarpon]	c85265_g1_i1	PREDICTED: photosystem II reaction center W protein, chloroplastic-like [Brachypodium distachyon]	c88527_g1_i1	ATP synthase F1 subcomplex alpha subunit ATP1 [Phycomyces blakesleeanus NRRL 1555(-)]
	c67387_g1_i2	-	c58332_g2_i1	cytochrome b6/f complex subunit VIII [Vaccinium macrocarpon]	c98418_g1_i2	PREDICTED: ferredoxin-3, chloroplastic-like [Oryza brachyantha]	c103081_g1_i1	RecName: Full=Plastocyanin, chloroplastic; Flags: Precursor	c113070_g4_i5	PREDICTED: ferredoxin-3, chloroplastic-like [Setaria italica]	c106696_g1_i5	cytochrome f (chloroplast) [Thyridolepis xerophila]	c98418_g1_i1	PREDICTED: ferredoxin-3, chloroplastic-like [Oryza brachyantha]	c118270_g3_i1	PREDICTED: ferredoxin--NADP reductase, root isozyme, chloroplastic [Brachypodium distachyon]	c104690_g1_i1	PREDICTED: photosystem I reaction center subunit VI-2, chloroplastic-like isoform X2 [Nelumbo nucifera]	c114667_g3_i1	photosystem II cp43 protein, partial (chloroplast) [Piper betle]
	c96114_g1_i1	PREDICTED: ferredoxin-3, chloroplastic-like isoform X2 [Oryza brachyantha]			c99758_g1_i7	cytochrome b [Vitis vinifera]	c103081_g1_i2	RecName: Full=Plastocyanin, chloroplastic; Flags: Precursor	c67387_g1_i2	-	c174385_g1_i1	apocytochrome b (mitochondrion) [Schimmelmannia schousboei]	c106915_g1_i1	Oxygen-evolving enhancer protein 2, chloroplastic [Triticum urartu]	c114667_g3_i1	photosystem II cp43 protein, partial (chloroplast) [Piper betle]	c91106_g1_i2	hypothetical protein OsI_13059 [Oryza sativa Indica Group]	c118270_g3_i1	PREDICTED: ferredoxin--NADP reductase, root isozyme, chloroplastic [Brachypodium distachyon]
	c67963_g1_i2	putative ferredoxin [Oryza sativa Japonica Group]			c99758_g2_i1	apocytochrome b (mitochondrion) [Vaccinium macrocarpon]	c65611_g1_i2	cytochrome b559 subunit alpha [Genlisea aurea]	c94637_g1_i2	ferredoxin I [Solanum tuberosum]	c117389_g2_i1	photosystem II CP43 chlorophyll apoprotein, partial (plastid) [Pitcairnia feliciana]	c94338_g1_i1	Oxygen-evolving enhancer protein 1, chloroplastic [Triticum urartu]	c67963_g1_i2	putative ferredoxin [Oryza sativa Japonica Group]	c118637_g1_i1	Photosystem II repair protein PSB27-H1, chloroplastic [Ananas comosus]	c116194_g2_i3	cytochrome b6 (chloroplast) [Oryza minuta]
	c120549_g9_i1	ATPase subunit 1 (mitochondrion) [Nelumbo nucifera]			c118270_g3_i1	PREDICTED: ferredoxin--NADP reductase, root isozyme, chloroplastic [Brachypodium distachyon]	c106915_g1_i1	Oxygen-evolving enhancer protein 2, chloroplastic [Triticum urartu]	c118270_g3_i1	PREDICTED: ferredoxin--NADP reductase, root isozyme, chloroplastic [Brachypodium distachyon]	c116838_g1_i8	photosystem II CP47 chlorophyll apoprotein (chloroplast) [Arthraxon prionodes]	c104690_g1_i1	PREDICTED: photosystem I reaction center subunit VI-2, chloroplastic-like isoform X2 [Nelumbo nucifera]	c88527_g1_i1	ATP synthase F1 subcomplex alpha subunit ATP1 [Phycomyces blakesleeanus NRRL 1555(-)]	c103081_g1_i1	RecName: Full=Plastocyanin, chloroplastic; Flags: Precursor	c67963_g1_i2	putative ferredoxin [Oryza sativa Japonica Group]
					c114667_g3_i1	photosystem II cp43 protein, partial (chloroplast) [Piper betle]	c94338_g1_i1	Oxygen-evolving enhancer protein 1, chloroplastic [Triticum urartu]	c96114_g1_i1	PREDICTED: ferredoxin-3, chloroplastic-like isoform X2 [Oryza brachyantha]	c65611_g1_i2	cytochrome b559 subunit alpha [Genlisea aurea]	c91106_g1_i1	hypothetical protein OsI_13059 [Oryza sativa Indica Group]			c114488_g1_i1	PREDICTED: psbQ-like protein 1, chloroplastic [Elaeis guineensis]	c120549_g9_i1	ATPase subunit 1 (mitochondrion) [Nelumbo nucifera]
					c96114_g1_i1	PREDICTED: ferredoxin-3, chloroplastic-like isoform X2 [Oryza brachyantha]	c104690_g1_i1	PREDICTED: photosystem I reaction center subunit VI-2, chloroplastic-like isoform X2 [Nelumbo nucifera]	c93460_g2_i1	unnamed protein product [Coffea canephora]	c88527_g1_i1	ATP synthase F1 subcomplex alpha subunit ATP1 [Phycomyces blakesleeanus NRRL 1555(-)]	c91106_g1_i2	hypothetical protein OsI_13059 [Oryza sativa Indica Group]			c103081_g1_i2	RecName: Full=Plastocyanin, chloroplastic; Flags: Precursor
					c67963_g1_i2	putative ferredoxin [Oryza sativa Japonica Group]	c88527_g1_i1	ATP synthase F1 subcomplex alpha subunit ATP1 [Phycomyces blakesleeanus NRRL 1555(-)]			c117804_g3_i1	photosystem I subunit IX protein (chloroplast) [Meliosma aff. cuneifolia Moore 333]	c107016_g1_i1	RecName: Full=Ferredoxin-5, chloroplastic; AltName: Full=Ferredoxin V; Short=Fd V; Flags: Precursor			c106915_g1_i1	Oxygen-evolving enhancer protein 2, chloroplastic [Triticum urartu]
					c120549_g9_i1	ATPase subunit 1 (mitochondrion) [Nelumbo nucifera]	c102685_g1_i3	hypothetical protein LR48_Vigan03g311300 [Vigna angularis]			c116194_g2_i3	cytochrome b6 (chloroplast) [Oryza minuta]	c107016_g1_i3	RecName: Full=Ferredoxin-5, chloroplastic; AltName: Full=Ferredoxin V; Short=Fd V; Flags: Precursor			c97544_g1_i1	predicted protein [Hordeum vulgare subsp. vulgare]
							c102685_g1_i2	PREDICTED: photosystem II core complex proteins psbY, chloroplastic [Arachis duranensis]			c100405_g2_i1	ATP synthase CF1 beta subunit (plastid) [Tenaxia guillarmodiae]	c102563_g1_i1	predicted protein [Hordeum vulgare subsp. vulgare]			c96572_g2_i1	RecName: Full=Photosystem I reaction center subunit XI, chloroplastic; Short=PSI-L; AltName: Full=PSI subunit V; Flags: Precursor
							c91106_g1_i1	hypothetical protein OsI_13059 [Oryza sativa Indica Group]			c58332_g2_i1	cytochrome b6/f complex subunit VIII [Vaccinium macrocarpon]	c100592_g2_i1	hypothetical protein OsI_37722 [Oryza sativa Indica Group]			c102563_g1_i1	predicted protein [Hordeum vulgare subsp. vulgare]
							c101914_g2_i1	hypothetical protein OsI_28175 [Oryza sativa Indica Group]					c108964_g1_i2	Oxygen-evolving enhancer protein 3-1, chloroplastic [Aegilops tauschii]			c108964_g1_i2	Oxygen-evolving enhancer protein 3-1, chloroplastic [Aegilops tauschii]
							c94919_g2_i1	PREDICTED: ferredoxin--NADP reductase, leaf isozyme, chloroplastic-like [Setaria italica]					c118637_g1_i1	Photosystem II repair protein PSB27-H1, chloroplastic [Ananas comosus]			c108324_g1_i2	photosystem I reaction center subunit II [Zea mays]
							c91106_g1_i2	hypothetical protein OsI_13059 [Oryza sativa Indica Group]					c102126_g1_i1	hypothetical protein ZEAMMB73_786886 [Zea mays]
							c107016_g1_i4	Chain B, Cross-linked Complex Between Ferredoxin And Ferredoxin-nadp+ Reductase					c67387_g1_i2	-
							c107016_g1_i1	RecName: Full=Ferredoxin-5, chloroplastic; AltName: Full=Ferredoxin V; Short=Fd V; Flags: Precursor					c109167_g1_i2	PREDICTED: psbP-like protein 1, chloroplastic isoform X1 [Oryza sativa Japonica Group]
							c107016_g1_i3	RecName: Full=Ferredoxin-5, chloroplastic; AltName: Full=Ferredoxin V; Short=Fd V; Flags: Precursor					c109167_g1_i1	hypothetical protein OsI_28915 [Oryza sativa Indica Group]
							c115952_g1_i1	ferredoxin [Zea mays]					c86461_g1_i1	PREDICTED: cytochrome c6, chloroplastic isoform X2 [Musa acuminata subsp. malaccensis]
							c100592_g2_i1	hypothetical protein OsI_37722 [Oryza sativa Indica Group]					c114488_g1_i1	PREDICTED: psbQ-like protein 1, chloroplastic [Elaeis guineensis]
							c108964_g1_i2	Oxygen-evolving enhancer protein 3-1, chloroplastic [Aegilops tauschii]					c96572_g2_i1	RecName: Full=Photosystem I reaction center subunit XI, chloroplastic; Short=PSI-L; AltName: Full=PSI subunit V; Flags: Precursor
							c94919_g1_i1	putative ferredoxin-NADP(H) oxidoreductase [Oryza sativa Japonica Group]					c143792_g1_i1	apocytochrome b (mitochondrion) [Penicillium nordicum]
							c113070_g4_i2	Ferredoxin-3, chloroplastic [Aegilops tauschii]					c108324_g1_i1	PREDICTED: photosystem I reaction center subunit II-1, chloroplastic [Brassica oleracea var. oleracea]
							c118637_g1_i1	Photosystem II repair protein PSB27-H1, chloroplastic [Ananas comosus]					c108324_g1_i2	photosystem I reaction center subunit II [Zea mays]
							c102126_g1_i1	hypothetical protein ZEAMMB73_786886 [Zea mays]					c85265_g1_i2	PREDICTED: LOW QUALITY PROTEIN: photosystem II reaction center W protein, chloroplastic-like [Oryza brachyantha]
							c174385_g1_i1	apocytochrome b (mitochondrion) [Schimmelmannia schousboei]					c98418_g2_i1	hypothetical protein OsI_15810 [Oryza sativa Indica Group]
							c47941_g1_i1	photosystem II protein M (chloroplast) [Agrostis stolonifera]					c85265_g1_i1	PREDICTED: photosystem II reaction center W protein, chloroplastic-like [Brachypodium distachyon]
							c67387_g1_i2	-					c100784_g1_i2	PREDICTED: photosystem I reaction center subunit psaK, chloroplastic [Brachypodium distachyon]
							c84667_g1_i1	cytochrome b6-f complex iron-sulfur subunit [Saccharum hybrid cultivar ROC22]					c36591_g1_i1	apocytochrome b (mitochondrion) [Gracilaria chorda]
							c115674_g7_i2	PREDICTED: photosystem II 22 kDa protein, chloroplastic, partial [Oryza brachyantha]					c100405_g2_i1	ATP synthase CF1 beta subunit (plastid) [Tenaxia guillarmodiae]
							c115674_g7_i1	hypothetical protein TRIUR3_13970 [Triticum urartu]					c97544_g1_i1	predicted protein [Hordeum vulgare subsp. vulgare]
							c97615_g1_i1	predicted protein [Hordeum vulgare subsp. vulgare]
							c114488_g1_i1	PREDICTED: psbQ-like protein 1, chloroplastic [Elaeis guineensis]
							c96572_g2_i1	RecName: Full=Photosystem I reaction center subunit XI, chloroplastic; Short=PSI-L; AltName: Full=PSI subunit V; Flags: Precursor
							c108324_g1_i1	PREDICTED: photosystem I reaction center subunit II-1, chloroplastic [Brassica oleracea var. oleracea]
							c102563_g1_i1	predicted protein [Hordeum vulgare subsp. vulgare]
							c108324_g1_i2	photosystem I reaction center subunit II [Zea mays]
							c85265_g1_i2	PREDICTED: LOW QUALITY PROTEIN: photosystem II reaction center W protein, chloroplastic-like [Oryza brachyantha]
							c118512_g1_i7	ATP synthase CF1 alpha subunit (chloroplast) [Oplismenus hirtellus]
							c85265_g1_i1	PREDICTED: photosystem II reaction center W protein, chloroplastic-like [Brachypodium distachyon]
							c100784_g1_i2	PREDICTED: photosystem I reaction center subunit psaK, chloroplastic [Brachypodium distachyon]
							c109167_g1_i2	PREDICTED: psbP-like protein 1, chloroplastic isoform X1 [Oryza sativa Japonica Group]
							c108930_g2_i1	ferredoxin [Zea mays]
							c109167_g1_i1	hypothetical protein OsI_28915 [Oryza sativa Indica Group]
							c100405_g2_i1	ATP synthase CF1 beta subunit (plastid) [Tenaxia guillarmodiae]
							c59243_g1_i1	photosystem II protein D2 (chloroplast) [Alloteropsis semialata]
							c97544_g1_i1	predicted protein [Hordeum vulgare subsp. vulgare]
							c116194_g2_i3	cytochrome b6 (chloroplast) [Oryza minuta]
							c58332_g2_i1	cytochrome b6/f complex subunit VIII [Vaccinium macrocarpon]
Photosynthesis - antenna proteins	c101956_g1_i1	uncharacterized protein LOC100274085 [Zea mays]	c75065_g1_i1	hypothetical protein SORBIDRAFT_09g028720 [Sorghum bicolor]					c80786_g1_i1	hypothetical protein VIGAN_02338500 [Vigna angularis var. angularis]	c114869_g3_i1	RecName: Full=Chlorophyll a-b binding protein 2, chloroplastic; AltName: Full=LHCII type I CAB-2; Short=LHCP; Flags: Precursor					c102572_g2_i1	PREDICTED: photosystem I chlorophyll a/b-binding protein 6, chloroplastic [Arachis duranensis]
	c101956_g2_i1	PREDICTED: chlorophyll a-b binding protein of LHCII type 1 [Gossypium raimondii]	c105494_g3_i1	PREDICTED: chlorophyll a-b binding protein 1D-like, partial [Nicotiana tabacum]					c101956_g1_i1	uncharacterized protein LOC100274085 [Zea mays]	c75065_g1_i1	hypothetical protein SORBIDRAFT_09g028720 [Sorghum bicolor]					c83682_g1_i1	hypothetical protein OsI_22755 [Oryza sativa Indica Group]
									c101956_g2_i1	PREDICTED: chlorophyll a-b binding protein of LHCII type 1 [Gossypium raimondii]	c105494_g3_i1	PREDICTED: chlorophyll a-b binding protein 1D-like, partial [Nicotiana tabacum]					c101956_g1_i1	uncharacterized protein LOC100274085 [Zea mays]
																	c75065_g1_i1	hypothetical protein SORBIDRAFT_09g028720 [Sorghum bicolor]
																	c102572_g1_i1	PREDICTED: NAC domain-containing protein 43-like isoform X2 [Setaria italica]
																	c105494_g3_i1	PREDICTED: chlorophyll a-b binding protein 1D-like, partial [Nicotiana tabacum]
																	c90299_g1_i1	chloroplast chlorophyll a/b binding protein [Phyllostachys edulis]
																	c114869_g2_i2	PREDICTED: chlorophyll a-b binding protein 13, chloroplastic [Malus domestica]
																	c106491_g3_i1	predicted protein [Hordeum vulgare subsp. vulgare]
																	c114869_g3_i1	RecName: Full=Chlorophyll a-b binding protein 2, chloroplastic; AltName: Full=LHCII type I CAB-2; Short=LHCP; Flags: Precursor
																	c114869_g3_i2	unknown [Zea mays]
																	c114869_g3_i4	PREDICTED: chlorophyll a-b binding protein of LHCII type III, chloroplastic-like [Oryza brachyantha]
																	c103091_g1_i1	photosystem I light-harvesting complex type 4 protein [Bambusa oldhamii]
