# Supplementary material for: Transcriptome profiling reveals the effects of drought tolerance in Giant Juncao
Source: BMC Plant Biol. 2021 Jan 4;21:2. doi: 10.1186/s12870-020-02785-7 (PMC7780708; doi:10.1186/s12870-020-02785-7)
Supplement: Supplementary file 5 — Additional file 5. DEGs associated with plant hormone signal transduction pathway at different drought stress and rehydration condition. [file 12870_2020_2785_MOESM5_ESM.xlsx]

## Sheet:  hormone signal transduction
	D1 up-regulate		D1 down-regulate		D2 up-regulate		D2 down-regulate		R1 up-regulate		R1 down-regulate		D2 up-regulate		D2 down-regulate		D3 up-regulate		D3 down-regulate
pathways	Gene ID	description	Gene ID	description	Gene ID	description	Gene ID	description	Gene ID	description	Gene ID	description	Gene ID	description	Gene ID	description	Gene ID	description	Gene ID	description
plant hormone signal transduction	c93684_g1_i3	hypothetical protein SORBIDRAFT_06g018710 [Sorghum bicolor]	c106709_g1_i2	PREDICTED: auxin-responsive protein IAA4-like isoform X1 [Zea mays]	c107238_g1_i4	PREDICTED: auxin-responsive protein IAA24-like, partial [Oryza brachyantha]	c110113_g7_i2	shaggy-like kinase etha [Oryza sativa Japonica Group]	c115276_g1_i4	expressed protein (with alternative splicing) [Oryza sativa Japonica Group]	c114694_g2_i1	putative protein phosphatase 2C 6 [Triticum urartu]	c111505_g1_i1	hypothetical protein M569_06726, partial [Genlisea aurea]	c88675_g1_i2	PREDICTED: serine/threonine-protein kinase SAPK10 isoform X1 [Oryza sativa Japonica Group]	c107238_g1_i4	PREDICTED: auxin-responsive protein IAA24-like, partial [Oryza brachyantha]	c118317_g1_i10	putative transport inhibitor response TIR1 [Oryza sativa Japonica Group]
	c95694_g1_i1	bZIP transcription factor ABI5 [Hordeum vulgare subsp. vulgare]	c115955_g1_i5	Transcription factor PIF3 [Aegilops tauschii]	c113115_g1_i5	PREDICTED: transcription factor TGA2-like isoform X3 [Brachypodium distachyon]	c111505_g4_i1	indole-3-acetic acid-amido synthetase GH3.8 [Zea mays]	c115276_g1_i3	expressed protein (with alternative splicing) [Oryza sativa Japonica Group]	c101570_g1_i1	hypothetical protein OsJ_06019 [Oryza sativa Japonica Group]	c115881_g3_i1	SAPK10 [Brachypodium distachyon]	c117865_g2_i2	PREDICTED: probable protein phosphatase 2C 75 isoform X2 [Elaeis guineensis]	c115486_g3_i8	hypothetical protein SORBIDRAFT_01g027325, partial [Sorghum bicolor]	c101049_g1_i3	unnamed protein product [Triticum aestivum]
	c120834_g2_i1	ethylene insensitive-like 1 [Hordeum vulgare]	c118531_g1_i2	unknown [Zea mays]	c107238_g1_i1	PREDICTED: auxin-induced protein 22D-like [Musa acuminata subsp. malaccensis]	c120119_g1_i1	brassinosteroid-insensitive 1 [Triticum aestivum]	c115486_g3_i8	hypothetical protein SORBIDRAFT_01g027325, partial [Sorghum bicolor]	c115955_g1_i5	Transcription factor PIF3 [Aegilops tauschii]	c115881_g3_i2	SAPK10 [Brachypodium distachyon]	c117865_g2_i1	PREDICTED: probable protein phosphatase 2C 75 isoform X1 [Elaeis guineensis]	c107238_g1_i1	PREDICTED: auxin-induced protein 22D-like [Musa acuminata subsp. malaccensis]	c101049_g1_i1	unnamed protein product [Triticum aestivum]
	c117865_g2_i2	PREDICTED: probable protein phosphatase 2C 75 isoform X2 [Elaeis guineensis]	c111583_g2_i4	protein phosphatase 2C [Zea mays]	c115881_g3_i1	SAPK10 [Brachypodium distachyon]	c118531_g1_i2	unknown [Zea mays]	c115486_g3_i4	hypothetical protein OsJ_09658 [Oryza sativa Japonica Group]	c63705_g2_i1	PREDICTED: auxin-responsive protein IAA14-like [Brachypodium distachyon]	c92874_g1_i2	hypothetical protein F511_20001 [Dorcoceras hygrometricum]	c118531_g1_i1	transcription factor EIL1 [Zea mays subsp. mays]	c115486_g3_i4	hypothetical protein OsJ_09658 [Oryza sativa Japonica Group]	c119464_g3_i2	PP2C50 [Brachypodium distachyon]
	c117865_g2_i1	PREDICTED: probable protein phosphatase 2C 75 isoform X1 [Elaeis guineensis]	c115486_g3_i5	Protein TIFY 10B [Triticum urartu]	c65517_g1_i1	unnamed protein product [Triticum aestivum]	c116280_g2_i1	PREDICTED: transcription factor PIF1-like isoform X2 [Setaria italica]	c115486_g3_i5	Protein TIFY 10B [Triticum urartu]	c101049_g1_i1	unnamed protein product [Triticum aestivum]	c120302_g1_i2	Ethylene-insensitive protein 2 [Aegilops tauschii]	c122377_g1_i1	hypothetical protein SETIT_039304mg, partial [Setaria italica]	c115486_g3_i5	Protein TIFY 10B [Triticum urartu]	c116999_g1_i2	RecName: Full=Auxin response factor 7
	c112944_g1_i3	ABF2 [Brachypodium distachyon]	c59010_g1_i1	hypothetical protein SORBI_006G019200 [Sorghum bicolor]	c65517_g1_i2	unnamed protein product [Triticum aestivum]	c118317_g1_i1	PREDICTED: transport inhibitor response 1-like protein Os05g0150500 [Brachypodium distachyon]	c115486_g3_i3	Protein TIFY 10B [Triticum urartu]	c117865_g2_i2	PREDICTED: probable protein phosphatase 2C 75 isoform X2 [Elaeis guineensis]	c104360_g1_i1	unknown protein [Oryza sativa Japonica Group]	c115276_g1_i2	expressed protein (with alternative splicing) [Oryza sativa Japonica Group]	c88843_g1_i1	hypothetical protein OsJ_07701 [Oryza sativa Japonica Group]	c118531_g1_i1	transcription factor EIL1 [Zea mays subsp. mays]
	c112944_g1_i1	transcription factor bZIP72 [Zea mays]	c107238_g1_i4	PREDICTED: auxin-responsive protein IAA24-like, partial [Oryza brachyantha]	c115881_g3_i2	SAPK10 [Brachypodium distachyon]	c120389_g1_i3	hypothetical protein SORBIDRAFT_0169s002030 [Sorghum bicolor]	c104576_g2_i1	auxin responsive protein-like [Oryza sativa Japonica Group]	c111583_g2_i2	serine/threonine protein phosphatase 2C 30 [Triticum aestivum]	c81405_g1_i2	RecName: Full=Auxin transporter-like protein 1	c120389_g1_i2	PREDICTED: ethylene receptor 3 isoform X3 [Oryza sativa Japonica Group]	c115486_g3_i1	hypothetical protein OsJ_09658 [Oryza sativa Japonica Group]	c95623_g2_i1	hypothetical protein SORBIDRAFT_09g024710 [Sorghum bicolor]
	c95623_g2_i1	hypothetical protein SORBIDRAFT_09g024710 [Sorghum bicolor]	c111583_g2_i2	serine/threonine protein phosphatase 2C 30 [Triticum aestivum]	c85119_g1_i1	protein phosphatase 2C [Zea mays]	c77333_g1_i1	hypothetical protein F775_00946 [Aegilops tauschii]	c110626_g1_i2	SAPK2 [Brachypodium distachyon]	c119464_g3_i2	PP2C50 [Brachypodium distachyon]	c115423_g2_i4	-	c104362_g1_i1	predicted protein [Hordeum vulgare subsp. vulgare]	c112401_g1_i4	PREDICTED: transcription factor TGA6 isoform X1 [Oryza sativa Japonica Group]	c102237_g1_i2	serine/threonine protein kinase SAPK3 [Oryza sativa Japonica Group]
	c95623_g1_i1	PREDICTED: probable indole-3-acetic acid-amido synthetase GH3.4 [Brachypodium distachyon]	c120119_g1_i1	brassinosteroid-insensitive 1 [Triticum aestivum]	c116716_g1_i1	hypothetical protein OsJ_19361 [Oryza sativa Japonica Group]	c115256_g1_i9	predicted protein [Hordeum vulgare subsp. vulgare]	c116653_g1_i1	predicted protein [Hordeum vulgare subsp. vulgare]	c109861_g1_i2	putative ABA response element binding factor [Oryza sativa Japonica Group]	c64594_g1_i1	TPA: hypothetical protein ZEAMMB73_081842 [Zea mays]	c104638_g1_i2	PREDICTED: two-component response regulator ARR12 [Brachypodium distachyon]	c113600_g1_i3	hypothetical protein OsI_39066 [Oryza sativa Indica Group]	c72612_g1_i1	predicted protein [Hordeum vulgare subsp. vulgare]
	c112590_g1_i1	hypothetical protein OsJ_03842 [Oryza sativa Japonica Group]	c104071_g1_i1	hypothetical protein BRADI_3g45880 [Brachypodium distachyon]	c113328_g1_i3	ethylene+receptor [Oryza glumipatula]	c115256_g1_i1	PREDICTED: transcription factor PIF5 isoform X2 [Oryza sativa Japonica Group]	c93922_g2_i1	PREDICTED: abscisic acid receptor PYL2-like [Brachypodium distachyon]	c92874_g1_i3	hypothetical protein SORBIDRAFT_08g020580 [Sorghum bicolor]	c115628_g1_i10	Putative serine/threonine-protein kinase [Aegilops tauschii]	c86438_g1_i1	predicted protein [Hordeum vulgare subsp. vulgare]	c111351_g1_i1	putative bZIP transcription factor superfamily protein [Zea mays]	c86438_g1_i1	predicted protein [Hordeum vulgare subsp. vulgare]
	c113600_g1_i3	hypothetical protein OsI_39066 [Oryza sativa Indica Group]	c116999_g1_i2	RecName: Full=Auxin response factor 7	c81788_g1_i2	-	c80812_g1_i1	indole-3-acetic acid amido synthetase [Zea mays]	c101703_g1_i4	hypothetical protein F775_52422 [Aegilops tauschii]	c106709_g1_i2	PREDICTED: auxin-responsive protein IAA4-like isoform X1 [Zea mays]	c171742_g1_i1	unknown [Zea mays]	c117865_g1_i3	orphans transcription factor, partial [Zea mays]	c116825_g2_i5	PREDICTED: histidine-containing phosphotransfer protein 4-like isoform X2 [Brachypodium distachyon]	c81405_g1_i4	RecName: Full=Auxin transporter-like protein 1
	c111351_g1_i1	putative bZIP transcription factor superfamily protein [Zea mays]	c102237_g1_i2	serine/threonine protein kinase SAPK3 [Oryza sativa Japonica Group]	c113115_g1_i1	PREDICTED: transcription factor TGA2-like isoform X3 [Brachypodium distachyon]	c115256_g1_i2	Helix-loop-helix DNA-binding domain containing protein, expressed [Oryza sativa Japonica Group]	c95623_g2_i1	hypothetical protein SORBIDRAFT_09g024710 [Sorghum bicolor]	c111249_g1_i1	hypothetical protein BRADI_5g00670 [Brachypodium distachyon]	c98051_g1_i6	serine/threonine-protein kinase [Saccharum hybrid cultivar R570]	c120347_g1_i1	RecName: Full=Probable protein phosphatase 2C 8; Short=OsPP2C08	c116825_g2_i4	PREDICTED: histidine-containing phosphotransfer protein 4-like isoform X2 [Brachypodium distachyon]	c84286_g1_i2	predicted protein [Hordeum vulgare subsp. vulgare]
	c110535_g1_i3	IAA19 - auxin-responsive Aux/IAA family member [Zea mays]	c118531_g1_i1	transcription factor EIL1 [Zea mays subsp. mays]	c67351_g1_i2	-	c111982_g1_i1	RecName: Full=Probable histidine kinase 4; Short=OsHK4; AltName: Full=OsCRL1b	c108890_g1_i1	pnFL-2 [Zea mays]	c117357_g2_i2	PREDICTED: protein ETHYLENE INSENSITIVE 3-like [Zea mays]	c115256_g1_i9	predicted protein [Hordeum vulgare subsp. vulgare]	c118263_g2_i1	putative F-box protein Fbl2 [Oryza sativa Japonica Group]	c101703_g1_i1	hypothetical protein F775_52422 [Aegilops tauschii]	c114822_g1_i2	NPR1-like 1 protein [Hordeum vulgare subsp. vulgare]
	c111249_g1_i5	PREDICTED: probable protein phosphatase 2C 75 isoform X2 [Nelumbo nucifera]	c109861_g1_i2	putative ABA response element binding factor [Oryza sativa Japonica Group]	c117476_g2_i1	RecName: Full=Two-component response regulator ORR21; AltName: Full=OsRRB1	c111505_g3_i1	PREDICTED: probable indole-3-acetic acid-amido synthetase GH3.8-like [Oryza brachyantha]	c113600_g1_i3	hypothetical protein OsI_39066 [Oryza sativa Indica Group]	c111249_g1_i5	PREDICTED: probable protein phosphatase 2C 75 isoform X2 [Nelumbo nucifera]	c105232_g7_i1	pathogenesis-related maize seed protein [Zea mays subsp. parviglumis]	c93594_g1_i1	PREDICTED: auxin-induced protein 6B-like [Phoenix dactylifera]	c120834_g3_i1	unknown [Zea mays]	c94307_g1_i1	PREDICTED: auxin response factor 2 isoform X1 [Oryza sativa Japonica Group]
	c109436_g4_i12	PREDICTED: auxin-responsive protein IAA21-like [Oryza brachyantha]	c114041_g1_i2	RHT-B1 protein [Triticum aestivum]	c111583_g2_i7	protein phosphatase 2C [Zea mays]	c115256_g1_i7	hypothetical protein OsI_13762 [Oryza sativa Indica Group]	c101174_g2_i1	hypothetical protein ZEAMMB73_459202 [Zea mays]	c64594_g1_i1	TPA: hypothetical protein ZEAMMB73_081842 [Zea mays]	c118656_g1_i1	PREDICTED: auxin transporter-like protein 2 [Gossypium hirsutum]	c111270_g1_i1	predicted protein [Hordeum vulgare subsp. vulgare]	c101703_g1_i5	hypothetical protein BRADI_3g23190 [Brachypodium distachyon]	c105232_g7_i1	pathogenesis-related maize seed protein [Zea mays subsp. parviglumis]
	c116825_g2_i5	PREDICTED: histidine-containing phosphotransfer protein 4-like isoform X2 [Brachypodium distachyon]	c72612_g1_i1	predicted protein [Hordeum vulgare subsp. vulgare]	c120347_g1_i1	RecName: Full=Probable protein phosphatase 2C 8; Short=OsPP2C08	c111505_g3_i3	indole-3-acetic acid-amido synthetase GH3.8 [Zea mays]	c109436_g4_i12	PREDICTED: auxin-responsive protein IAA21-like [Oryza brachyantha]	c116825_g2_i4	PREDICTED: histidine-containing phosphotransfer protein 4-like isoform X2 [Brachypodium distachyon]	c80812_g1_i1	indole-3-acetic acid amido synthetase [Zea mays]	c107180_g1_i5	putative bZIP transcription factor superfamily protein [Zea mays]	c101703_g1_i4	hypothetical protein F775_52422 [Aegilops tauschii]	c105232_g7_i2	pathogenesis-related protein-1 [Nicotiana glutinosa]
	c116825_g2_i4	PREDICTED: histidine-containing phosphotransfer protein 4-like isoform X2 [Brachypodium distachyon]	c92874_g1_i3	hypothetical protein SORBIDRAFT_08g020580 [Sorghum bicolor]	c102237_g2_i1	uncharacterized protein LOC100381806 [Zea mays]	c94307_g1_i1	PREDICTED: auxin response factor 2 isoform X1 [Oryza sativa Japonica Group]	c95623_g1_i1	PREDICTED: probable indole-3-acetic acid-amido synthetase GH3.4 [Brachypodium distachyon]	c72612_g1_i1	predicted protein [Hordeum vulgare subsp. vulgare]	c115628_g1_i8	Putative serine/threonine-protein kinase [Aegilops tauschii]	c111270_g1_i2	PREDICTED: protein TIFY 10B-like isoform X2 [Brachypodium distachyon]	c115256_g1_i9	predicted protein [Hordeum vulgare subsp. vulgare]	c120834_g2_i3	hypothetical protein OsI_29816 [Oryza sativa Indica Group]
	c120834_g3_i1	unknown [Zea mays]	c67228_g1_i1	PREDICTED: protein BZR1 homolog 1-like [Musa acuminata subsp. malaccensis]	c117865_g2_i2	PREDICTED: probable protein phosphatase 2C 75 isoform X2 [Elaeis guineensis]	c94011_g1_i4	hypothetical protein TRIUR3_29896 [Triticum urartu]	c101703_g1_i2	predicted protein [Hordeum vulgare subsp. vulgare]	c115256_g1_i9	predicted protein [Hordeum vulgare subsp. vulgare]	c118656_g1_i5	PREDICTED: auxin transporter-like protein 1-like [Oryza brachyantha]	c81710_g1_i1	PREDICTED: uncharacterized protein LOC100834743 [Brachypodium distachyon]	c98584_g1_i1	hypothetical protein OsI_23582 [Oryza sativa Indica Group]	c96517_g1_i2	PREDICTED: ETHYLENE INSENSITIVE 3-like 1 protein [Zea mays]
	c112401_g1_i4	PREDICTED: transcription factor TGA6 isoform X1 [Oryza sativa Japonica Group]	c113796_g1_i1	predicted protein [Hordeum vulgare subsp. vulgare]	c117171_g1_i2	hypothetical protein SORBI_003G370100 [Sorghum bicolor]	c100583_g1_i2	PREDICTED: uncharacterized protein LOC103653849 [Zea mays]	c101703_g1_i1	hypothetical protein F775_52422 [Aegilops tauschii]	c105232_g5_i2	pathogenesis-related protein class I, partial [Zea mays subsp. parviglumis]	c104929_g1_i2	hypothetical protein OsI_03213 [Oryza sativa Indica Group]	c110332_g1_i2	putative bZIP transcription factor superfamily protein, partial [Zea mays]	c88843_g2_i1	PREDICTED: uncharacterized protein LOC103627479 [Zea mays]	c115439_g1_i9	putative ethylene receptor [Oryza sativa Indica Group]
	c120834_g3_i2	PREDICTED: ETHYLENE INSENSITIVE 3-like 3 protein isoform X2 [Oryza brachyantha]	c115423_g2_i4	-	c118263_g2_i1	putative F-box protein Fbl2 [Oryza sativa Japonica Group]	c36266_g1_i1	NPR1-like 1 protein [Triticum turgidum subsp. durum]	c120834_g3_i1	unknown [Zea mays]	c115256_g1_i1	PREDICTED: transcription factor PIF5 isoform X2 [Oryza sativa Japonica Group]	c93922_g2_i1	PREDICTED: abscisic acid receptor PYL2-like [Brachypodium distachyon]	c101049_g1_i3	unnamed protein product [Triticum aestivum]	c115256_g1_i1	PREDICTED: transcription factor PIF5 isoform X2 [Oryza sativa Japonica Group]	c105232_g5_i2	pathogenesis-related protein class I, partial [Zea mays subsp. parviglumis]
	c69779_g1_i2	PREDICTED: bZIP transcription factor TRAB1-like [Brachypodium distachyon]	c113600_g1_i1	hypothetical protein OsI_39066 [Oryza sativa Indica Group]	c111583_g2_i2	serine/threonine protein phosphatase 2C 30 [Triticum aestivum]	c89356_g1_i2	PREDICTED: indole-3-acetic acid-induced protein ARG7-like [Elaeis guineensis]	c101703_g1_i5	hypothetical protein BRADI_3g23190 [Brachypodium distachyon]	c118531_g1_i2	unknown [Zea mays]	c116086_g1_i3	TGACG-sequence-specific DNA-binding protein TGA-2.1 [Triticum urartu]	c101049_g1_i1	unnamed protein product [Triticum aestivum]	c116086_g1_i5	PREDICTED: transcription factor TGA2-like isoform X2 [Oryza brachyantha]	c105232_g5_i3	pathogenesis-related maize seed protein [Zea mays subsp. parviglumis]
	c115628_g1_i8	Putative serine/threonine-protein kinase [Aegilops tauschii]	c64594_g1_i1	TPA: hypothetical protein ZEAMMB73_081842 [Zea mays]	c92555_g1_i2	indole-3-acetic acid amido synthetase [Zea mays]	c98206_g1_i5	RecName: Full=Pseudo histidine-containing phosphotransfer protein 1; AltName: Full=OsHpt1	c120834_g3_i2	PREDICTED: ETHYLENE INSENSITIVE 3-like 3 protein isoform X2 [Oryza brachyantha]	c115256_g1_i7	hypothetical protein OsI_13762 [Oryza sativa Indica Group]	c104929_g1_i1	hypothetical protein OsI_03213 [Oryza sativa Indica Group]	c59010_g1_i1	hypothetical protein SORBI_006G019200 [Sorghum bicolor]	c110489_g1_i1	PREDICTED: auxin-responsive protein IAA26 [Beta vulgaris subsp. vulgaris]	c112083_g3_i4	RecName: Full=Two-component response regulator ORR1; AltName: Full=Type A response regulator 1; Short=OsRR1
	c111505_g5_i1	indole-3-acetic acid-amido synthetase GH3.8 [Zea mays]	c104362_g1_i1	predicted protein [Hordeum vulgare subsp. vulgare]	c111270_g1_i1	predicted protein [Hordeum vulgare subsp. vulgare]	c98206_g1_i4	PREDICTED: pseudo histidine-containing phosphotransfer protein 5 isoform X1 [Oryza sativa Japonica Group]	c115486_g3_i1	hypothetical protein OsJ_09658 [Oryza sativa Japonica Group]	c117581_g2_i1	PREDICTED: coronatine-insensitive protein homolog 1a [Oryza brachyantha]	c116086_g1_i5	PREDICTED: transcription factor TGA2-like isoform X2 [Oryza brachyantha]	c116999_g1_i1	PREDICTED: auxin response factor 9-like [Oryza brachyantha]	c115256_g1_i7	hypothetical protein OsI_13762 [Oryza sativa Indica Group]	c52445_g1_i1	predicted protein [Hordeum vulgare subsp. vulgare]
	c102835_g2_i2	histidine-containing phosphotransfer protein [Zea mays]	c86438_g1_i1	predicted protein [Hordeum vulgare subsp. vulgare]	c94200_g1_i1	PREDICTED: auxin-responsive protein SAUR71 [Oryza brachyantha]	c93594_g1_i1	PREDICTED: auxin-induced protein 6B-like [Phoenix dactylifera]	c98584_g1_i3	hypothetical protein OsI_23582 [Oryza sativa Indica Group]	c115955_g1_i1	PREDICTED: transcription factor APG-like isoform X1 [Setaria italica]	c94307_g1_i1	PREDICTED: auxin response factor 2 isoform X1 [Oryza sativa Japonica Group]	c116999_g1_i2	RecName: Full=Auxin response factor 7	c98584_g1_i3	hypothetical protein OsI_23582 [Oryza sativa Indica Group]	c103143_g1_i1	PREDICTED: regulatory protein NPR5-like [Zea mays]
	c111505_g3_i3	indole-3-acetic acid-amido synthetase GH3.8 [Zea mays]	c101703_g1_i2	predicted protein [Hordeum vulgare subsp. vulgare]	c111270_g1_i2	PREDICTED: protein TIFY 10B-like isoform X2 [Brachypodium distachyon]	c82166_g1_i1	unnamed protein product [Triticum aestivum]	c115628_g1_i8	Putative serine/threonine-protein kinase [Aegilops tauschii]	c111583_g2_i1	predicted protein [Hordeum vulgare subsp. vulgare]	c113600_g1_i3	hypothetical protein OsI_39066 [Oryza sativa Indica Group]	c95623_g2_i1	hypothetical protein SORBIDRAFT_09g024710 [Sorghum bicolor]	c98584_g2_i5	-	c120347_g1_i1	RecName: Full=Probable protein phosphatase 2C 8; Short=OsPP2C08
	c111249_g1_i1	hypothetical protein BRADI_5g00670 [Brachypodium distachyon]	c101703_g1_i1	hypothetical protein F775_52422 [Aegilops tauschii]	c81710_g1_i1	PREDICTED: uncharacterized protein LOC100834743 [Brachypodium distachyon]	c97543_g1_i2	BES1/BZR1 protein [Zea mays]	c89386_g1_i2	predicted protein [Hordeum vulgare subsp. vulgare]	c105232_g7_i2	pathogenesis-related protein-1 [Nicotiana glutinosa]	c112083_g2_i1	type A response regulator 1, partial [Triticum aestivum]	c115628_g1_i11	unknown [Zea mays]	c81405_g1_i1	RecName: Full=Auxin transporter-like protein 1
	c89171_g1_i1	PREDICTED: ETHYLENE INSENSITIVE 3-like 3 protein isoform X2 [Oryza brachyantha]	c114041_g1_i3	reduced height-1 [Eragrostis tef]	c90956_g1_i1	PREDICTED: auxin-induced protein 15A-like [Setaria italica]	c97543_g1_i3	BES1/BZR1 protein [Zea mays]	c84286_g1_i2	predicted protein [Hordeum vulgare subsp. vulgare]	c59010_g1_i1	hypothetical protein SORBI_006G019200 [Sorghum bicolor]	c112083_g3_i1	type-A response regulator ARR1 [Lolium perenne]	c101703_g1_i5	hypothetical protein BRADI_3g23190 [Brachypodium distachyon]	c106606_g1_i2	Os01g0827800 [Oryza sativa Japonica Group]
	c89356_g1_i2	PREDICTED: indole-3-acetic acid-induced protein ARG7-like [Elaeis guineensis]	c88675_g1_i2	PREDICTED: serine/threonine-protein kinase SAPK10 isoform X1 [Oryza sativa Japonica Group]	c90956_g1_i2	hypothetical protein SETIT_019067mg, partial [Setaria italica]	c118317_g1_i10	putative transport inhibitor response TIR1 [Oryza sativa Japonica Group]	c116086_g1_i5	PREDICTED: transcription factor TGA2-like isoform X2 [Oryza brachyantha]	c104663_g1_i3	hypothetical protein OsI_09324 [Oryza sativa Indica Group]	c106606_g1_i2	Os01g0827800 [Oryza sativa Japonica Group]	c69779_g1_i2	PREDICTED: bZIP transcription factor TRAB1-like [Brachypodium distachyon]	c115423_g2_i4	-
	c99163_g1_i2	PREDICTED: auxin-responsive protein IAA25-like isoform X3 [Oryza brachyantha]	c104339_g2_i4	hypothetical protein OsI_04509 [Oryza sativa Indica Group]	c89386_g1_i2	predicted protein [Hordeum vulgare subsp. vulgare]	c101049_g1_i3	unnamed protein product [Triticum aestivum]	c81405_g1_i1	RecName: Full=Auxin transporter-like protein 1	c94459_g1_i1	hypothetical protein BRADI_1g17335 [Brachypodium distachyon]	c112083_g2_i2	type A response regulator 1, partial [Triticum aestivum]	c115628_g1_i3	ATP binding protein [Zea mays]	c100583_g1_i2	PREDICTED: uncharacterized protein LOC103653849 [Zea mays]
	c120834_g2_i3	hypothetical protein OsI_29816 [Oryza sativa Indica Group]	c101703_g1_i5	hypothetical protein BRADI_3g23190 [Brachypodium distachyon]	c114704_g1_i1	hypothetical protein OsI_30684 [Oryza sativa Indica Group]	c101049_g1_i1	unnamed protein product [Triticum aestivum]	c89171_g1_i1	PREDICTED: ETHYLENE INSENSITIVE 3-like 3 protein isoform X2 [Oryza brachyantha]	c120116_g2_i4	TPA: SAUR56-auxin-responsive SAUR family member [Zea mays]	c100583_g1_i2	PREDICTED: uncharacterized protein LOC103653849 [Zea mays]	c117581_g2_i1	PREDICTED: coronatine-insensitive protein homolog 1a [Oryza brachyantha]	c113600_g2_i1	PREDICTED: transcription factor PIF4 isoform X3 [Oryza sativa Japonica Group]
	c99163_g1_i1	PREDICTED: auxin-responsive protein IAA25-like [Brachypodium distachyon]	c101703_g1_i4	hypothetical protein F775_52422 [Aegilops tauschii]	c108890_g1_i1	pnFL-2 [Zea mays]	c59010_g1_i1	hypothetical protein SORBI_006G019200 [Sorghum bicolor]	c112083_g2_i2	type A response regulator 1, partial [Triticum aestivum]	c63705_g1_i1	Auxin-responsive protein IAA14 [Aegilops tauschii]	c113600_g2_i1	PREDICTED: transcription factor PIF4 isoform X3 [Oryza sativa Japonica Group]	c105232_g7_i2	pathogenesis-related protein-1 [Nicotiana glutinosa]	c99163_g1_i2	PREDICTED: auxin-responsive protein IAA25-like isoform X3 [Oryza brachyantha]
	c116653_g1_i1	predicted protein [Hordeum vulgare subsp. vulgare]	c118656_g1_i3	hypothetical protein ZEAMMB73_015656 [Zea mays]	c115628_g1_i11	unknown [Zea mays]	c52695_g1_i1	Os04g0169100, partial [Oryza sativa Japonica Group]	c113600_g2_i1	PREDICTED: transcription factor PIF4 isoform X3 [Oryza sativa Japonica Group]	c105935_g1_i1	ZIM motif family protein [Zea mays]	c94605_g1_i3	PREDICTED: uncharacterized protein LOC100845952 [Brachypodium distachyon]	c111351_g1_i1	putative bZIP transcription factor superfamily protein [Zea mays]	c99163_g1_i1	PREDICTED: auxin-responsive protein IAA25-like [Brachypodium distachyon]
	c116303_g1_i9	RecName: Full=Auxin-responsive protein IAA6; AltName: Full=Indoleacetic acid-induced protein 6	c77333_g1_i1	hypothetical protein F775_00946 [Aegilops tauschii]	c101703_g1_i1	hypothetical protein F775_52422 [Aegilops tauschii]	c116999_g1_i1	PREDICTED: auxin response factor 9-like [Oryza brachyantha]	c89356_g1_i2	PREDICTED: indole-3-acetic acid-induced protein ARG7-like [Elaeis guineensis]	c97285_g1_i1	Os04g0432000, partial [Oryza sativa Japonica Group]	c96500_g2_i1	hypothetical protein SORBIDRAFT_02g008970 [Sorghum bicolor]	c120834_g2_i3	hypothetical protein OsI_29816 [Oryza sativa Indica Group]	c94200_g1_i2	PREDICTED: uncharacterized protein LOC103642920 [Zea mays]
	c116303_g1_i8	PREDICTED: auxin-responsive protein IAA6 isoform X1 [Oryza sativa Japonica Group]	c118656_g1_i1	PREDICTED: auxin transporter-like protein 2 [Gossypium hirsutum]	c113258_g2_i1	PREDICTED: serine/threonine-protein kinase SAPK7-like [Oryza brachyantha]	c116999_g1_i2	RecName: Full=Auxin response factor 7	c120834_g2_i3	hypothetical protein OsI_29816 [Oryza sativa Indica Group]	c98206_g1_i5	RecName: Full=Pseudo histidine-containing phosphotransfer protein 1; AltName: Full=OsHpt1	c112245_g1_i3	ATP binding protein [Zea mays]	c97285_g1_i1	Os04g0432000, partial [Oryza sativa Japonica Group]	c94200_g1_i1	PREDICTED: auxin-responsive protein SAUR71 [Oryza brachyantha]
	c110535_g1_i5	unknown [Zea mays]	c108890_g1_i1	pnFL-2 [Zea mays]	c102782_g1_i2	PREDICTED: auxin response factor 15 isoform X1 [Oryza brachyantha]	c108256_g1_i2	RecName: Full=Auxin response factor 15; AltName: Full=ETTIN-like protein 1; AltName: Full=OsETTIN1	c120834_g2_i1	ethylene insensitive-like 1 [Hordeum vulgare]	c98206_g1_i4	PREDICTED: pseudo histidine-containing phosphotransfer protein 5 isoform X1 [Oryza sativa Japonica Group]	c176586_g1_i1	PREDICTED: cyclin-D3-2-like [Brachypodium distachyon]	c102237_g1_i2	serine/threonine protein kinase SAPK3 [Oryza sativa Japonica Group]	c82946_g1_i1	pathogenesis-related protein 1-21 [Triticum aestivum]
	c176586_g1_i1	PREDICTED: cyclin-D3-2-like [Brachypodium distachyon]	c88292_g1_i1	PREDICTED: EIN3-binding F-box protein 1 [Brachypodium distachyon]	c115628_g1_i3	ATP binding protein [Zea mays]	c95623_g2_i1	hypothetical protein SORBIDRAFT_09g024710 [Sorghum bicolor]	c117595_g3_i5	Chain A, Crystal Structure Of Rice Gid1 Complexed With Ga4	c117865_g2_i1	PREDICTED: probable protein phosphatase 2C 75 isoform X1 [Elaeis guineensis]	c80385_g1_i2	hypothetical protein SETIT_008664mg, partial [Setaria italica]	c117865_g1_i7	hypothetical protein SETIT_024914mg [Setaria italica]	c89065_g1_i2	PREDICTED: protein TIFY 3A-like [Setaria italica]
	c110332_g1_i6	hypothetical protein OsI_04566 [Oryza sativa Indica Group]	c109670_g2_i1	-	c120116_g2_i2	TPA: SAUR56-auxin-responsive SAUR family member [Zea mays]	c115423_g2_i4	-	c92555_g1_i2	indole-3-acetic acid amido synthetase [Zea mays]	c110234_g1_i1	PREDICTED: auxin-responsive protein IAA18-like [Brachypodium distachyon]	c94200_g1_i2	PREDICTED: uncharacterized protein LOC103642920 [Zea mays]	c117865_g1_i6	PREDICTED: probable protein phosphatase 2C 9 [Brachypodium distachyon]	c101915_g1_i1	PREDICTED: protein TIFY 10A-like [Brachypodium distachyon]
	c110332_g1_i2	putative bZIP transcription factor superfamily protein, partial [Zea mays]	c115439_g1_i9	putative ethylene receptor [Oryza sativa Indica Group]	c104663_g1_i3	hypothetical protein OsI_09324 [Oryza sativa Indica Group]	c64594_g1_i1	TPA: hypothetical protein ZEAMMB73_081842 [Zea mays]	c110535_g1_i3	IAA19 - auxin-responsive Aux/IAA family member [Zea mays]	c86654_g1_i1	RecName: Full=Auxin-responsive protein IAA12; AltName: Full=Indoleacetic acid-induced protein 12	c86654_g1_i1	RecName: Full=Auxin-responsive protein IAA12; AltName: Full=Indoleacetic acid-induced protein 12	c40669_g1_i2	Serine/threonine-protein kinase SAPK3 [Aegilops tauschii]	c114564_g4_i2	hypothetical protein OsJ_32922 [Oryza sativa Japonica Group]
	c101174_g2_i1	hypothetical protein ZEAMMB73_459202 [Zea mays]	c114822_g1_i1	NPR1-like protein [Oryza sativa Japonica Group]	c107218_g1_i1	PREDICTED: probable serine/threonine-protein kinase At4g35230 [Brachypodium distachyon]	c115628_g1_i10	Putative serine/threonine-protein kinase [Aegilops tauschii]	c110535_g1_i5	unknown [Zea mays]	c96517_g1_i2	PREDICTED: ETHYLENE INSENSITIVE 3-like 1 protein [Zea mays]	c110332_g1_i1	putative bZIP transcription factor superfamily protein, partial [Zea mays]	c110626_g1_i3	PREDICTED: serine/threonine-protein kinase SAPK1-like [Oryza brachyantha]	c101703_g1_i2	predicted protein [Hordeum vulgare subsp. vulgare]
	c89386_g1_i1	PREDICTED: octopine synthase binding factor3 isoform X1 [Zea mays]	c114822_g1_i2	NPR1-like 1 protein [Hordeum vulgare subsp. vulgare]	c102813_g2_i2	hypothetical protein OsI_03122 [Oryza sativa Indica Group]	c101703_g1_i4	hypothetical protein F775_52422 [Aegilops tauschii]	c176586_g1_i1	PREDICTED: cyclin-D3-2-like [Brachypodium distachyon]	c79040_g1_i1	predicted protein [Hordeum vulgare subsp. vulgare]	c105232_g5_i3	pathogenesis-related maize seed protein [Zea mays subsp. parviglumis]	c108006_g3_i1	ABF2 [Brachypodium distachyon]	c108336_g7_i1	hypothetical protein CISIN_1g0178602mg, partial [Citrus sinensis]
	c115628_g1_i10	Putative serine/threonine-protein kinase [Aegilops tauschii]	c117581_g2_i1	PREDICTED: coronatine-insensitive protein homolog 1a [Oryza brachyantha]	c120834_g2_i1	ethylene insensitive-like 1 [Hordeum vulgare]	c98584_g1_i1	hypothetical protein OsI_23582 [Oryza sativa Indica Group]	c94200_g1_i2	PREDICTED: uncharacterized protein LOC103642920 [Zea mays]	c79040_g1_i2	hypothetical protein SORBIDRAFT_03g040150 [Sorghum bicolor]	c110896_g1_i6	RR4 - Corn type-A response regulator [Zea mays]	c110626_g1_i1	PREDICTED: serine/threonine-protein kinase SAPK1-like [Oryza brachyantha]
	c89386_g1_i2	predicted protein [Hordeum vulgare subsp. vulgare]	c81405_g1_i4	RecName: Full=Auxin transporter-like protein 1	c107218_g1_i3	Putative serine/threonine-protein kinase [Aegilops tauschii]	c98584_g1_i3	hypothetical protein OsI_23582 [Oryza sativa Indica Group]	c111270_g1_i2	PREDICTED: protein TIFY 10B-like isoform X2 [Brachypodium distachyon]	c96517_g1_i1	PREDICTED: ETHYLENE INSENSITIVE 3-like 1 protein [Setaria italica]	c110896_g1_i8	RR4 - Corn type-A response regulator [Zea mays]	c116825_g2_i5	PREDICTED: histidine-containing phosphotransfer protein 4-like isoform X2 [Brachypodium distachyon]
	c114564_g4_i2	hypothetical protein OsJ_32922 [Oryza sativa Japonica Group]	c96517_g1_i2	PREDICTED: ETHYLENE INSENSITIVE 3-like 1 protein [Zea mays]	c80385_g1_i2	hypothetical protein SETIT_008664mg, partial [Setaria italica]	c69779_g1_i2	PREDICTED: bZIP transcription factor TRAB1-like [Brachypodium distachyon]	c110332_g1_i1	putative bZIP transcription factor superfamily protein, partial [Zea mays]	c104339_g2_i4	hypothetical protein OsI_04509 [Oryza sativa Indica Group]	c82166_g1_i1	unnamed protein product [Triticum aestivum]	c154212_g1_i1	hypothetical protein SORBI_010G192200 [Sorghum bicolor]
			c115955_g1_i1	PREDICTED: transcription factor APG-like isoform X1 [Setaria italica]	c80385_g1_i1	hypothetical protein SETIT_008664mg, partial [Setaria italica]	c116162_g1_i4	hypothetical protein OsI_00935 [Oryza sativa Indica Group]	c89065_g1_i2	PREDICTED: protein TIFY 3A-like [Setaria italica]	c52445_g1_i1	predicted protein [Hordeum vulgare subsp. vulgare]	c106099_g1_i1	RecName: Full=Auxin-responsive protein IAA1; AltName: Full=Indoleacetic acid-induced protein 1	c99125_g1_i2	RecName: Full=Probable ethylene response sensor 2; Short=OS-ERS2; AltName: Full=Ethylene response factor 2
			c111583_g2_i1	predicted protein [Hordeum vulgare subsp. vulgare]	c102237_g1_i2	serine/threonine protein kinase SAPK3 [Oryza sativa Japonica Group]	c106473_g1_i1	hypothetical protein OsJ_23063 [Oryza sativa Japonica Group]	c106099_g1_i1	RecName: Full=Auxin-responsive protein IAA1; AltName: Full=Indoleacetic acid-induced protein 1	c154212_g1_i1	hypothetical protein SORBI_010G192200 [Sorghum bicolor]	c82946_g1_i1	pathogenesis-related protein 1-21 [Triticum aestivum]	c115276_g1_i4	expressed protein (with alternative splicing) [Oryza sativa Japonica Group]
			c105232_g7_i2	pathogenesis-related protein-1 [Nicotiana glutinosa]	c105232_g5_i3	pathogenesis-related maize seed protein [Zea mays subsp. parviglumis]	c117581_g2_i1	PREDICTED: coronatine-insensitive protein homolog 1a [Oryza brachyantha]	c101915_g1_i1	PREDICTED: protein TIFY 10A-like [Brachypodium distachyon]	c97543_g1_i1	BES1/BZR1 protein [Zea mays]	c112083_g3_i4	RecName: Full=Two-component response regulator ORR1; AltName: Full=Type A response regulator 1; Short=OsRR1	c115276_g1_i3	expressed protein (with alternative splicing) [Oryza sativa Japonica Group]
			c112083_g2_i1	type A response regulator 1, partial [Triticum aestivum]	c117865_g1_i7	hypothetical protein SETIT_024914mg [Setaria italica]	c115955_g1_i1	PREDICTED: transcription factor APG-like isoform X1 [Setaria italica]	c53626_g1_i1	PREDICTED: probable protein phosphatase 2C 68 [Setaria italica]			c114564_g4_i2	hypothetical protein OsJ_32922 [Oryza sativa Japonica Group]	c105232_g5_i2	pathogenesis-related protein class I, partial [Zea mays subsp. parviglumis]
			c117468_g6_i1	hypothetical protein BRADI_3g56550 [Brachypodium distachyon]	c117865_g1_i6	PREDICTED: probable protein phosphatase 2C 9 [Brachypodium distachyon]	c105232_g7_i2	pathogenesis-related protein-1 [Nicotiana glutinosa]	c100813_g2_i1	hypothetical protein SORBIDRAFT_10g003810 [Sorghum bicolor]			c117506_g1_i3	unknown [Zea mays]	c95694_g1_i1	bZIP transcription factor ABI5 [Hordeum vulgare subsp. vulgare]
			c88675_g2_i1	PREDICTED: serine/threonine-protein kinase SAPK9-like isoform X1 [Setaria italica]	c117865_g1_i5	orphans transcription factor, partial [Zea mays]	c118263_g1_i1	unknown [Zea mays]	c112083_g3_i3	RR1 - Corn type-A response regulator [Zea mays]			c117506_g1_i2	unnamed protein product [Triticum aestivum]	c111583_g2_i4	protein phosphatase 2C [Zea mays]
			c63705_g1_i1	Auxin-responsive protein IAA14 [Aegilops tauschii]	c117865_g1_i3	orphans transcription factor, partial [Zea mays]	c115955_g1_i5	Transcription factor PIF3 [Aegilops tauschii]	c114564_g4_i2	hypothetical protein OsJ_32922 [Oryza sativa Japonica Group]			c108336_g7_i1	hypothetical protein CISIN_1g0178602mg, partial [Citrus sinensis]	c111583_g2_i7	protein phosphatase 2C [Zea mays]
			c105935_g1_i1	ZIM motif family protein [Zea mays]	c110626_g1_i1	PREDICTED: serine/threonine-protein kinase SAPK1-like [Oryza brachyantha]	c120834_g2_i3	hypothetical protein OsI_29816 [Oryza sativa Indica Group]	c108336_g7_i1	hypothetical protein CISIN_1g0178602mg, partial [Citrus sinensis]			c179069_g1_i1	indole-3-acetic acid amido synthetase [Zea mays]	c115486_g3_i5	Protein TIFY 10B [Triticum urartu]
			c110234_g1_i1	PREDICTED: auxin-responsive protein IAA18-like [Brachypodium distachyon]	c63705_g2_i1	PREDICTED: auxin-responsive protein IAA14-like [Brachypodium distachyon]	c97285_g1_i1	Os04g0432000, partial [Oryza sativa Japonica Group]					c117506_g1_i5	PREDICTED: auxin-responsive protein IAA2-like [Oryza brachyantha]	c111583_g2_i1	predicted protein [Hordeum vulgare subsp. vulgare]
			c97285_g1_i1	Os04g0432000, partial [Oryza sativa Japonica Group]	c115486_g3_i8	hypothetical protein SORBIDRAFT_01g027325, partial [Sorghum bicolor]	c104207_g1_i1	BRI1-KD interacting protein 119, partial [Oryza sativa Japonica Group]					c117506_g1_i4	unnamed protein product [Triticum aestivum]	c115486_g3_i3	Protein TIFY 10B [Triticum urartu]
			c94605_g1_i3	PREDICTED: uncharacterized protein LOC100845952 [Brachypodium distachyon]	c111583_g2_i4	protein phosphatase 2C [Zea mays]	c94605_g1_i3	PREDICTED: uncharacterized protein LOC100845952 [Brachypodium distachyon]							c111583_g2_i2	serine/threonine protein phosphatase 2C 30 [Triticum aestivum]
			c118263_g2_i1	putative F-box protein Fbl2 [Oryza sativa Japonica Group]	c115486_g3_i4	hypothetical protein OsJ_09658 [Oryza sativa Japonica Group]	c103599_g1_i1	RecName: Full=Two-component response regulator ORR6; AltName: Full=Type A response regulator 6; Short=OsRR6							c119464_g3_i2	PP2C50 [Brachypodium distachyon]
			c103599_g1_i1	RecName: Full=Two-component response regulator ORR6; AltName: Full=Type A response regulator 6; Short=OsRR6	c115486_g3_i5	Protein TIFY 10B [Triticum urartu]	c94459_g1_i1	hypothetical protein BRADI_1g17335 [Brachypodium distachyon]							c104071_g1_i1	hypothetical protein BRADI_3g45880 [Brachypodium distachyon]
			c80289_g1_i2	PREDICTED: serine/threonine-protein kinase SAPK10 [Setaria italica]	c111583_g2_i1	predicted protein [Hordeum vulgare subsp. vulgare]	c105232_g5_i2	pathogenesis-related protein class I, partial [Zea mays subsp. parviglumis]							c112944_g1_i2	ABF2 [Brachypodium distachyon]
			c115192_g2_i1	hypothetical protein OsI_29310 [Oryza sativa Indica Group]	c115486_g3_i3	Protein TIFY 10B [Triticum urartu]	c116314_g1_i8	putative IAA1 protein [Oryza sativa Indica Group]							c112944_g1_i3	ABF2 [Brachypodium distachyon]
			c86654_g1_i1	RecName: Full=Auxin-responsive protein IAA12; AltName: Full=Indoleacetic acid-induced protein 12	c115486_g3_i1	hypothetical protein OsJ_09658 [Oryza sativa Japonica Group]	c78738_g1_i1	Serine/threonine-protein kinase SAPK5 [Triticum urartu]							c112944_g1_i1	transcription factor bZIP72 [Zea mays]
			c105232_g5_i2	pathogenesis-related protein class I, partial [Zea mays subsp. parviglumis]	c119464_g3_i2	PP2C50 [Brachypodium distachyon]	c78738_g1_i2	Serine/threonine-protein kinase SAPK5 [Triticum urartu]							c103286_g1_i1	RecName: Full=Two-component response regulator ORR22; AltName: Full=OsRRB4
			c79040_g1_i1	predicted protein [Hordeum vulgare subsp. vulgare]	c111351_g1_i1	putative bZIP transcription factor superfamily protein [Zea mays]	c116314_g1_i2	putative IAA1 protein [Oryza sativa Indica Group]							c80289_g1_i2	PREDICTED: serine/threonine-protein kinase SAPK10 [Setaria italica]
			c96517_g1_i1	PREDICTED: ETHYLENE INSENSITIVE 3-like 1 protein [Setaria italica]	c112944_g1_i2	ABF2 [Brachypodium distachyon]	c95623_g1_i1	PREDICTED: probable indole-3-acetic acid-amido synthetase GH3.4 [Brachypodium distachyon]							c116678_g1_i3	hypothetical protein OsI_26864 [Oryza sativa Indica Group]
			c112591_g1_i1	PREDICTED: signaling mucin HKR1-like [Oryza brachyantha]	c112944_g1_i3	ABF2 [Brachypodium distachyon]	c114564_g4_i2	hypothetical protein OsJ_32922 [Oryza sativa Japonica Group]							c95623_g1_i1	PREDICTED: probable indole-3-acetic acid-amido synthetase GH3.4 [Brachypodium distachyon]
			c81710_g1_i1	PREDICTED: uncharacterized protein LOC100834743 [Brachypodium distachyon]	c80854_g1_i2	ABA responsive element binding factor 1, partial [Sorghum bicolor]	c115276_g1_i2	expressed protein (with alternative splicing) [Oryza sativa Japonica Group]							c116825_g2_i4	PREDICTED: histidine-containing phosphotransfer protein 4-like isoform X2 [Brachypodium distachyon]
			c94311_g1_i1	hypothetical protein BRADI_3g45880 [Brachypodium distachyon]	c109436_g4_i12	PREDICTED: auxin-responsive protein IAA21-like [Oryza brachyantha]	c95694_g1_i1	bZIP transcription factor ABI5 [Hordeum vulgare subsp. vulgare]							c88292_g1_i1	PREDICTED: EIN3-binding F-box protein 1 [Brachypodium distachyon]
			c112083_g3_i4	RecName: Full=Two-component response regulator ORR1; AltName: Full=Type A response regulator 1; Short=OsRR1	c40669_g1_i2	Serine/threonine-protein kinase SAPK3 [Aegilops tauschii]	c112944_g1_i1	transcription factor bZIP72 [Zea mays]							c84286_g1_i2	predicted protein [Hordeum vulgare subsp. vulgare]
			c117581_g1_i3	coronatine insensitive 1-like protein [Triticum aestivum]	c96500_g1_i1	hypothetical protein SORBIDRAFT_10g001940 [Sorghum bicolor]	c111662_g1_i1	ETHYLENE INSENSITIVE 3-like 3 protein [Aegilops tauschii]							c114822_g1_i1	NPR1-like protein [Oryza sativa Japonica Group]
			c154212_g1_i1	hypothetical protein SORBI_010G192200 [Sorghum bicolor]	c88292_g1_i1	PREDICTED: EIN3-binding F-box protein 1 [Brachypodium distachyon]	c111505_g2_i1	hypothetical protein SORBIDRAFT_08g001330 [Sorghum bicolor]							c114822_g1_i2	NPR1-like 1 protein [Hordeum vulgare subsp. vulgare]
			c117506_g1_i3	unknown [Zea mays]	c93922_g1_i2	ABA receptor 11 [Oryza sativa Indica Group]	c103286_g1_i1	RecName: Full=Two-component response regulator ORR22; AltName: Full=OsRRB4							c105935_g1_i1	ZIM motif family protein [Zea mays]
			c97543_g1_i3	BES1/BZR1 protein [Zea mays]	c116086_g1_i1	PREDICTED: transcription factor HBP-1b(c38) isoform X4 [Oryza sativa Japonica Group]	c106709_g1_i2	PREDICTED: auxin-responsive protein IAA4-like isoform X1 [Zea mays]							c99163_g1_i2	PREDICTED: auxin-responsive protein IAA25-like isoform X3 [Oryza brachyantha]
			c99125_g1_i2	RecName: Full=Probable ethylene response sensor 2; Short=OS-ERS2; AltName: Full=Ethylene response factor 2	c116086_g1_i3	TGACG-sequence-specific DNA-binding protein TGA-2.1 [Triticum urartu]	c116825_g2_i5	PREDICTED: histidine-containing phosphotransfer protein 4-like isoform X2 [Brachypodium distachyon]							c99163_g1_i1	PREDICTED: auxin-responsive protein IAA25-like [Brachypodium distachyon]
			c97543_g1_i1	BES1/BZR1 protein [Zea mays]	c116086_g1_i5	PREDICTED: transcription factor TGA2-like isoform X2 [Oryza brachyantha]	c116825_g2_i4	PREDICTED: histidine-containing phosphotransfer protein 4-like isoform X2 [Brachypodium distachyon]							c101174_g2_i2	hypothetical protein ZEAMMB73_459202 [Zea mays]
					c113328_g3_i2	ethylene+receptor [Oryza punctata]	c106606_g2_i1	hypothetical protein F775_00515 [Aegilops tauschii]							c92555_g1_i1	indole-3-acetic acid amido synthetase [Zea mays]
					c116653_g3_i1	ETHYLENE INSENSITIVE 3-like 5 protein [Aegilops tauschii]	c116825_g2_i2	PREDICTED: histidine-containing phosphotransfer protein 4-like isoform X1 [Nicotiana tomentosiformis]							c92555_g1_i2	indole-3-acetic acid amido synthetase [Zea mays]
					c102695_g1_i2	predicted protein [Hordeum vulgare subsp. vulgare]	c118656_g1_i3	hypothetical protein ZEAMMB73_015656 [Zea mays]							c101174_g2_i1	hypothetical protein ZEAMMB73_459202 [Zea mays]
					c102695_g1_i3	PREDICTED: probable protein phosphatase 2C 8-like [Oryza brachyantha]	c81405_g1_i4	RecName: Full=Auxin transporter-like protein 1							c96517_g1_i2	PREDICTED: ETHYLENE INSENSITIVE 3-like 1 protein [Zea mays]
					c116303_g1_i9	RecName: Full=Auxin-responsive protein IAA6; AltName: Full=Indoleacetic acid-induced protein 6	c111505_g5_i1	indole-3-acetic acid-amido synthetase GH3.8 [Zea mays]							c96517_g1_i1	PREDICTED: ETHYLENE INSENSITIVE 3-like 1 protein [Setaria italica]
					c116303_g1_i8	PREDICTED: auxin-responsive protein IAA6 isoform X1 [Oryza sativa Japonica Group]	c84286_g1_i2	predicted protein [Hordeum vulgare subsp. vulgare]							c43857_g1_i1	PREDICTED: probable histidine kinase 5 isoform X3 [Oryza sativa Japonica Group]
					c109631_g1_i2	PREDICTED: probable indole-3-acetic acid-amido synthetase GH3.2 [Brachypodium distachyon]	c114822_g1_i1	NPR1-like protein [Oryza sativa Japonica Group]							c60775_g1_i1	RecName: Full=Ethylene receptor 2; Short=OS-ETR2; AltName: Full=OsETRL1; AltName: Full=Protein ETYLENE RESPONSE 2-LIKE 1; Short=Os-ERL1
					c110332_g1_i6	hypothetical protein OsI_04566 [Oryza sativa Indica Group]	c114822_g1_i2	NPR1-like 1 protein [Hordeum vulgare subsp. vulgare]							c119680_g2_i1	PREDICTED: LOW QUALITY PROTEIN: regulatory protein NPR3-like [Oryza brachyantha]
					c110332_g1_i1	putative bZIP transcription factor superfamily protein, partial [Zea mays]	c111505_g1_i1	hypothetical protein M569_06726, partial [Genlisea aurea]							c114694_g2_i1	putative protein phosphatase 2C 6 [Triticum urartu]
					c110332_g1_i2	putative bZIP transcription factor superfamily protein, partial [Zea mays]	c108452_g1_i6	PREDICTED: DNA-binding protein RHL1 isoform X1 [Setaria italica]							c101570_g1_i1	hypothetical protein OsJ_06019 [Oryza sativa Japonica Group]
					c100813_g2_i1	hypothetical protein SORBIDRAFT_10g003810 [Sorghum bicolor]	c98584_g2_i5	-							c94311_g1_i1	hypothetical protein BRADI_3g45880 [Brachypodium distachyon]
					c114694_g2_i1	putative protein phosphatase 2C 6 [Triticum urartu]	c103965_g1_i1	putative IAA8 auxin regulated transcriptional repressor, partial [Oryza sativa Indica Group]							c116451_g2_i1	hypothetical protein OsI_27401 [Oryza sativa Indica Group]
					c110626_g1_i3	PREDICTED: serine/threonine-protein kinase SAPK1-like [Oryza brachyantha]	c98584_g2_i1	hypothetical protein SORBI_010G180600 [Sorghum bicolor]							c110626_g1_i2	SAPK2 [Brachypodium distachyon]
					c98704_g1_i1	hypothetical protein OsI_03122 [Oryza sativa Indica Group]	c86654_g1_i1	RecName: Full=Auxin-responsive protein IAA12; AltName: Full=Indoleacetic acid-induced protein 12							c117865_g1_i1	hypothetical protein OsI_20203 [Oryza sativa Indica Group]
					c107625_g2_i1	hypothetical protein SETIT_013648mg [Setaria italica]	c113600_g2_i1	PREDICTED: transcription factor PIF4 isoform X3 [Oryza sativa Japonica Group]							c113796_g1_i1	predicted protein [Hordeum vulgare subsp. vulgare]
					c107625_g2_i2	Phosphatase 2C family protein, putative [Theobroma cacao]	c99163_g1_i2	PREDICTED: auxin-responsive protein IAA25-like isoform X3 [Oryza brachyantha]							c111249_g1_i1	hypothetical protein BRADI_5g00670 [Brachypodium distachyon]
					c117865_g1_i1	hypothetical protein OsI_20203 [Oryza sativa Indica Group]	c99163_g1_i1	PREDICTED: auxin-responsive protein IAA25-like [Brachypodium distachyon]							c111249_g1_i5	PREDICTED: probable protein phosphatase 2C 75 isoform X2 [Nelumbo nucifera]
					c92874_g1_i2	hypothetical protein F511_20001 [Dorcoceras hygrometricum]	c101174_g2_i2	hypothetical protein ZEAMMB73_459202 [Zea mays]							c112401_g1_i1	unknown [Zea mays]
					c114464_g1_i1	protein phosphatase 2C ABI2 [Zea mays]	c112224_g2_i3	RecName: Full=Auxin-responsive protein IAA10; AltName: Full=Indoleacetic acid-induced protein 10							c112401_g1_i6	PREDICTED: transcription factor TGA6 isoform X1 [Oryza sativa Japonica Group]
					c92874_g1_i1	auxin-induced protein, partial [Saccharum hybrid cultivar Pindar]	c112224_g2_i1	RecName: Full=Auxin-responsive protein IAA10; AltName: Full=Indoleacetic acid-induced protein 10							c77333_g1_i1	hypothetical protein F775_00946 [Aegilops tauschii]
					c111249_g1_i1	hypothetical protein BRADI_5g00670 [Brachypodium distachyon]	c115439_g1_i9	putative ethylene receptor [Oryza sativa Indica Group]							c108006_g2_i1	putative bZIP transcription factor ABI5 [Oryza sativa Japonica Group]
					c113600_g1_i3	hypothetical protein OsI_39066 [Oryza sativa Indica Group]	c106473_g1_i2	PREDICTED: transcription factor PIF5-like [Oryza brachyantha]							c120248_g1_i6	putative pre-mRNA cleavage complex II protein Pcf11 [Oryza sativa Japonica Group]
					c80856_g1_i1	PREDICTED: uncharacterized protein LOC103632809 isoform X2 [Zea mays]	c110896_g1_i6	RR4 - Corn type-A response regulator [Zea mays]							c102629_g1_i1	predicted protein [Hordeum vulgare subsp. vulgare]
					c112401_g1_i1	unknown [Zea mays]	c96517_g1_i1	PREDICTED: ETHYLENE INSENSITIVE 3-like 1 protein [Setaria italica]							c79040_g1_i1	predicted protein [Hordeum vulgare subsp. vulgare]
					c112401_g1_i6	PREDICTED: transcription factor TGA6 isoform X1 [Oryza sativa Japonica Group]	c110896_g1_i8	RR4 - Corn type-A response regulator [Zea mays]							c52445_g1_i1	predicted protein [Hordeum vulgare subsp. vulgare]
					c112401_g1_i4	PREDICTED: transcription factor TGA6 isoform X1 [Oryza sativa Japonica Group]	c110489_g1_i1	PREDICTED: auxin-responsive protein IAA26 [Beta vulgaris subsp. vulgaris]							c116703_g4_i2	EIN3-like protein 1 [Oryza sativa Japonica Group]
					c117865_g2_i1	PREDICTED: probable protein phosphatase 2C 75 isoform X1 [Elaeis guineensis]	c60775_g1_i1	RecName: Full=Ethylene receptor 2; Short=OS-ETR2; AltName: Full=OsETRL1; AltName: Full=Protein ETYLENE RESPONSE 2-LIKE 1; Short=Os-ERL1							c103143_g1_i1	PREDICTED: regulatory protein NPR5-like [Zea mays]
					c108006_g2_i1	putative bZIP transcription factor ABI5 [Oryza sativa Japonica Group]	c117506_g1_i3	unknown [Zea mays]
					c112117_g1_i3	-	c117506_g1_i2	unnamed protein product [Triticum aestivum]
					c102813_g2_i1	hypothetical protein OsJ_02873 [Oryza sativa Japonica Group]	c117506_g1_i5	PREDICTED: auxin-responsive protein IAA2-like [Oryza brachyantha]
					c112117_g1_i1	uncharacterized protein LOC100280716 [Zea mays]	c117506_g1_i4	unnamed protein product [Triticum aestivum]
					c63705_g1_i1	Auxin-responsive protein IAA14 [Aegilops tauschii]	c110626_g1_i2	SAPK2 [Brachypodium distachyon]
					c111249_g1_i5	PREDICTED: probable protein phosphatase 2C 75 isoform X2 [Nelumbo nucifera]	c113258_g1_i1	uncharacterized protein LOC100193827 [Zea mays]
					c96500_g2_i1	hypothetical protein SORBIDRAFT_02g008970 [Sorghum bicolor]	c117581_g1_i3	coronatine insensitive 1-like protein [Triticum aestivum]
					c110535_g1_i3	IAA19 - auxin-responsive Aux/IAA family member [Zea mays]	c114041_g1_i2	RHT-B1 protein [Triticum aestivum]
					c95409_g1_i1	Os06g0701900, partial [Oryza sativa Japonica Group]	c114041_g1_i3	reduced height-1 [Eragrostis tef]
					c89065_g1_i2	PREDICTED: protein TIFY 3A-like [Setaria italica]	c92874_g1_i3	hypothetical protein SORBIDRAFT_08g020580 [Sorghum bicolor]
					c101915_g1_i1	PREDICTED: protein TIFY 10A-like [Brachypodium distachyon]	c113600_g1_i1	hypothetical protein OsI_39066 [Oryza sativa Indica Group]
					c52445_g1_i1	predicted protein [Hordeum vulgare subsp. vulgare]	c113600_g1_i4	hypothetical protein OsI_39066 [Oryza sativa Indica Group]
					c101703_g1_i2	predicted protein [Hordeum vulgare subsp. vulgare]	c110138_g1_i3	hypothetical protein SETIT_039415mg [Setaria italica]
					c81461_g1_i1	RecName: Full=Probable protein phosphatase 2C 8; Short=OsPP2C08	c106500_g1_i1	AT-rich element binding factor 3 [Zea mays]
					c81710_g2_i1	PREDICTED: uncharacterized protein LOC101780536 [Setaria italica]	c93922_g2_i1	PREDICTED: abscisic acid receptor PYL2-like [Brachypodium distachyon]
					c120116_g2_i4	TPA: SAUR56-auxin-responsive SAUR family member [Zea mays]	c106606_g1_i2	Os01g0827800 [Oryza sativa Japonica Group]
							c154212_g1_i1	hypothetical protein SORBI_010G192200 [Sorghum bicolor]
							c91445_g1_i2	putative ABA-responsive element-binding protein 3 [Oryza sativa Japonica Group]
							c118183_g1_i2	hypothetical protein SETIT_021291mg [Setaria italica]
							c102629_g1_i1	predicted protein [Hordeum vulgare subsp. vulgare]
							c79040_g1_i1	predicted protein [Hordeum vulgare subsp. vulgare]
							c105790_g1_i1	hypothetical protein, partial [Zoysia matrella]
							c112083_g3_i4	RecName: Full=Two-component response regulator ORR1; AltName: Full=Type A response regulator 1; Short=OsRR1
							c112083_g3_i1	type-A response regulator ARR1 [Lolium perenne]
							c103143_g1_i1	PREDICTED: regulatory protein NPR5-like [Zea mays]
