# Supplementary material for: Transcriptome profiling reveals the effects of drought tolerance in Giant Juncao
Source: BMC Plant Biol. 2021 Jan 4;21:2. doi: 10.1186/s12870-020-02785-7 (PMC7780708; doi:10.1186/s12870-020-02785-7)
Supplement: Supplementary file 6 — Additional file 6. TF analysis results. [file 12870_2020_2785_MOESM6_ESM.xlsx]

## Sheet: D1 up-regulated
Gene_ID	Target_Gene	Gene_Family
c100070_g1_i2	LOC_Os11g05340.1	FAR1
c100120_g1_i1	Si015823m	bZIP
c100126_g1_i1	LOC_Os12g06010.1	bZIP
c100364_g1_i4	Bra039779	S1Fa-like
c100379_g2_i1	Bra001729	B3
c100452_g1_i3	MDP0000244980	MYB_related
c100504_g1_i1	evm_27.model.AmTr_v1.0_scaffold00069.140	MYB_related
c100529_g1_i1	Aan006516	MYB
c100529_g1_i2	Aan006516	MYB
c100532_g1_i1	Pbr008582.1	C2H2
c100589_g1_i1	Bra030622	bHLH
c100595_g1_i1	EMT21706	NAC
c100623_g1_i4	413208	MYB_related
c100629_g1_i6	PH01000469G0440	B3
c100715_g1_i1	Si003159m	NF-YB
c100717_g2_i4	PK03054.1	HD-ZIP
c100719_g1_i2	Gorai.009G068400.5	C2H2
c100735_g1_i2	mrna28322.1-v1.0-hybrid	HD-ZIP
c100808_g1_i1	Lus10038670	NAC
c100912_g1_i2	mrna28322.1-v1.0-hybrid	HD-ZIP
c100918_g1_i4	Si024889m	NAC
c100960_g1_i1	Lus10025533	B3
c100987_g1_i2	Can011627	B3
c101018_g2_i2	PH01002606G0040	HSF
c101132_g1_i2	OpuncBB_FGP9883	LSD
c101140_g1_i1	mrna01596.1-v1.0-hybrid	WRKY
c101399_g1_i3	Si013985m	M-type
c101399_g2_i9	Si013985m	M-type
c101402_g1_i2	Si023770m	MYB_related
c101455_g1_i2	GRMZM2G083374_P01	FAR1
c101468_g2_i1	MDP0000189406	MYB_related
c101526_g1_i2	Lus10019354	B3
c101568_g2_i2	ORGLA02G0074000.1	bZIP
c101571_g2_i2	MDP0000449389	M-type
c101573_g1_i1	ObartAA03S_FGP14057	G2-like
c101683_g2_i2	PH01005551G0030	CO-like
c101776_g2_i1	PH01000133G1180	C3H
c101803_g2_i1	Si002704m	MYB_related
c101888_g2_i1	Bradi2g44117.1	bHLH
c101898_g1_i1	Ahy018875	MYB_related
c101920_g1_i1	MDP0000263713	YABBY
c101957_g1_i1	Si012318m	GRAS
c102018_g1_i1	MA_11351g0010	WRKY
c102022_g2_i1	MDP0000286589	bHLH
c102022_g2_i2	MDP0000286589	bHLH
c102083_g1_i1	Si034188m	WRKY
c102106_g1_i5	Bra001729	B3
c102145_g1_i2	Lus10023691	B3
c102154_g3_i2	MDP0000242456	B3
c102154_g4_i1	MDP0000242456	B3
c102193_g1_i1	Pbr023394.1	C2H2
c102274_g1_i1	Jcr4S02193.10	NF-YB
c102274_g2_i3	Can011627	B3
c102279_g1_i1	328625	WRKY
c102308_g1_i2	Si004801m	NAC
c102324_g1_i1	Lus10030908	bHLH
c102377_g2_i1	EMT07921	FAR1
c102570_g3_i1	MDP0000464809	GRAS
c102596_g2_i4	EMT02183	CPP
c102652_g1_i2	Bra001729	B3
c102652_g1_i3	Bra001729	B3
c102666_g1_i1	EMS59827	ERF
c102779_g1_i1	OpuncBB_FGP18202	S1Fa-like
c102816_g1_i2	MDP0000254208	HSF
c102849_g1_i1	PGSC0003DMP400027535	bZIP
c102940_g1_i1	OB09G21580.1	NAC
c102957_g2_i2	Psi010992	Trihelix
c102971_g1_i1	Si030810m	ERF
c103052_g1_i5	Si023363m	MYB_related
c103085_g1_i1	OB11G10730.1	WRKY
c103122_g2_i2	MA_178733g0010	M-type
c103180_g1_i1	EMS54836	ERF
c103194_g2_i1	Si015257m	FAR1
c103255_g1_i5	EMT07921	FAR1
c103282_g1_i4	OB09G17420.1	AP2
c103284_g1_i2	Bradi1g65400.1	Trihelix
c103292_g1_i1	Jcr4S16451.20	MYB_related
c103297_g2_i1	LOC_Os07g01270.1	FAR1
c103349_g1_i1	Sobic.006G051700.1.p	WRKY
c103411_g1_i2	PH01002606G0040	HSF
c103456_g1_i1	PH01003485G0070	WRKY
c103483_g1_i1	Bradi2g44117.1	bHLH
c103561_g1_i1	Scf00112.g9041.t1	bZIP
c103578_g1_i2	mrna19889.1-v1.0-hybrid	C3H
c103592_g3_i2	Potri.012G137500.1	FAR1
c103592_g3_i3	Potri.012G137500.1	FAR1
c103643_g1_i1	Gorai.003G023300.1	HB-other
c103643_g1_i3	Gorai.003G023300.2	HB-other
c103679_g1_i1	mrna27137.1-v1.0-hybrid	STAT
c103688_g1_i2	GSMUA_Achr7P25320_001	TCP
c103769_g3_i1	LOC_Os11g12490.1	FAR1
c103809_g1_i2	MDP0000574942	MYB
c103850_g3_i2	Jcr4S05030.40	MYB
c103850_g5_i1	Jcr4S05030.40	MYB
c103882_g1_i1	MDP0000263713	YABBY
c103954_g1_i1	MDP0000298233	C3H
c104218_g1_i1	GRMZM2G175870_P04	bZIP
c104303_g1_i1	mrna00620.1-v1.0-hybrid	BBR-BPC
c104336_g1_i2	MDP0000449389	M-type
c104367_g1_i3	BGIOSGA035841-PA	MYB_related
c104388_g1_i1	mrna12617.1-v1.0-hybrid	B3
c104388_g1_i2	mrna12617.1-v1.0-hybrid	B3
c104505_g1_i15	Si032674m	FAR1
c104570_g1_i1	GSMUA_Achr8P25970_001	MYB
c104587_g1_i1	PGSC0003DMP400025709	AP2
c104588_g1_i6	Si017947m	MYB
c104598_g1_i7	BGIOSGA028421-PA	C2H2
c104647_g1_i3	MDP0000320006	B3
c104690_g3_i1	PH01000143G0710	NAC
c104696_g1_i3	EMT26167	WRKY
c104698_g1_i3	MDP0000311595	NF-YA
c104710_g1_i1	PH01000143G0710	NAC
c104729_g1_i1	OpuncBB_FGP7623	GATA
c104779_g1_i1	GRMZM2G175870_P04	bZIP
c104828_g1_i1	ObartAA03S_FGP18838	NAC
c104866_g1_i1	GRMZM2G155252_P01	GeBP
c104901_g1_i1	Bra039779	S1Fa-like
c104913_g2_i5	EMT21706	NAC
c104927_g1_i1	BGIOSGA000613-PA	bZIP
c104962_g1_i1	Si019897m	bZIP
c105017_g1_i1	Bra001729	B3
c105051_g1_i2	EMT32105	MYB
c105057_g2_i1	GRMZM2G462417_P01	ZF-HD
c105122_g1_i1	GRMZM2G008647_P02	MYB_related
c105122_g1_i3	GRMZM2G008647_P02	MYB_related
c105149_g2_i1	EMT07921	FAR1
c105163_g1_i1	Si017608m	G2-like
c105163_g1_i2	Si017608m	G2-like
c105164_g2_i1	Pbr026954.1	CO-like
c105172_g1_i1	Glyma04g34912.1	bHLH
c105222_g4_i3	LOC_Os11g12360.1	M-type
c105239_g1_i1	PH01000162G1360	GATA
c105303_g1_i2	Si015081m	MYB
c105313_g1_i2	PH01001490G0340	MYB_related
c105313_g1_i3	PH01001490G0340	MYB_related
c105320_g5_i1	Bradi2g50510.1	HD-ZIP
c105335_g1_i12	mrna32207.1-v1.0-hybrid	TALE
c105336_g1_i5	OB04G28180.1	GRAS
c105354_g1_i3	GRMZM2G062651_P01	VOZ
c105400_g1_i12	MDP0000289260	BES1
c105407_g1_i5	Jcr4S00282.90	NAC
c105446_g1_i3	AT4G12020.2	WRKY
c105474_g1_i1	MDP0000121180	G2-like
c105474_g1_i2	MDP0000121180	G2-like
c105490_g1_i2	OpuncBB_FGP28174	bZIP
c105522_g1_i1	ObartAA03S_FGP7846	GATA
c105540_g1_i3	mrna24941.1-v1.0-hybrid	DBB
c105542_g1_i1	Lus10025582	MYB_related
c105551_g1_i8	GSMUA_Achr7P06400_001	C3H
c105578_g1_i1	GRMZM2G021475_P01	HB-other
c105585_g2_i1	Si024486m	MYB_related
c105622_g1_i1	OpuncBB_FGP3080	LBD
c105633_g1_i1	Can011627	B3
c105649_g1_i1	Sof006658	HSF
c105649_g1_i2	Sof006658	HSF
c105662_g1_i1	NNU_003323-RA	HSF
c105663_g1_i2	MDP0000246881	Nin-like
c105663_g1_i5	MDP0000246881	Nin-like
c105767_g2_i1	OpuncBB_FGP25475	C2H2
c105802_g2_i2	PH01002606G0040	HSF
c105838_g1_i1	Si005179m	GeBP
c105901_g1_i1	MDP0000560255	bHLH
c105947_g1_i1	ORGLA11G0021400.1	NAC
c105961_g1_i5	PH01001490G0340	MYB_related
c105976_g1_i6	PH01000020G0110	NAC
c105981_g4_i5	LOC_Os12g06010.1	bZIP
c106005_g1_i3	Si004795m	bHLH
c106015_g1_i2	EMT03342	WRKY
c106026_g1_i2	EMT26392	FAR1
c106026_g1_i4	EMT26392	FAR1
c106035_g1_i3	MDP0000121180	G2-like
c106043_g1_i1	EMT13761	NAC
c106049_g7_i6	PH01000026G0660	ARR-B
c106093_g2_i1	EMT19461	GRAS
c106105_g1_i5	fgenesh3_pg.C_scaffold_21000059	C2H2
c106150_g1_i1	OpuncBB_FGP24461	G2-like
c106154_g1_i5	Si035278m	B3
c106184_g1_i1	mrna12442.1-v1.0-hybrid	NAC
c106187_g1_i1	Si002175m	C2H2
c106187_g1_i6	Si002175m	C2H2
c106201_g1_i1	OB04G22310.1	MYB
c106218_g2_i1	Bra001729	B3
c106238_g1_i1	PH01000026G0660	ARR-B
c106272_g1_i1	MDP0000253370	MYB_related
c106272_g1_i3	MDP0000253370	MYB_related
c106383_g2_i2	Pbr038274.1	bHLH
c106391_g1_i2	MDP0000247912	bHLH
c106412_g2_i3	EMT07635	HSF
c106423_g1_i1	MDP0000247737	FAR1
c106423_g1_i2	MDP0000247737	FAR1
c106424_g1_i2	Psi002070	HB-other
c106501_g1_i2	Sobic.007G142700.1.p	AP2
c106617_g3_i1	mrna28322.1-v1.0-hybrid	HD-ZIP
c106635_g1_i1	ObartAA03S_FGP14975	bHLH
c106673_g1_i1	PH01001474G0470	HB-other
c106688_g1_i1	cassava4.1_013007m	C2H2
c106694_g1_i1	Jcr4S02193.10	NF-YB
c106717_g2_i1	PH01002606G0040	HSF
c106848_g1_i1	GSMUA_Achr7P25320_001	TCP
c106882_g1_i5	GSMUA_Achr1P00070_001	ERF
c106896_g1_i4	MDP0000201486	C3H
c106909_g1_i2	PH01000020G0110	NAC
c106935_g1_i1	Lus10040166	GRAS
c106949_g1_i1	MDP0000264827	bHLH
c106953_g2_i2	Si013842m	AP2
c106953_g2_i3	Si013842m	AP2
c106953_g3_i2	Pbr039133.1	AP2
c106962_g1_i2	MDP0000191614	NAC
c107000_g1_i2	Lus10030581	bHLH
c107013_g1_i1	Can011627	B3
c107014_g1_i1	mrna18416.1-v1.0-hybrid	MYB
c107064_g1_i1	MDP0000247737	FAR1
c107106_g1_i1	Scf00097.g8337.t1	bZIP
c107107_g1_i2	AT4G01680.2	MYB
c107107_g1_i4	AT4G01680.2	MYB
c107119_g1_i2	BGIOSGA036980-PA	NAC
c107121_g1_i1	420183	Trihelix
c107121_g1_i2	420183	Trihelix
c107121_g1_i3	420183	Trihelix
c107139_g6_i4	GRMZM2G426140_P01	HB-other
c107164_g1_i6	MDP0000298505	MYB
c107176_g2_i1	916966	G2-like
c107181_g1_i6	EMS68456	WRKY
c107196_g1_i1	OB09G16960.1	WRKY
c107201_g1_i1	Pbr038199.1	MYB_related
c107211_g1_i1	Bradi2g44117.1	bHLH
c107265_g1_i2	Neem_1360_f_3	C2H2
c107266_g1_i1	Si010735m	NAC
c107277_g1_i1	Bra026967	bHLH
c107296_g2_i7	PK03054.1	HD-ZIP
c107316_g1_i1	GRMZM2G008647_P02	MYB_related
c107317_g1_i2	BGIOSGA012704-PA	MYB_related
c107323_g1_i1	Scf00343.g15875.t1	ARF
c107325_g1_i2	Thecc1EG011369t1	FAR1
c107363_g1_i2	Si030461m	MYB_related
c107384_g1_i1	PH01002606G0040	HSF
c107386_g1_i1	Sobic.003G346700.1.p	C3H
c107394_g1_i3	Sobic.002G201100.2.p	ZF-HD
c107397_g2_i1	Pbr002083.1	ERF
c107457_g1_i1	EMT07919	C2H2
c107480_g2_i1	PK03054.1	HD-ZIP
c107548_g1_i2	Pbr010427.1	E2F/DP
c107618_g1_i2	OpuncBB_FGP24461	G2-like
c107627_g1_i6	Si000845m	bHLH
c107635_g1_i8	Lus10021031	bZIP
c107683_g2_i1	MDP0000268133	HB-other
c107701_g1_i5	Thecc1EG030078t1	NF-YC
c107741_g1_i1	EMS52980	ERF
c107773_g1_i1	MDP0000295593	bHLH
c107779_g1_i1	PH01000020G0110	NAC
c107847_g5_i2	Potri.016G025800.1	GRAS
c107899_g1_i3	MDP0000251244	B3
c107945_g1_i4	PH01002141G0040	G2-like
c107962_g1_i2	Si019444m	NAC
c107993_g1_i1	PH01002606G0040	HSF
c107999_g1_i1	Si006733m	GATA
c108047_g1_i1	OpuncBB_FGP3005	HD-ZIP
c108047_g1_i6	OpuncBB_FGP3005	HD-ZIP
c108084_g1_i1	Thecc1EG000515t1	B3
c108096_g2_i1	LOC_Os12g06010.1	bZIP
c108106_g1_i1	GSMUA_Achr1P26400_001	bZIP
c108106_g1_i2	GSMUA_Achr1P26400_001	bZIP
c108120_g1_i1	MDP0000266172	Nin-like
c108146_g1_i1	Lus10023691	B3
c108153_g1_i2	ObartAA03S_FGP29167	B3
c108270_g1_i1	Tae040639	NF-YB
c108307_g1_i9	Jcr4S00282.90	NAC
c108330_g1_i1	Si006586m	C2H2
c108330_g1_i2	Si006586m	C2H2
c108344_g1_i3	MA_52704g0010	E2F/DP
c108364_g1_i2	EMT16496	bHLH
c108381_g1_i9	Si025833m	NAC
c108399_g1_i13	MLOC_54725.5	Dof
c108412_g1_i1	MDP0000289260	BES1
c108418_g1_i1	Thecc1EG006109t1	WRKY
c108431_g1_i3	MDP0000265073	NAC
c108458_g2_i2	Jcr4S02193.10	NF-YB
c108469_g1_i1	AT4G12020.2	WRKY
c108543_g3_i2	mrna25753.1-v1.0-hybrid	M-type
c108552_g1_i2	LOC_Os08g10560.1	NF-YC
c108571_g2_i1	Si006905m	ERF
c108586_g1_i1	GSVIVT01033372001	NAC
c108594_g1_i3	Thecc1EG019956t1	GRAS
c108602_g1_i1	MDP0000254650	bHLH
c108602_g1_i2	Thecc1EG015486t1	HD-ZIP
c108661_g1_i1	Si006993m	DBB
c108673_g2_i3	Si002423m	MYB
c108676_g1_i9	OpuncBB_FGP8130	WRKY
c108687_g2_i2	GRMZM2G312201_P01	NAC
c108690_g2_i1	OpuncBB_FGP3080	LBD
c108771_g2_i1	GRMZM2G462417_P01	ZF-HD
c108792_g1_i2	Si024889m	NAC
c108794_g1_i4	mrna13364.1-v1.0-hybrid	bHLH
c108796_g1_i1	mrna09125.1-v1.0-hybrid	bHLH
c108810_g1_i4	EMT18418	ARF
c108813_g1_i2	MDP0000288624	NAC
c108831_g1_i5	GRMZM2G701063_P01	MYB
c108843_g1_i1	mrna26103.1-v1.0-hybrid	C3H
c108843_g1_i4	mrna26103.1-v1.0-hybrid	C3H
c108858_g1_i1	Si001929m	bZIP
c108883_g1_i1	GRMZM2G317287_P01	GRAS
c108889_g1_i1	Si029142m	MYB
c108902_g1_i1	mrna31023.1-v1.0-hybrid	C3H
c108959_g2_i2	GSMUA_Achr10P15240_001	Nin-like
c108975_g1_i1	Scf00089.g7885.t1	B3
c108994_g1_i1	Bra036836	C3H
c109022_g2_i1	PK03054.1	HD-ZIP
c109049_g1_i2	Lus10030908	bHLH
c109061_g2_i1	mrna30478.1-v1.0-hybrid	bHLH
c109086_g1_i2	Si000591m	MYB_related
c109115_g1_i2	Lus10033562	bHLH
c109117_g1_i2	Potri.016G026300.1	GRAS
c109130_g1_i1	Jcr4S02252.50	B3
c109176_g1_i2	PH01001490G0340	MYB_related
c109176_g1_i8	PH01001490G0340	MYB_related
c109202_g1_i3	evm.model.supercontig_8.51	FAR1
c109213_g1_i7	MDP0000449389	M-type
c109257_g1_i4	PH01002606G0040	HSF
c109263_g1_i2	EMS47980	bZIP
c109301_g1_i1	Si027380m	B3
c109334_g1_i6	EMT07921	FAR1
c109359_g1_i3	mrna27940.1-v1.0-hybrid	NAC
c109436_g4_i12	C.cajan_16945	ARF
c109439_g2_i4	Si019070m	FAR1
c109439_g2_i5	BGIOSGA022898-PA	FAR1
c109459_g2_i3	Lus10030908	bHLH
c109464_g2_i1	mrna15187.1-v1.0-hybrid	bHLH
c109560_g1_i2	PH01000183G0940	HD-ZIP
c109569_g1_i2	PH01002606G0040	HSF
c109581_g1_i3	NNU_008604-RA	MYB_related
c109615_g1_i1	Aan005344	WRKY
c109635_g1_i1	LOC_Os12g06010.1	bZIP
c109639_g2_i2	Si021549m	bHLH
c109654_g1_i1	Thecc1EG015486t1	HD-ZIP
c109654_g1_i2	Thecc1EG015486t1	HD-ZIP
c109656_g1_i1	Lus10023691	B3
c109722_g2_i6	EMS49166	CPP
c109742_g1_i2	Jcr4S00541.20	NF-YB
c109748_g1_i4	Scf00724.g21165.t1	HD-ZIP
c109774_g1_i2	Scf00063.g6386.t1	GeBP
c109774_g2_i1	PH01000026G0660	ARR-B
c109780_g1_i1	EMT22546	ERF
c109814_g1_i1	Aan014185	bHLH
c109866_g1_i2	Thecc1EG000515t1	B3
c109866_g2_i2	Thecc1EG000515t1	B3
c109866_g2_i3	Thecc1EG000515t1	B3
c109873_g1_i6	Sobic.004G059100.1.p	Trihelix
c109882_g1_i1	MDP0000256621	ARF
c109912_g1_i4	LOC_Os12g06010.1	bZIP
c109935_g1_i2	Solyc02g005290.2.1	GeBP
c109935_g1_i3	Solyc02g005290.2.1	GeBP
c109949_g1_i3	Lus10025533	B3
c110023_g2_i1	Si029604m	bHLH
c110023_g2_i6	Si029604m	bHLH
c110033_g1_i1	MDP0000183819	bHLH
c110060_g1_i5	GRMZM5G873586_P04	LBD
c110101_g1_i1	GSMUA_Achr11P16630_001	bHLH
c110108_g1_i3	OpuncBB_FGP22587	MYB_related
c110111_g1_i3	Cla006210	ARR-B
c110122_g2_i2	MA_10435714g0010	ERF
c110133_g1_i3	PH01003957G0030	E2F/DP
c110161_g1_i2	Aan020124	MYB
c110173_g1_i2	PH01002606G0040	HSF
c110181_g1_i1	MDP0000263713	YABBY
c110191_g1_i1	GSMUA_Achr11P11660_001	AP2
c110222_g1_i2	MDP0000295593	bHLH
c110235_g2_i2	PDK_30s1160841g001	ARF
c110253_g1_i1	MDP0000275412	Trihelix
c110255_g1_i3	EMS59548	C2H2
c110255_g1_i5	EMS59548	C2H2
c110272_g1_i1	mrna16655.1-v1.0-hybrid	MYB
c110273_g1_i4	Si030034m	CO-like
c110273_g1_i6	Si030034m	CO-like
c110288_g1_i3	mrna25984.1-v1.0-hybrid	bHLH
c110297_g1_i2	Bradi2g44117.1	bHLH
c110298_g1_i3	Si036827m	ERF
c110332_g1_i2	Sobic.003G368300.1.p	bZIP
c110332_g1_i6	Sobic.003G368300.1.p	bZIP
c110337_g1_i1	mrna28785.1-v1.0-hybrid	bHLH
c110337_g1_i2	mrna28785.1-v1.0-hybrid	bHLH
c110337_g1_i4	mrna28785.1-v1.0-hybrid	bHLH
c110357_g2_i4	mrna01596.1-v1.0-hybrid	WRKY
c110373_g1_i1	MDP0000245233	bHLH
c110377_g1_i1	PH01002606G0040	HSF
c110433_g1_i7	BGIOSGA023566-PA	C3H
c110470_g1_i6	MDP0000255970	MYB_related
c110470_g1_i7	MDP0000255970	MYB_related
c110478_g2_i1	NNU_003323-RA	HSF
c110494_g1_i2	MDP0000191614	NAC
c110511_g1_i6	Si028242m	bHLH
c110534_g1_i3	MDP0000265800	CAMTA
c110535_g1_i3	evm_27.model.AmTr_v1.0_scaffold00057.126	ARF
c110535_g1_i5	evm_27.model.AmTr_v1.0_scaffold00057.126	ARF
c110545_g1_i2	Potri.012G137500.1	FAR1
c110547_g1_i12	MA_11351g0010	WRKY
c110547_g1_i4	MA_11351g0010	WRKY
c110560_g1_i4	Jcr4S05030.40	MYB
c110566_g1_i1	Jcr4S00112.240	GRAS
c1105_g1_i2	MDP0000247737	FAR1
c110610_g2_i1	Si036864m	B3
c110620_g1_i1	OB11G10730.1	WRKY
c110620_g1_i3	OB11G10730.1	WRKY
c110629_g1_i1	Aan021222	MIKC
c110629_g1_i4	Aan021222	MIKC
c110650_g2_i4	MDP0000306498	EIL
c110673_g1_i2	Scf01216.g24197.t1	MYB_related
c110689_g1_i3	OB06G28840.1	bHLH
c110740_g1_i1	mrna18483.1-v1.0-hybrid	M-type
c110754_g2_i3	Jcr4S00018.10	MIKC
c110762_g1_i1	Jcr4S16451.20	MYB_related
c110762_g1_i5	Jcr4S16451.20	MYB_related
c110764_g4_i1	LOC_Os04g22990.1	FAR1
c110790_g1_i1	MDP0000685403	B3
c110791_g1_i4	Si006312m	G2-like
c110791_g1_i5	Si006312m	G2-like
c110806_g1_i1	EMS59827	ERF
c110806_g1_i2	EMS59827	ERF
c110815_g1_i1	Ahy018875	MYB_related
c110829_g1_i3	Potri.012G137500.1	FAR1
c110830_g1_i1	Can011627	B3
c110860_g2_i5	GSMUA_Achr10P22520_001	TALE
c110865_g2_i1	Scf00343.g15875.t1	ARF
c110880_g1_i4	GRMZM2G077045_P02	NAC
c110899_g4_i1	MDP0000286589	bHLH
c110929_g1_i2	ObartAA03S_FGP29167	B3
c110942_g1_i2	mrna18483.1-v1.0-hybrid	M-type
c110946_g1_i3	Carubv10019207m	RAV
c110950_g1_i3	Bathy05g04420	WOX
c110956_g1_i1	Solyc00g099580.1.1	HB-other
c110982_g1_i3	LOC_Os12g06010.1	bZIP
c110993_g2_i1	PH01000020G0110	NAC
c110993_g3_i1	PH01000020G0110	NAC
c111014_g2_i6	OB09G16960.1	WRKY
c111028_g1_i1	Eucgr.C03830.1	M-type
c111045_g2_i1	Pbr038274.1	bHLH
c111060_g1_i1	OpuncBB_FGP17347	E2F/DP
c111060_g1_i2	OpuncBB_FGP17347	E2F/DP
c111080_g1_i4	MDP0000309902	GATA
c111119_g1_i1	mrna13356.1-v1.0-hybrid	MIKC
c111134_g1_i2	PH01000020G0110	NAC
c111160_g1_i2	MDP0000265073	NAC
c111172_g1_i1	Bra001729	B3
c111186_g1_i3	PH01002606G0040	HSF
c111202_g1_i5	Bra013842	GeBP
c111209_g5_i3	Jcr4S00112.240	GRAS
c111215_g2_i1	OpuncBB_FGP3493	MYB
c111219_g1_i2	Si010574m	C2H2
c111230_g1_i1	PDK_30s1165641g010	NAC
c111230_g1_i2	PDK_30s1165641g010	NAC
c111244_g2_i1	Eucgr.E02744.6	C2H2
c111246_g2_i1	GRMZM2G462417_P01	ZF-HD
c111251_g1_i1	mrna09125.1-v1.0-hybrid	bHLH
c111258_g1_i2	OpuncBB_FGP24418	bZIP
c111266_g1_i3	MDP0000239688	bZIP
c111266_g1_i5	MDP0000239688	bZIP
c111266_g1_i6	MDP0000239688	bZIP
c111279_g1_i1	AT4G12020.2	WRKY
c111279_g1_i2	AT4G12020.2	WRKY
c111285_g1_i2	GSMUA_Achr7P24170_001	C2H2
c111300_g2_i11	Tae039974	GRAS
c111307_g3_i1	Bra039779	S1Fa-like
c111351_g1_i1	Si013962m	bZIP
c111373_g1_i11	MDP0000449389	M-type
c111386_g5_i5	PK03054.1	HD-ZIP
c111388_g1_i2	mrna09125.1-v1.0-hybrid	bHLH
c111442_g1_i1	Si037045m	NF-YA
c111442_g1_i2	Si037045m	NF-YA
c111448_g1_i1	PH01002606G0040	HSF
c111457_g2_i1	MDP0000287465	HRT-like
c111457_g3_i1	GSMUA_Achr7P25320_001	TCP
c111483_g1_i1	OB05G14140.1	bHLH
c111487_g1_i1	MEDTR3G143650.1	C3H
c111490_g2_i4	PDK_30s1021321g002	NAC
c111490_g5_i3	GRMZM2G005155_P03	MIKC
c111500_g1_i2	Lus10025533	B3
c111571_g1_i4	PH01002606G0040	HSF
c111585_g1_i6	Si017580m	AP2
c111601_g1_i3	OB01G21870.1	WRKY
c111603_g3_i1	Thecc1EG000515t1	B3
c111618_g1_i2	GRMZM2G443202_P01	MYB_related
c111626_g1_i2	Si001686m	MYB
c111631_g2_i5	Jcr4S02193.10	NF-YB
c111636_g1_i1	mrna00901.1-v1.0-hybrid	bHLH
c111641_g1_i4	Sobic.003G353000.1.p	WRKY
c111644_g1_i2	BGIOSGA023011-PA	C3H
c111644_g1_i3	Scf00190.g11983.t1	C3H
c111663_g2_i1	MDP0000314617	NF-YB
c111664_g6_i2	Si007275m	M-type
c111664_g6_i3	GRMZM2G110582_P03	M-type
c111707_g1_i1	Bradi2g44117.1	bHLH
c111728_g2_i8	Si026864m	LBD
c111739_g1_i1	Bra015108	NAC
c111741_g1_i8	Sobic.008G014800.1.p	C2H2
c111751_g2_i1	mrna24941.1-v1.0-hybrid	DBB
c111776_g1_i3	GSMUA_Achr7P25320_001	TCP
c111786_g1_i9	OpuncBB_FGP15940	G2-like
c111808_g1_i4	GSVIVT01015183001	HSF
c111812_g2_i1	889097	STAT
c111812_g2_i2	889097	STAT
c111848_g5_i1	PH01002606G0040	HSF
c111850_g1_i1	Lus10030908	bHLH
c111894_g1_i1	Si030514m	ERF
c111895_g1_i2	Si027751m	C2H2
c111910_g2_i1	PH01002606G0040	HSF
c111916_g1_i3	Si030140m	CO-like
c111917_g1_i2	Thecc1EG011369t1	FAR1
c111927_g1_i1	Tae048710	NAC
c111927_g1_i2	Tae048710	NAC
c111952_g1_i1	Lus10021035	G2-like
c111961_g1_i4	IGS.gm_5_00352	C3H
c111971_g2_i1	mrna03384.1-v1.0-hybrid	FAR1
c111971_g2_i2	mrna03384.1-v1.0-hybrid	FAR1
c111981_g1_i3	GRMZM2G077045_P02	NAC
c112024_g1_i3	OpuncBB_FGP13375	G2-like
c112082_g1_i3	Bradi1g45170.1	Nin-like
c112092_g1_i1	PK12308.1	MYB_related
c112099_g1_i2	Lus10030581	bHLH
c112105_g1_i3	PDK_30s1165641g010	NAC
c112114_g2_i1	EMT26392	FAR1
c112122_g1_i1	GRMZM2G443202_P01	MYB_related
c112133_g1_i2	MEDTR6G005540.1	G2-like
c112133_g1_i5	MEDTR6G005540.1	G2-like
c112133_g1_i8	MEDTR6G005540.1	G2-like
c112148_g1_i2	MDP0000294614	NAC
c112162_g1_i2	LOC_Os07g44640.1	C2H2
c112176_g3_i1	MEDTR3G143650.1	C3H
c112182_g1_i1	Solyc00g099580.1.1	HB-other
c112188_g1_i1	ObartAA03S_FGP25422	G2-like
c112226_g1_i2	Si012375m	B3
c112236_g1_i1	PH01002606G0040	HSF
c112289_g1_i1	GSVIVT01015465001	GRAS
c112301_g6_i1	Si022676m	WRKY
c112301_g7_i2	Si026116m	GRAS
c112302_g1_i6	mrna02674.1-v1.0-hybrid	TALE
c112304_g1_i1	MEDTR6G005540.1	G2-like
c112351_g1_i1	EMS59548	C2H2
c112368_g1_i3	mrna19889.1-v1.0-hybrid	C3H
c112393_g1_i5	MEDTR3G143650.1	C3H
c112401_g1_i4	Si013962m	bZIP
c112403_g1_i2	EMT07921	FAR1
c112407_g8_i1	Bra025159	RAV
c112408_g2_i8	BGIOSGA023566-PA	C3H
c112415_g1_i1	EMT26392	FAR1
c112417_g1_i2	GSVIVT01013228001	MYB_related
c112443_g2_i2	420183	Trihelix
c112443_g3_i2	MDP0000238848	ERF
c112452_g1_i1	Lus10025533	B3
c112453_g3_i12	LOC_Os12g06010.1	bZIP
c112453_g3_i1	GSMUA_Achr7P06400_001	C3H
c112475_g3_i2	Lus10030908	bHLH
c112483_g2_i1	EMS59827	ERF
c112484_g1_i3	Si019645m	NF-YA
c112490_g1_i4	ObartAA03S_FGP23026	MYB_related
c112496_g1_i1	Si031353m	bZIP
c112496_g1_i3	Si031353m	bZIP
c112499_g1_i1	MDP0000311522	HD-ZIP
c112514_g2_i1	Lus10030908	bHLH
c112514_g2_i2	Lus10030908	bHLH
c112544_g1_i5	BGIOSGA030830-PA	MYB
c112553_g3_i5	OpuncBB_FGP26049	B3
c112571_g1_i1	Si004564m	TCP
c112590_g1_i1	Si002173m	bZIP
c112593_g1_i2	Si002467m	MYB_related
c112593_g2_i1	Si002467m	MYB_related
c112620_g2_i1	Bradi2g44117.1	bHLH
c112621_g2_i1	EuGene.0900010089	C2H2
c112621_g2_i2	EuGene.0900010089	C2H2
c112621_g3_i7	EuGene.0900010089	C2H2
c112625_g3_i1	Si013986m	ERF
c112657_g2_i3	NNU_015679-RA	LSD
c112660_g4_i1	Si031489m	C2H2
c112663_g1_i1	OpuncBB_FGP13649	ERF
c112663_g1_i2	OpuncBB_FGP13649	ERF
c112678_g1_i3	AT5G26880.1	M-type
c112678_g1_i4	AT5G26880.1	M-type
c112685_g1_i3	MDP0000265800	CAMTA
c112685_g1_i4	MDP0000265800	CAMTA
c112699_g1_i2	MDP0000302966	HSF
c112702_g1_i1	mrna12442.1-v1.0-hybrid	NAC
c112727_g1_i1	AT5G64220.2	CAMTA
c112731_g2_i2	OB01G21870.1	WRKY
c112752_g3_i6	OpuncBB_FGP0026	NAC
c112757_g1_i3	mgv1a001951m	S1Fa-like
c112757_g1_i4	mrna19889.1-v1.0-hybrid	C3H
c112788_g1_i7	Potri.006G039800.1	FAR1
c112792_g1_i2	Si022626m	bZIP
c112803_g1_i4	mrna27940.1-v1.0-hybrid	NAC
c112841_g2_i1	Sobic.006G051700.1.p	WRKY
c112848_g2_i10	GSMUA_Achr6P04510_001	GATA
c112861_g2_i2	GRMZM2G021475_P01	HB-other
c112896_g1_i1	Thecc1EG014419t1	WRKY
c112896_g1_i5	Thecc1EG014419t1	WRKY
c112906_g1_i1	Bra013842	GeBP
c112907_g1_i5	Si024510m	DBB
c112933_g2_i3	OB05G14140.1	bHLH
c112944_g1_i1	Sobic.002G225100.1.p	bZIP
c112944_g1_i3	Si013979m	bZIP
c112958_g1_i2	LOC_Os11g12360.1	M-type
c112996_g1_i15	Bra030622	bHLH
c113036_g2_i1	MA_11351g0010	WRKY
c113065_g1_i1	Jcr4S00282.90	NAC
c113066_g5_i2	Jcr4S02252.50	B3
c113079_g3_i3	Bra001729	B3
c113086_g2_i1	GRMZM2G462417_P01	ZF-HD
c113086_g2_i2	Jcr4S00112.240	GRAS
c113090_g5_i1	PH01000668G0290	MYB_related
c113124_g1_i7	LOC_Os12g06010.1	bZIP
c113126_g2_i3	Aan020124	MYB
c113139_g1_i4	ObartAA03S_FGP18838	NAC
c113197_g3_i2	Scf00343.g15875.t1	ARF
c113205_g1_i1	GRMZM2G126957_P01	NF-YA
c113226_g1_i1	MDP0000663564	NAC
c113239_g2_i2	LOC_Os12g06010.1	bZIP
c113254_g1_i1	MDP0000674040	Trihelix
c113284_g2_i1	Lus10030908	bHLH
c113297_g4_i3	LOC_Os05g25600.1	HB-other
c113301_g4_i2	ORGLA03G0132200.1	Trihelix
c113301_g4_i3	ORGLA03G0132200.1	Trihelix
c113310_g8_i1	PDK_30s1001281g002	bHLH
c113330_g1_i1	PDK_30s1160841g001	ARF
c113360_g1_i3	PDK_30s1165641g010	NAC
c113370_g1_i5	MDP0000256917	STAT
c113411_g1_i1	Lus10030908	bHLH
c113423_g1_i9	PH01000728G0010	NAC
c113433_g1_i5	Thecc1EG000515t1	B3
c113445_g2_i6	MDP0000239688	bZIP
c113449_g1_i5	BGIOSGA023566-PA	C3H
c113449_g1_i8	BGIOSGA023566-PA	C3H
c113452_g2_i1	Glyma15g05900.2	CAMTA
c113461_g1_i1	Jcr4S16451.20	MYB_related
c113463_g1_i2	BGIOSGA027463-PA	NF-YC
c113482_g1_i3	Bra007840	B3
c113526_g3_i2	Si029882m	bHLH
c113532_g1_i1	PH01000841G0210	HD-ZIP
c113548_g1_i12	mrna09125.1-v1.0-hybrid	bHLH
c113568_g2_i10	Si038907m	HSF
c113568_g2_i2	Si038907m	HSF
c113568_g2_i4	Si038907m	HSF
c113568_g2_i9	Si038907m	HSF
c113568_g3_i1	Si030094m	HSF
c113568_g3_i4	Si030094m	HSF
c113569_g5_i2	NNU_022570-RA	NAC
c113583_g1_i4	Bra038236	bHLH
c113600_g1_i3	Si022199m	bHLH
c113617_g1_i2	PH01000020G0110	NAC
c113625_g1_i2	MLOC_60460.3	B3
c113635_g1_i2	Si001765m	C3H
c113636_g2_i1	MDP0000295593	bHLH
c113662_g1_i3	Lus10030908	bHLH
c113664_g1_i1	evm.model.supercontig_146.5	bZIP
c113664_g1_i2	evm.model.supercontig_146.5	bZIP
c113665_g1_i5	Si030741m	ERF
c113666_g1_i8	ObartAA03S_FGP8689	bZIP
c113674_g1_i7	MEDTR3G163370.1	MYB_related
c113685_g1_i2	BGIOSGA027488-PA	WRKY
c113685_g1_i6	BGIOSGA027488-PA	WRKY
c113688_g1_i6	MDP0000301561	NAC
c113697_g1_i2	MDP0000296303	bZIP
c113698_g2_i3	LOC_Os04g22990.1	FAR1
c113706_g3_i1	NNU_003323-RA	HSF
c113732_g1_i2	PH01000020G0110	NAC
c113743_g3_i1	mrna29786.1-v1.0-hybrid	WOX
c113756_g1_i4	Si017124m	CO-like
c113770_g1_i23	EMS59548	C2H2
c113783_g1_i4	Lus10040166	GRAS
c113800_g1_i2	MLOC_60197.2	MYB_related
c113814_g2_i1	Lus10030908	bHLH
c113829_g1_i2	mrna24052.1-v1.0-hybrid	B3
c113870_g7_i10	OpuncBB_FGP26049	B3
c113900_g1_i6	GRMZM5G866699_P02	NF-YB
c113904_g1_i1	Solyc02g005290.2.1	GeBP
c113904_g1_i2	Solyc02g005290.2.1	GeBP
c113913_g1_i1	Si028219m	ERF
c113927_g2_i2	ObartAA03S_FGP31295	NAC
c113944_g2_i1	ObartAA03S_FGP29167	B3
c113968_g2_i1	LOC_Os07g01270.1	FAR1
c113990_g3_i1	MEDTR6G005540.1	G2-like
c114009_g1_i3	PH01000020G0110	NAC
c114015_g1_i1	Lus10030143	NAC
c114018_g1_i3	mrna11939.1-v1.0-hybrid	HD-ZIP
c114018_g1_i4	mrna11939.1-v1.0-hybrid	HD-ZIP
c114081_g3_i2	EMT03342	WRKY
c114099_g1_i3	LOC_Os12g06010.1	bZIP
c114133_g1_i5	ObartAA03S_FGP4185	SRS
c114144_g1_i1	Can011627	B3
c114144_g2_i1	mrna27137.1-v1.0-hybrid	STAT
c114171_g1_i2	MDP0000265800	CAMTA
c114182_g2_i2	PH01003485G0070	WRKY
c114193_g1_i1	PH01002606G0040	HSF
c114193_g2_i3	PH01002606G0040	HSF
c114262_g2_i2	Pp1s35_69V6.1	CO-like
c114262_g2_i6	Scf00078.g7261.t1	CO-like
c114263_g1_i13	MDP0000318339	FAR1
c114263_g1_i3	MDP0000318339	FAR1
c114263_g1_i7	MDP0000318339	FAR1
c114305_g1_i9	GRMZM2G160136_P01	bZIP
c114306_g1_i1	MDP0000119183	GRAS
c114306_g1_i4	MDP0000119183	GRAS
c114309_g1_i2	LOC_Os12g06010.1	bZIP
c114311_g2_i3	Si005033m	bHLH
c114325_g3_i1	Bradi2g44117.1	bHLH
c114327_g1_i2	Jcr4S02193.10	NF-YB
c114341_g1_i2	EMT21706	NAC
c114365_g3_i1	PH01002606G0040	HSF
c114365_g4_i1	Lus10003386	bHLH
c114372_g1_i4	MDP0000154138	SBP
c114406_g1_i8	BGIOSGA028421-PA	C2H2
c114410_g1_i5	NNU_007278-RA	WRKY
c114428_g1_i3	MDP0000295593	bHLH
c114439_g3_i2	MEDTR3G163370.1	MYB_related
c114439_g3_i5	MEDTR3G163370.1	MYB_related
c114442_g1_i3	PH01002606G0040	HSF
c114480_g1_i2	Bra031186	B3
c114480_g1_i3	Bra031186	B3
c114489_g2_i1	Bradi3g41546.1	ERF
c114492_g3_i2	LOC_Os11g12360.1	M-type
c114492_g6_i2	LOC_Os11g12360.1	M-type
c114504_g1_i7	PH01002606G0040	HSF
c114506_g1_i1	Lus10022218	bHLH
c114513_g1_i5	mrna32207.1-v1.0-hybrid	TALE
c114531_g2_i7	ObartAA03S_FGP29167	B3
c114556_g2_i1	Si022843m	WRKY
c114566_g1_i1	Scf00724.g21165.t1	HD-ZIP
c114567_g1_i1	Lus10023345	S1Fa-like
c114567_g1_i2	Lus10023345	S1Fa-like
c114570_g2_i7	OpuncBB_FGP0015	NF-YC
c114589_g1_i3	MDP0000288452	LBD
c114603_g1_i1	MDP0000255768	WRKY
c114603_g1_i3	MDP0000255768	WRKY
c114607_g1_i2	PH01002606G0040	HSF
c114609_g2_i1	Sobic.006G074600.2.p	E2F/DP
c114672_g1_i1	Bradi1g45170.1	Nin-like
c114681_g2_i1	Bra001729	B3
c114689_g3_i1	GRMZM5G873586_P04	LBD
c114692_g2_i7	GSMUA_Achr6P04510_001	GATA
c114692_g3_i1	GSMUA_Achr6P04510_001	GATA
c114701_g2_i1	Si002334m	MYB_related
c114741_g1_i4	PH01000020G0110	NAC
c114741_g1_i6	PH01000020G0110	NAC
c114756_g1_i1	405087	Dof
c114760_g4_i3	Si030942m	NAC
c114762_g1_i2	Si002655m	bHLH
c114776_g1_i1	Si001651m	NAC
c114791_g1_i1	GSMUA_Achr11P19880_001	ERF
c114807_g2_i7	Scf00048.g5331.t1	ZF-HD
c114833_g2_i2	Si008273m	Nin-like
c114842_g1_i2	MEDTR6G005540.1	G2-like
c114843_g1_i2	PH01000201G0710	CAMTA
c114862_g1_i10	Si022265m	G2-like
c114862_g1_i15	Sobic.009G178000.2.p	G2-like
c114862_g1_i2	Si022265m	G2-like
c114885_g2_i4	EMT19245	FAR1
c114887_g2_i3	Ghi015674	Dof
c114894_g1_i4	Lus10030908	bHLH
c114922_g1_i7	MDP0000266051	B3
c114926_g1_i1	Lus10030908	bHLH
c114934_g2_i3	MA_21566g0010	GATA
c114943_g2_i2	PH01000020G0110	NAC
c114957_g1_i3	EMT26392	FAR1
c114971_g2_i1	MDP0000288624	NAC
c114976_g2_i2	Scf00775.g21646.t1	G2-like
c114976_g2_i4	Scf00775.g21646.t1	G2-like
c114979_g1_i2	885785	MYB
c114979_g1_i4	885785	MYB
c114982_g1_i2	MA_10428770g0010	WRKY
c114985_g2_i3	Scf00026.g3386.t1	M-type
c114993_g1_i1	GRMZM2G462417_P01	ZF-HD
c115029_g4_i2	LOC_Os11g12490.1	FAR1
c115056_g1_i1	Neem_11905_f_1	bHLH
c115098_g1_i3	MDP0000304904	TCP
c115102_g1_i1	915820	G2-like
c115104_g1_i5	EMS59827	ERF
c115109_g2_i3	GSMUA_Achr7P25320_001	TCP
c115109_g6_i3	GSVIVT01019630001	MIKC
c115113_g1_i1	MDP0000322550	HD-ZIP
c115121_g2_i3	Si001230m	G2-like
c115155_g1_i2	Can016083	bHLH
c115160_g5_i1	PDK_30s1160841g001	ARF
c115198_g1_i1	GSMUA_Achr7P11320_001	MYB
c115205_g1_i3	mrna32207.1-v1.0-hybrid	TALE
c115220_g1_i2	Si036465m	NF-YA
c115221_g1_i1	Lus10043264	YABBY
c115228_g2_i8	Jcr4S00206.70	FAR1
c115230_g1_i1	GSMUA_Achr5P01180_001	MYB
c115232_g1_i1	Si006856m	HB-other
c115248_g5_i1	Ghi015674	Dof
c115323_g1_i2	MDP0000289260	BES1
c115330_g1_i11	MDP0000295305	NF-YC
c115333_g2_i1	Lus10033775	MYB_related
c115357_g3_i1	Lus10020727	bHLH
c115357_g3_i2	Glyma12g12990.1	MYB_related
c115357_g3_i4	Lus10020727	bHLH
c115357_g3_i5	Lus10020727	bHLH
c115362_g2_i2	MDP0000121180	G2-like
c115380_g1_i1	OpuncBB_FGP3514	G2-like
c115383_g1_i1	Lus10023691	B3
c115396_g1_i4	Si015823m	bZIP
c115414_g1_i1	MDP0000183819	bHLH
c115414_g1_i3	MDP0000183819	bHLH
c115416_g1_i3	GSMUA_Achr8P12010_001	TCP
c115443_g1_i5	Si006775m	HSF
c115443_g5_i3	Si012017m	MYB
c115446_g1_i2	Si002517m	bHLH
c115446_g1_i6	Si002517m	bHLH
c115458_g1_i2	Si003753m	bHLH
c115472_g1_i1	MDP0000265619	Nin-like
c115472_g1_i2	MDP0000265619	Nin-like
c115472_g1_i4	MDP0000265619	Nin-like
c115473_g1_i1	ObartAA03S_FGP2690	ERF
c115477_g1_i1	MDP0000322550	HD-ZIP
c115484_g2_i5	Si003289m	bZIP
c115486_g4_i1	MDP0000247912	bHLH
c115491_g1_i2	MDP0000238848	ERF
c115497_g1_i2	Jcr4S02193.10	NF-YB
c115502_g1_i3	mrna01596.1-v1.0-hybrid	WRKY
c115533_g2_i1	EMT28540	FAR1
c115538_g1_i2	mrna09125.1-v1.0-hybrid	bHLH
c115553_g2_i2	mrna31001.1-v1.0-hybrid	C3H
c115595_g2_i2	Scf00724.g21165.t1	HD-ZIP
c115618_g1_i1	PH01002606G0040	HSF
c115651_g2_i7	BGIOSGA012704-PA	MYB_related
c115673_g1_i1	Cre16.g695600.t1.2	MYB_related
c115694_g1_i6	LOC_Os11g12360.1	M-type
c115698_g3_i1	mrna28322.1-v1.0-hybrid	HD-ZIP
c115699_g2_i2	PH01002606G0040	HSF
c115699_g2_i3	PH01002606G0040	HSF
c115708_g1_i10	Si039359m	B3
c115708_g1_i2	Si039359m	B3
c115739_g1_i3	PH01002606G0040	HSF
c115747_g3_i1	Lus10030581	bHLH
c115755_g1_i3	Bra027447	ERF
c115785_g1_i2	Si014280m	LSD
c115785_g1_i3	Si014281m	LSD
c115785_g1_i6	Si014281m	LSD
c115789_g1_i2	PH01000026G0660	ARR-B
c115790_g1_i1	Lus10023691	B3
c115805_g1_i6	mrna25753.1-v1.0-hybrid	M-type
c115820_g1_i1	GSMUA_Achr7P21740_001	MYB
c115820_g1_i2	GSMUA_Achr7P21740_001	MYB
c115831_g1_i2	BGIOSGA034756-PA	NAC
c115832_g2_i2	GSMUA_Achr6P04510_001	GATA
c115868_g1_i9	GRMZM2G462417_P01	ZF-HD
c115912_g2_i1	Lus10025533	B3
c115925_g1_i2	MDP0000282531	BES1
c115925_g1_i7	Pbr002083.1	ERF
c115935_g1_i4	Lus10040166	GRAS
c115963_g1_i1	PH01002606G0040	HSF
c115964_g1_i1	Aquca_016_00310.1	Dof
c115970_g1_i3	Thecc1EG019956t1	GRAS
c115983_g1_i1	GSMUA_Achr9P07000_001	MYB
c115983_g1_i2	GSMUA_Achr9P07000_001	MYB
c115994_g2_i17	EMT19461	GRAS
c115995_g1_i6	OpuncBB_FGP24461	G2-like
c115995_g2_i1	PH01002606G0040	HSF
c115995_g2_i2	PH01002606G0040	HSF
c115995_g7_i1	PH01002606G0040	HSF
c116011_g1_i3	MA_11351g0010	WRKY
c116051_g1_i2	NNU_019806-RA	C3H
c116052_g1_i1	OpuncBB_FGP12873	bHLH
c116057_g1_i5	GSMUA_Achr7P21740_001	MYB
c116069_g2_i1	GRMZM2G474326_P01	ERF
c116069_g2_i2	GRMZM2G474326_P01	ERF
c116069_g5_i1	NNU_021622-RA	ERF
c116069_g5_i2	NNU_021622-RA	ERF
c116069_g6_i10	MDP0000191614	NAC
c116091_g2_i1	MDP0000222377	G2-like
c116130_g4_i2	mrna30478.1-v1.0-hybrid	bHLH
c116139_g2_i1	Bra001729	B3
c116146_g3_i2	Si018524m	bZIP
c116146_g3_i3	Si018524m	bZIP
c116147_g1_i2	PH01001260G0280	bHLH
c116147_g1_i7	mrna13356.1-v1.0-hybrid	MIKC
c116147_g2_i2	Thecc1EG000515t1	B3
c116153_g1_i1	Pbr002083.1	ERF
c116153_g1_i2	Pbr002083.1	ERF
c116153_g3_i5	Pbr002083.1	ERF
c116162_g2_i1	Si034188m	WRKY
c116179_g2_i4	GRMZM2G021475_P01	HB-other
c116190_g1_i1	mrna27137.1-v1.0-hybrid	STAT
c116200_g2_i5	ObartAA03S_FGP10720	GATA
c116214_g1_i8	PDK_30s839611g001	FAR1
c116227_g1_i2	mrna27137.1-v1.0-hybrid	STAT
c116267_g1_i2	EMT26392	FAR1
c116277_g1_i4	Scf00007.g1310.t1	MIKC
c116280_g1_i2	MDP0000121180	G2-like
c116280_g1_i3	MDP0000121180	G2-like
c116281_g1_i2	BGIOSGA035841-PA	MYB_related
c116301_g1_i3	PH01002606G0040	HSF
c116303_g1_i9	Eucgr.G00076.3	ARF
c116319_g1_i1	Si034627m	GRAS
c116337_g2_i1	27791.m000083	NF-X1
c116340_g2_i1	Jcr4S05030.40	MYB
c116345_g1_i1	LOC_Os05g25600.1	HB-other
c116380_g1_i1	mrna27137.1-v1.0-hybrid	STAT
c116422_g2_i2	NNU_008604-RA	MYB_related
c116438_g1_i1	Lus10030908	bHLH
c116438_g1_i2	Lus10030908	bHLH
c116473_g1_i1	Si028949m	CPP
c116483_g2_i1	MDP0000277077	NF-YB
c116510_g2_i9	Sobic.001G314400.1.p	MIKC
c116510_g4_i2	MDP0000265073	NAC
c116521_g2_i1	AT1G64100.2	NAC
c116521_g2_i2	AT1G64100.2	NAC
c116532_g1_i1	MDP0000256621	ARF
c116546_g1_i5	PH01000440G0880	C2H2
c116574_g3_i8	MDP0000250031	MYB
c116610_g1_i1	Lus10020727	bHLH
c116630_g2_i2	GSMUA_Achr7P25320_001	TCP
c116640_g1_i5	GRMZM2G312201_P01	NAC
c116646_g1_i2	Bradi4g28800.3	bHLH
c116653_g1_i1	Si009909m	EIL
c116677_g2_i3	MDP0000282906	MYB_related
c116679_g1_i1	Lus10030908	bHLH
c116682_g1_i1	Bra001023	WRKY
c116695_g1_i1	Pbr002023.1	AP2
c116697_g4_i4	Glyma04g34912.1	bHLH
c116698_g1_i3	MDP0000252726	B3
c116698_g2_i2	Si021223m	ARF
c116803_g1_i6	BGIOSGA037705-PA	B3
c116805_g1_i2	MDP0000252727	B3
c116805_g2_i1	LOC_Os11g12490.1	FAR1
c116807_g1_i1	PH01000020G0110	NAC
c116810_g1_i2	LOC_Os12g06010.1	bZIP
c116810_g2_i3	LOC_Os12g06010.1	bZIP
c116812_g2_i1	Lus10030908	bHLH
c116825_g2_i5	Pbr012802.1	bZIP
c116832_g2_i3	ObartAA03S_FGP31075	Trihelix
c116833_g3_i2	Bra013842	GeBP
c116843_g2_i3	MDP0000266172	Nin-like
c116862_g1_i5	Thecc1EG014441t2	CO-like
c116870_g1_i1	AT1G64100.2	NAC
c116903_g1_i2	PH01000020G0110	NAC
c116908_g3_i2	Tae048773	C2H2
c116908_g3_i3	Tae048773	C2H2
c116908_g3_i4	Scf00060.g6210.t1	C2H2
c116925_g1_i2	PH01000020G0110	NAC
c116928_g1_i3	Jcr4S00282.90	NAC
c116930_g2_i1	Cla021275	MYB_related
c116930_g2_i2	Cla021275	MYB_related
c116930_g2_i5	Cla021275	MYB_related
c116943_g1_i1	ObartAA03S_FGP12547	AP2
c116989_g1_i4	PDK_30s1165641g010	NAC
c116993_g1_i1	PGSC0003DMP400025669	bHLH
c116993_g1_i2	Cucsa.234080.1	bHLH
c116994_g3_i1	mrna30478.1-v1.0-hybrid	bHLH
c116996_g1_i1	OpuncBB_FGP24418	bZIP
c117006_g1_i3	Bra001729	B3
c117013_g1_i1	MDP0000265073	NAC
c117013_g1_i8	EMS54836	ERF
c117017_g2_i1	Lus10025533	B3
c117038_g4_i1	Si025974m	Nin-like
c117060_g2_i2	MDP0000309181	M-type
c117061_g1_i1	Pbr002083.1	ERF
c117124_g1_i1	EMT03342	WRKY
c117124_g1_i2	EMT03342	WRKY
c117131_g1_i2	Sobic.003G373000.1.p	MYB
c117137_g1_i1	Jcr4S00112.240	GRAS
c117137_g1_i2	Jcr4S00112.240	GRAS
c117144_g1_i1	ObartAA03S_FGP31648	bHLH
c117174_g1_i1	NNU_008604-RA	MYB_related
c117186_g2_i1	Lus10030908	bHLH
c117186_g2_i2	Lus10030581	bHLH
c117190_g1_i1	MDP0000265073	NAC
c117190_g1_i2	MDP0000265073	NAC
c117199_g2_i4	Sof011056	bZIP
c117223_g2_i3	mrna27595.1-v1.0-hybrid	B3
c117229_g1_i1	Si021484m	MYB
c117231_g2_i10	estExt_fgenesh3_pg.C_130070	SBP
c117241_g5_i2	Si040014m	HD-ZIP
c117242_g4_i19	Tae001736	C3H
c117256_g1_i1	MDP0000311683	E2F/DP
c117258_g1_i3	Lus10030908	bHLH
c117274_g1_i1	Lus10025533	B3
c117294_g1_i1	EMT07921	FAR1
c117294_g2_i1	EMT07921	FAR1
c117297_g1_i4	PDK_30s1165641g010	NAC
c117301_g1_i4	Pbr038274.1	bHLH
c117305_g1_i1	PH01000020G0110	NAC
c117323_g3_i3	MDP0000266040	G2-like
c117337_g1_i1	405683	G2-like
c117337_g2_i1	405683	G2-like
c117370_g1_i2	OpuncBB_FGP24461	G2-like
c117371_g3_i1	mrna31001.1-v1.0-hybrid	C3H
c117371_g3_i2	BGIOSGA002288-PA	bZIP
c117376_g1_i2	ORGLA06G0077700.1	Nin-like
c117428_g1_i5	C.cajan_44612	S1Fa-like
c117430_g1_i1	OpuncBB_FGP0165	MYB_related
c117445_g1_i2	Jcr4S09994.10	C2H2
c117445_g3_i1	Jcr4S09994.10	C2H2
c117445_g3_i2	Jcr4S09994.10	C2H2
c117449_g1_i1	420183	Trihelix
c117450_g8_i1	Jcr4S02193.10	NF-YB
c117518_g1_i2	Si009396m	HD-ZIP
c117530_g1_i1	MDP0000254227	ERF
c117532_g1_i4	PH01005551G0030	CO-like
c117535_g1_i1	MDP0000261067	MYB_related
c117575_g1_i3	Si033979m	HB-other
c117583_g1_i3	mrna11429.1-v1.0-hybrid	HB-other
c117591_g1_i3	MDP0000242596	WRKY
c117596_g1_i1	AT1G64100.2	NAC
c117632_g1_i1	MDP0000215349	WRKY
c117634_g1_i3	AT1G64100.2	NAC
c117634_g1_i4	AT1G64100.2	NAC
c117656_g2_i6	mrna31843.1-v1.0-hybrid	WRKY
c117659_g1_i1	EMT16496	bHLH
c117659_g1_i2	EMT16496	bHLH
c117663_g1_i1	ObartAA03S_FGP4185	SRS
c117673_g4_i2	PH01000046G0930	WRKY
c117700_g1_i2	Tae022867	bHLH
c117717_g1_i2	MDP0000204279	LSD
c117721_g1_i17	Bra001729	B3
c117723_g1_i5	LOC_Os05g30720.1	FAR1
c117732_g1_i1	PH01000020G0110	NAC
c117747_g2_i1	PH01001474G0470	HB-other
c117751_g5_i1	PH01001260G0280	bHLH
c117754_g3_i2	Bra039779	S1Fa-like
c117756_g5_i1	EMT28005	MYB_related
c117763_g1_i1	Lus10030908	bHLH
c117766_g2_i7	Scf00089.g7885.t1	B3
c117780_g1_i2	MEDTR3G005900.1	M-type
c117780_g1_i4	MEDTR3G005900.1	M-type
c11778_g1_i1	EMT28540	FAR1
c117834_g1_i1	PH01002606G0040	HSF
c117843_g1_i6	MDP0000254650	bHLH
c117844_g1_i1	Eucgr.E02489.1	M-type
c117855_g1_i3	Potri.006G207700.1	TCP
c117865_g2_i2	Pbr030871.1	C2H2
c117875_g1_i9	GRMZM2G304840_P01	MYB_related
c117878_g1_i4	GSMUA_Achr2P03680_001	Trihelix
c117880_g1_i3	mrna09125.1-v1.0-hybrid	bHLH
c117886_g1_i4	Pgl008855	BES1
c117890_g1_i1	mrna30167.1-v1.0-hybrid	GRAS
c117890_g1_i2	mrna30167.1-v1.0-hybrid	GRAS
c117894_g1_i7	GSMUA_Achr7P11320_001	MYB
c117903_g2_i6	Sof001513	C3H
c117907_g1_i13	Thecc1EG015486t1	HD-ZIP
c117910_g1_i2	MEDTR1G135200.1	GRAS
c117918_g1_i1	MDP0000578301	WRKY
c117933_g1_i1	Aquca_016_00310.1	Dof
c117938_g1_i15	Lus10025533	B3
c117938_g1_i7	Lus10025533	B3
c117939_g1_i2	PDK_30s729581g007	TALE
c117939_g1_i3	PDK_30s729581g007	TALE
c117939_g1_i5	PDK_30s729581g007	TALE
c117950_g1_i1	GRMZM2G462417_P01	ZF-HD
c118022_g1_i13	Si036071m	NAC
c118036_g5_i1	MDP0000191614	NAC
c118050_g1_i4	880806	HB-other
c118056_g3_i5	EuGene.0900010205	C3H
c118086_g1_i1	Jcr4S00112.240	GRAS
c118112_g1_i8	Jcr4S02193.10	NF-YB
c118128_g2_i1	EMT22546	ERF
c118141_g1_i3	Jcr4S05030.40	MYB
c118151_g1_i2	mrna17794.1-v1.0-hybrid	LBD
c118151_g2_i1	915820	G2-like
c118151_g3_i1	mrna17794.1-v1.0-hybrid	LBD
c118151_g3_i2	mrna17794.1-v1.0-hybrid	LBD
c118151_g4_i1	mrna17794.1-v1.0-hybrid	LBD
c118164_g1_i1	OpuncBB_FGP12873	bHLH
c118169_g2_i9	GSVIVT01030079001	FAR1
c118173_g2_i5	LOC_Os05g30310.1	FAR1
c118198_g3_i3	Scf00724.g21165.t1	HD-ZIP
c118216_g1_i5	Sobic.003G007000.1.p	FAR1
c118216_g2_i1	EMT28540	FAR1
c118216_g2_i7	EMT28540	FAR1
c118232_g3_i1	MDP0000263713	YABBY
c118243_g4_i2	GSMUA_Achr11P25600_001	ERF
c118251_g1_i3	Jcr4S00282.90	NAC
c118281_g2_i1	Lus10030908	bHLH
c118281_g2_i2	Lus10030908	bHLH
c118291_g1_i2	Ghi013563	S1Fa-like
c118293_g1_i2	GRMZM2G304840_P01	MYB_related
c118294_g1_i1	ObartAA03S_FGP22299	MYB_related
c118294_g1_i2	ObartAA03S_FGP22299	MYB_related
c118296_g1_i5	evm.model.supercontig_90.22	C3H
c118309_g1_i7	MDP0000280087	LBD
c118321_g1_i1	Bradi4g28800.3	bHLH
c118321_g1_i2	Bradi4g28800.3	bHLH
c118341_g1_i1	NNU_008604-RA	MYB_related
c118364_g1_i1	Tp3g07810	MYB_related
c118379_g1_i2	Pbr002023.1	AP2
c118379_g1_i5	Pbr002023.1	AP2
c118386_g1_i5	GRMZM2G462417_P01	ZF-HD
c118420_g3_i2	mrna19889.1-v1.0-hybrid	C3H
c118420_g4_i2	mrna19889.1-v1.0-hybrid	C3H
c118423_g1_i1	XP_004512362	Trihelix
c118423_g2_i1	NNU_016191-RA	SBP
c118449_g1_i1	MDP0000263830	FAR1
c118450_g2_i1	Si030663m	NF-YA
c118450_g2_i3	Si030663m	NF-YA
c118459_g1_i3	PDK_30s1165641g010	NAC
c118477_g1_i2	Bradi5g21820.1	FAR1
c118486_g1_i7	mrna06093.1-v1.0-hybrid	bHLH
c118503_g2_i1	Thecc1EG000515t1	B3
c118526_g1_i9	MDP0000288192	HB-other
c118529_g1_i2	ObartAA03S_FGP10473	C2H2
c118572_g2_i3	EMT07921	FAR1
c118585_g1_i2	mrna01596.1-v1.0-hybrid	WRKY
c118587_g1_i6	EMS58638	CAMTA
c118595_g1_i6	Thecc1EG000515t1	B3
c118603_g1_i1	Si016284m	Trihelix
c118627_g1_i7	MDP0000320006	B3
c118631_g1_i6	MDP0000295593	bHLH
c118632_g4_i1	Thecc1EG015486t1	HD-ZIP
c118644_g2_i6	AT1G64100.2	NAC
c118652_g1_i1	fgenesh1_pm.chr_6_#_302	C3H
c118687_g2_i1	Solyc08g074860.1.1	bZIP
c118709_g1_i6	MDP0000215590	WRKY
c118727_g1_i3	MDP0000186332	ERF
c118729_g1_i1	ObartAA03S_FGP25422	G2-like
c118746_g1_i9	PK12308.1	MYB_related
c118774_g1_i2	Lus10030908	bHLH
c118784_g1_i3	MDP0000295593	bHLH
c118801_g1_i3	PH01000020G0110	NAC
c118827_g1_i4	Lus10030908	bHLH
c118837_g1_i1	mrna09125.1-v1.0-hybrid	bHLH
c118837_g1_i7	PH01000020G0110	NAC
c118849_g1_i14	EMT03129	bHLH
c118862_g2_i1	MDP0000183819	bHLH
c118870_g2_i1	AT1G64100.2	NAC
c118870_g3_i2	PH01000020G0110	NAC
c118871_g1_i2	Neem_11905_f_1	bHLH
c118889_g1_i2	MLOC_75496.4	DBB
c118890_g1_i1	GSMUA_Achr10P22520_001	TALE
c118890_g2_i2	GSVIVT01016458001	TALE
c118903_g1_i1	Bra020873	B3
c118936_g3_i6	PH01001490G0340	MYB_related
c118936_g3_i7	PH01001490G0340	MYB_related
c118945_g4_i1	Can011627	B3
c118946_g3_i1	PH01000183G0940	HD-ZIP
c118947_g1_i3	Si024218m	GRAS
c118950_g1_i1	Scf00531.g19089.t1	bZIP
c118954_g2_i1	Scf00168.g11340.t1	WRKY
c118955_g5_i4	Si030286m	G2-like
c118959_g2_i5	Si010820m	Trihelix
c118967_g1_i1	mrna09125.1-v1.0-hybrid	bHLH
c118976_g1_i1	mrna25753.1-v1.0-hybrid	M-type
c119003_g1_i5	Jcr4S00282.90	NAC
c119035_g2_i2	MDP0000295593	bHLH
c119041_g2_i1	GSMUA_Achr7P21740_001	MYB
c119041_g2_i2	GSMUA_Achr7P21740_001	MYB
c119047_g1_i1	Bradi1g45170.1	Nin-like
c119047_g1_i2	Pbr002023.1	AP2
c119057_g1_i2	EMT00560	WRKY
c119075_g1_i2	GRMZM2G348307_P01	ERF
c119075_g1_i3	GRMZM2G348307_P01	ERF
c119075_g1_i7	GRMZM2G348307_P01	ERF
c119086_g1_i3	MDP0000266172	Nin-like
c119087_g4_i1	LOC_Os12g06010.1	bZIP
c119108_g1_i10	ObartAA03S_FGP23779	HB-PHD
c119145_g1_i3	MDP0000309902	GATA
c119166_g1_i7	Lus10025533	B3
c119180_g2_i1	MDP0000579961	GeBP
c119182_g3_i1	MA_98243g0010	Trihelix
c119184_g3_i1	Lus10040166	GRAS
c119191_g1_i1	BGIOSGA028421-PA	C2H2
c119202_g2_i1	Si040064m	GATA
c119212_g1_i5	Pbr002023.1	AP2
c119236_g1_i3	PH01000020G0110	NAC
c119249_g2_i3	EMT26167	WRKY
c119252_g1_i1	Pbr002023.1	AP2
c119269_g1_i1	GSMUA_Achr7P25320_001	TCP
c119276_g1_i1	EMT28005	MYB_related
c119292_g3_i1	Sobic.006G022000.1.p	B3
c119303_g3_i3	Jcr4S02193.10	NF-YB
c119303_g3_i4	Jcr4S02193.10	NF-YB
c119317_g1_i8	AT1G64100.2	NAC
c119349_g1_i2	GRMZM2G032339_P04	MIKC
c119349_g1_i3	GRMZM2G553379_P07	MIKC
c119366_g1_i2	Si000062m	C2H2
c119370_g1_i1	Neem_1536_f_3	bHLH
c119388_g1_i3	GSVIVT01008395001	MYB
c119401_g1_i2	Pbr029332.1	WRKY
c119441_g1_i15	MDP0000285251	C3H
c119444_g3_i2	Bradi2g44117.1	bHLH
c119459_g2_i1	PDK_30s65509686g001	TALE
c119459_g3_i1	PK03054.1	HD-ZIP
c119459_g4_i1	Jcr4S00018.10	MIKC
c119462_g1_i3	LOC_Os05g25600.1	HB-other
c119515_g1_i4	Jcr4S02193.10	NF-YB
c119515_g1_i5	Jcr4S02193.10	NF-YB
c119550_g1_i1	Thecc1EG029045t1	C2H2
c119550_g1_i2	Thecc1EG029045t1	C2H2
c119584_g1_i1	MDP0000259867	FAR1
c119594_g1_i2	Pbr038199.1	MYB_related
c119609_g2_i2	Pbr038615.1	NAC
c119629_g1_i1	MDP0000172441	C3H
c119634_g1_i1	Si034633m	NAC
c119634_g1_i2	Si034633m	NAC
c119639_g1_i1	913118	B3
c119662_g1_i2	Bra032430	LBD
c119662_g1_i3	Bra032430	LBD
c119679_g1_i3	MEDTR2G071530.1	C2H2
c119690_g2_i3	29851.m002493	B3
c119690_g3_i3	29851.m002493	B3
c119721_g4_i1	PH01001490G0340	MYB_related
c119726_g1_i3	PDK_30s1165641g010	NAC
c119728_g1_i8	Lus10030581	bHLH
c119764_g1_i1	AT1G64100.2	NAC
c119764_g1_i2	AT1G64100.2	NAC
c119773_g1_i3	Si017218m	C3H
c119774_g1_i2	LOC_Os12g06010.1	bZIP
c119776_g1_i3	ObartAA03S_FGP24804	FAR1
c119776_g1_i4	ObartAA03S_FGP24804	FAR1
c119812_g1_i3	Can000867	C3H
c119825_g1_i5	PH01000020G0110	NAC
c119828_g1_i1	MDP0000120576	MYB_related
c119831_g1_i4	MDP0000565292	CO-like
c119834_g1_i1	PDK_30s1165641g010	NAC
c119857_g1_i5	ppa023964m	HB-PHD
c119872_g1_i9	LOC_Os12g06010.1	bZIP
c119885_g1_i6	Lus10030908	bHLH
c119885_g2_i1	MDP0000254227	ERF
c119892_g1_i3	PH01000020G0110	NAC
c119893_g1_i1	PH01000020G0110	NAC
c119893_g1_i3	PH01000020G0110	NAC
c119912_g3_i1	GSVIVT01018226001	ERF
c119939_g1_i3	mrna27137.1-v1.0-hybrid	STAT
c119959_g1_i3	Bradi4g28800.3	bHLH
c119970_g2_i2	Bradi2g44117.1	bHLH
c119973_g1_i8	Sobic.003G007000.1.p	FAR1
c119990_g1_i3	Lus10030908	bHLH
c119990_g1_i7	Lus10030908	bHLH
c119991_g4_i1	Si015784m	FAR1
c120012_g1_i3	Can015737	C3H
c120020_g1_i2	PGSC0003DMP400025709	AP2
c120022_g1_i1	GSVIVT01032746001	ERF
c120033_g1_i1	Lus10025533	B3
c120049_g1_i8	Lus10030908	bHLH
c120061_g1_i1	MDP0000636541	bZIP
c120084_g6_i1	MEDTR2G010120.1	FAR1
c120097_g2_i5	ObartAA03S_FGP22299	MYB_related
c120101_g1_i1	GRMZM2G404769_P02	E2F/DP
c120101_g1_i2	GRMZM2G404769_P02	E2F/DP
c120129_g1_i5	Si019816m	FAR1
c120129_g1_i6	Si019816m	FAR1
c120159_g1_i1	GSMUA_Achr8P12010_001	TCP
c120159_g2_i2	GSMUA_Achr8P12010_001	TCP
c120159_g2_i3	GSMUA_Achr8P12010_001	TCP
c120173_g1_i4	Pbr009756.1	bHLH
c120177_g2_i1	Lus10030908	bHLH
c120193_g1_i2	mrna27137.1-v1.0-hybrid	STAT
c120198_g3_i2	PH01002606G0040	HSF
c120210_g1_i4	MDP0000266172	Nin-like
c120210_g1_i6	MDP0000183819	bHLH
c120221_g2_i2	Scf00036.g4292.t1	FAR1
c120221_g2_i5	Scf00036.g4292.t1	FAR1
c120224_g1_i3	Scf00089.g7885.t1	B3
c120236_g2_i1	Si010592m	CO-like
c120236_g2_i4	Tae063262	GRAS
c120239_g2_i2	MDP0000254227	ERF
c120262_g4_i1	EMT26392	FAR1
c120265_g2_i1	ObartAA03S_FGP10473	C2H2
c120288_g1_i8	Lus10025533	B3
c120311_g1_i3	NNU_019806-RA	C3H
c120328_g1_i1	Sobic.003G008700.1.p	MYB
c120344_g1_i3	Si028915m	Nin-like
c120347_g2_i1	337099	C3H
c120361_g2_i1	BGIOSGA019080-PA	C2H2
c120394_g2_i2	Lus10038823	bHLH
c120397_g1_i1	Nta002388	WRKY
c120432_g1_i1	Bra011947	C3H
c120432_g1_i3	Pp1s145_53V6.1	C3H
c120440_g1_i8	Si026433m	AP2
c120493_g1_i3	EMS53227	TCP
c120493_g2_i3	EMS53227	TCP
c120497_g2_i1	MDP0000295593	bHLH
c120503_g3_i1	MEDTR3G005900.1	M-type
c120507_g1_i3	Pbr018801.2	MIKC
c120525_g1_i3	OpuncBB_FGP8130	WRKY
c120534_g2_i4	Lus10020727	bHLH
c120544_g2_i1	420183	Trihelix
c120546_g2_i1	Aan006516	MYB
c120558_g3_i1	MDP0000232929	C2H2
c120558_g3_i2	MDP0000232929	C2H2
c120558_g3_i3	MDP0000232929	C2H2
c120584_g1_i1	Lus10030581	bHLH
c120611_g4_i3	Lus10043264	YABBY
c120623_g1_i5	Si035794m	GRF
c120623_g1_i7	Si035794m	GRF
c120623_g1_i8	Si035794m	GRF
c120632_g2_i1	Si017962m	Dof
c120637_g1_i1	Si014546m	bZIP
c120667_g1_i2	Jcr4S00112.240	GRAS
c120668_g2_i1	BGIOSGA027489-PA	WRKY
c120671_g2_i15	MDP0000152629	HD-ZIP
c120674_g4_i2	Si003521m	MYB_related
c120684_g2_i2	Pbr002023.1	AP2
c120714_g5_i1	ObartAA03S_FGP31756	NAC
c120738_g1_i1	MicpuC2.EuGene.0000030037	MYB_related
c120738_g1_i5	MicpuC2.EuGene.0000030037	MYB_related
c120775_g1_i2	EMS45007	WRKY
c120807_g1_i2	PH01001474G0470	HB-other
c120834_g2_i1	Si013426m	EIL
c120834_g2_i3	Si013426m	EIL
c120834_g3_i1	Si013426m	EIL
c120834_g3_i2	Si013426m	EIL
c120843_g1_i7	Si038598m	bHLH
c120865_g1_i6	MDP0000120576	MYB_related
c120870_g1_i3	PH01000183G0940	HD-ZIP
c120872_g1_i4	Pbr019774.1	MYB_related
c120881_g1_i1	Bradi4g28800.3	bHLH
c120892_g1_i2	EMT02183	CPP
c120901_g2_i1	Cre13.g606750.t1.3	C3H
c120901_g2_i2	Cre13.g606750.t1.3	C3H
c120935_g1_i3	IGS.gm_4_00452	C3H
c120935_g1_i8	IGS.gm_4_00452	C3H
c120941_g1_i2	Lus10004489	MYB_related
c120948_g2_i2	PH01000201G0710	CAMTA
c121400_g1_i1	Tae050178	FAR1
c121518_g1_i1	Thecc1EG000515t1	B3
c121981_g1_i1	PH01000143G0710	NAC
c122049_g1_i1	29851.m002493	B3
c122295_g1_i1	LOC_Os12g06010.1	bZIP
c12294_g1_i1	Tae026814	GRAS
c123451_g1_i1	EMT26392	FAR1
c123769_g1_i1	EMT26392	FAR1
c12378_g2_i1	NNU_003323-RA	HSF
c12474_g1_i1	Bra039779	S1Fa-like
c130259_g1_i1	EMT33404	MYB_related
c1306_g1_i2	Sof018666	FAR1
c130824_g1_i1	OpuncBB_FGP9160	NAC
c133350_g1_i1	Scf00343.g15875.t1	ARF
c13513_g2_i1	OpuncBB_FGP8130	WRKY
c136893_g1_i1	MDP0000120576	MYB_related
c13719_g1_i1	Si017934m	MYB
c138421_g1_i1	Si006875m	HSF
c138867_g1_i1	mrna28322.1-v1.0-hybrid	HD-ZIP
c141072_g1_i1	Solyc02g005290.2.1	GeBP
c141209_g1_i1	Glyma04g34912.1	bHLH
c142154_g1_i1	PH01000891G0190	NAC
c142737_g1_i1	PDK_30s1160841g001	ARF
c143408_g1_i1	GRMZM2G317287_P01	GRAS
c144419_g1_i1	Ahy018720	B3
c145172_g1_i1	EMS68456	WRKY
c145580_g1_i1	LOC_Os12g06010.1	bZIP
c148003_g1_i1	MDP0000220752	FAR1
c151941_g1_i1	Si003289m	bZIP
c152079_g1_i1	EMT28005	MYB_related
c152092_g1_i1	MDP0000245233	bHLH
c152533_g1_i1	GSVIVT01004860001	CAMTA
c153603_g1_i1	Pta007253	bZIP
c155082_g1_i1	OpuncBB_FGP15793	B3
c163018_g1_i1	MDP0000319910	HSF
c163196_g1_i1	PH01002606G0040	HSF
c163242_g1_i1	EMT18418	ARF
c163506_g1_i1	ObartAA03S_FGP15120	C3H
c174408_g1_i1	EMT19461	GRAS
c175338_g1_i1	Bradi1g60030.1	NF-YB
c175400_g1_i1	MDP0000191614	NAC
c175430_g1_i1	PDK_30s1160841g001	ARF
c176584_g1_i1	Glyma04g34912.1	bHLH
c176586_g1_i1	GRMZM2G546369_P01	MYB_related
c177052_g1_i1	EMT26392	FAR1
c177084_g1_i1	EMT03342	WRKY
c17864_g1_i1	Si014546m	bZIP
c179455_g1_i1	EMT28005	MYB_related
c18065_g1_i1	Ghi010951	C3H
c18074_g1_i1	EMS52609	MYB_related
c18377_g1_i1	Pbr010427.1	E2F/DP
c18940_g1_i1	Jcr4S16185.10	NAC
c19467_g2_i1	GSMUA_Achr7P25320_001	TCP
c19534_g1_i1	MLOC_47091.1	B3
c19534_g1_i2	EMT29229	B3
c19619_g1_i1	EMT19461	GRAS
c19753_g1_i1	ObartAA03S_FGP29167	B3
c19968_g1_i1	Gorai.003G023300.1	HB-other
c20044_g1_i1	GSVIVT01004860001	CAMTA
c21688_g1_i2	EMT03342	WRKY
c21838_g1_i1	mrna17794.1-v1.0-hybrid	LBD
c22350_g1_i1	EMT19245	FAR1
c22746_g1_i1	Solyc02g005290.2.1	GeBP
c23605_g1_i1	MDP0000305994	S1Fa-like
c247_g1_i2	mrna09125.1-v1.0-hybrid	bHLH
c24889_g1_i1	Si018001m	NAC
c2675_g1_i1	Tae028505	FAR1
c2733_g1_i1	Si012657m	LBD
c28288_g1_i1	Pbr002083.1	ERF
c28338_g1_i1	PDK_30s1160841g001	ARF
c28415_g1_i1	EMT21706	NAC
c28418_g1_i1	ObartAA03S_FGP31495	C2H2
c28628_g1_i1	Si015784m	FAR1
c29099_g2_i1	Si010262m	SBP
c33718_g1_i2	BGIOSGA028421-PA	C2H2
c34103_g1_i1	mrna30478.1-v1.0-hybrid	bHLH
c34752_g1_i1	GSVIVT01004860001	CAMTA
c34771_g1_i1	ObartAA03S_FGP4185	SRS
c34771_g2_i1	ObartAA03S_FGP4185	SRS
c35196_g1_i1	Bra013842	GeBP
c36022_g1_i1	LOC_Os12g06010.1	bZIP
c36303_g1_i1	EMT03342	WRKY
c37547_g1_i1	EMS58638	CAMTA
c37619_g1_i1	MDP0000254650	bHLH
c40311_g2_i1	Pbr010447.1	EIL
c40529_g1_i1	OB04G28180.1	GRAS
c42237_g2_i1	MDP0000265073	NAC
c42613_g1_i1	LOC_Os12g06010.1	bZIP
c43354_g1_i1	Jcr4S05030.40	MYB
c43719_g1_i2	LOC_Os12g06010.1	bZIP
c43867_g1_i1	MDP0000247912	bHLH
c43916_g1_i3	ObartAA03S_FGP15120	C3H
c43991_g1_i1	GRMZM2G302891_P03	C2H2
c43993_g1_i1	EMT07921	FAR1
c44532_g1_i1	GRMZM2G039074_P02	G2-like
c44561_g1_i1	Si036148m	HSF
c44561_g2_i1	Si036148m	HSF
c45443_g1_i1	OpuncBB_FGP7623	GATA
c47723_g1_i1	EMT29229	B3
c47893_g1_i1	Tae039974	GRAS
c48269_g1_i1	Sobic.002G168300.2.p	WRKY
c49550_g1_i4	EMS55300	NF-YB
c49890_g1_i2	Pgl013472	Trihelix
c50429_g1_i1	Gorai.005G015100.2	GRAS
c50586_g2_i1	GSMUA_Achr10P22520_001	TALE
c51313_g1_i2	413208	MYB_related
c51793_g1_i2	GRMZM2G083374_P01	FAR1
c52721_g1_i1	PH01003485G0070	WRKY
c53445_g1_i1	MEDTR2G096630.1	NF-YC
c54377_g1_i1	PH01002606G0040	HSF
c5591_g1_i1	Gorai.003G023300.2	HB-other
c5609_g1_i1	Ghi017775	MYB_related
c56168_g1_i1	MDP0000261154	bZIP
c56698_g1_i3	LOC_Os12g06010.1	bZIP
c57822_g1_i1	Bra001729	B3
c58675_g1_i1	Jcr4S08972.10	HB-other
c59002_g1_i2	PH01001260G0280	bHLH
c59201_g1_i1	LOC_Os08g09800.1	WRKY
c60159_g1_i2	BGIOSGA032671-PA	FAR1
c60250_g1_i2	GRMZM2G068476_P01	C3H
c60737_g1_i1	440731	ERF
c60832_g1_i2	Potri.012G137500.1	FAR1
c60841_g1_i1	Thecc1EG000515t1	B3
c61067_g1_i2	MLOC_75367.1	FAR1
c61373_g1_i1	Si033903m	C3H
c61562_g1_i1	ObartAA03S_FGP5069	CAMTA
c61759_g1_i1	EMT26392	FAR1
c62269_g1_i1	Thecc1EG019956t1	GRAS
c62776_g1_i2	BGIOSGA009723-PA	FAR1
c63302_g1_i1	Scf00063.g6386.t1	GeBP
c63455_g1_i1	EMT03129	bHLH
c65425_g1_i3	OB01G21870.1	WRKY
c65910_g1_i1	GSMUA_Achr10P17130_001	bHLH
c65953_g1_i1	MDP0000606021	bHLH
c67264_g1_i1	MDP0000259556	NAC
c67584_g1_i1	ObartAA03S_FGP29167	B3
c67624_g1_i1	OpuncBB_FGP5329	E2F/DP
c68027_g1_i1	Bra001729	B3
c69625_g1_i3	Sobic.009G135300.1.p	FAR1
c69716_g1_i1	mrna00620.1-v1.0-hybrid	BBR-BPC
c69764_g2_i3	MDP0000275412	Trihelix
c69779_g1_i2	Si030114m	bZIP
c70648_g1_i1	Tp3g07810	MYB_related
c72313_g1_i1	Si011098m	MYB
c72420_g1_i2	mrna24052.1-v1.0-hybrid	B3
c73131_g1_i2	BGIOSGA019720-PA	FAR1
c73392_g1_i1	OpuncBB_FGP9160	NAC
c73745_g1_i3	Si028202m	WRKY
c73978_g1_i1	Tae001736	C3H
c74036_g1_i1	Bradi2g44117.1	bHLH
c74338_g1_i4	MDP0000251244	B3
c74402_g1_i1	PH01002606G0040	HSF
c74763_g2_i1	915820	G2-like
c74868_g1_i1	EMT07921	FAR1
c74868_g2_i1	EMT07921	FAR1
c74948_g1_i1	Si025833m	NAC
c7611_g1_i1	Si002983m	GATA
c76285_g1_i1	EMT03129	bHLH
c78788_g2_i1	mrna21370.1-v1.0-hybrid	WRKY
c78867_g1_i1	EMT29229	B3
c78884_g1_i1	Psi006513	Dof
c79181_g1_i1	PH01000276G1150	bZIP
c79236_g1_i3	426818	MYB_related
c79345_g1_i5	Lus10009218	C2H2
c79589_g1_i1	Lus10021035	G2-like
c79713_g1_i1	PH01003422G0070	bHLH
c79870_g1_i2	mrna28724.1-v1.0-hybrid	FAR1
c80296_g1_i1	ObartAA03S_FGP16521	NF-YA
c80440_g1_i1	Thecc1EG000515t1	B3
c80779_g1_i2	Si012375m	B3
c81123_g1_i1	Bra013842	GeBP
c81349_g1_i1	mrna01596.1-v1.0-hybrid	WRKY
c81485_g1_i1	IGS.gm_4_00452	C3H
c81560_g1_i1	ObartAA03S_FGP16521	NF-YA
c81571_g1_i1	mrna09125.1-v1.0-hybrid	bHLH
c81571_g1_i2	312791	bHLH
c81767_g1_i2	Si017679m	NAC
c81946_g1_i1	PDK_30s940631g002	E2F/DP
c82310_g1_i1	Lus10043264	YABBY
c82478_g1_i1	MDP0000315270	GRAS
c82588_g1_i1	mrna30478.1-v1.0-hybrid	bHLH
c82680_g1_i1	GSMUA_Achr7P25320_001	TCP
c82748_g1_i2	Nta000199	WRKY
c82793_g1_i1	Si038302m	MYB_related
c83271_g1_i1	PDK_30s1001281g002	bHLH
c83272_g1_i2	NNU_022570-RA	NAC
c83274_g1_i1	PH01001490G0340	MYB_related
c83653_g1_i1	OB04G32400.1	bHLH
c84007_g1_i1	Si039759m	ERF
c84197_g1_i1	Si029142m	MYB
c84344_g1_i1	MA_11351g0010	WRKY
c84453_g1_i1	Jcr4S06752.20	FAR1
c84768_g1_i1	Lus10003001	MYB
c84878_g1_i1	Bra032634	C3H
c84879_g1_i2	PH01002606G0040	HSF
c84968_g1_i2	MDP0000261185	FAR1
c85139_g2_i1	MDP0000264827	bHLH
c85208_g1_i1	MDP0000685403	B3
c85250_g1_i1	mrna26696.1-v1.0-hybrid	bHLH
c85263_g1_i1	Si006875m	HSF
c85325_g1_i1	MEDTR3G005900.1	M-type
c85349_g1_i1	EMT03129	bHLH
c85595_g1_i1	Lus10023691	B3
c8565_g1_i2	OpuncBB_FGP24418	bZIP
c86415_g1_i2	EMT26167	WRKY
c86482_g2_i1	Tp3g07810	MYB_related
c86482_g3_i1	Tp3g07810	MYB_related
c86532_g1_i2	LOC_Os11g12360.1	M-type
c86601_g1_i2	mrna11429.1-v1.0-hybrid	HB-other
c86964_g1_i1	PH01002606G0040	HSF
c86976_g1_i1	mrna32207.1-v1.0-hybrid	TALE
c87029_g1_i1	Pbr023394.1	C2H2
c87156_g2_i1	mrna09125.1-v1.0-hybrid	bHLH
c87197_g1_i1	Lus10007348	MYB_related
c87386_g1_i1	PH01002606G0040	HSF
c87388_g1_i1	GRMZM2G096610_P01	TCP
c87464_g1_i1	GSMUA_Achr8P12010_001	TCP
c87607_g1_i2	EMS54139	FAR1
c87641_g1_i1	BGIOSGA028421-PA	C2H2
c87661_g1_i1	MDP0000254650	bHLH
c87679_g1_i1	EMT05641	FAR1
c87690_g1_i1	Bradi3g58226.1	FAR1
c87690_g1_i3	LOC_Os08g32440.1	FAR1
c87739_g1_i2	LOC_Os12g06010.1	bZIP
c87891_g1_i2	EMT32713	bZIP
c88317_g1_i1	EMT28540	FAR1
c88345_g2_i1	Jcr4S02252.50	B3
c88345_g2_i2	Jcr4S02252.50	B3
c88401_g1_i1	OpuncBB_FGP25475	C2H2
c88601_g1_i2	Sobic.003G007000.1.p	FAR1
c88671_g2_i1	EMT28005	MYB_related
c88771_g1_i1	PH01000143G0710	NAC
c88782_g1_i6	ObartAA03S_FGP15120	C3H
c88933_g1_i1	OpuncBB_FGP24989	G2-like
c89113_g1_i3	EMS59548	C2H2
c89171_g1_i1	Si013426m	EIL
c89241_g1_i1	PH01001260G0280	bHLH
c89263_g1_i1	MDP0000289260	BES1
c89347_g2_i1	MELO3C009309P5	NF-YB
c89386_g1_i1	Si001292m	bZIP
c89386_g1_i2	Si001292m	bZIP
c89734_g1_i1	GSMUA_Achr6P04510_001	GATA
c89734_g2_i1	GSMUA_Achr6P04510_001	GATA
c89735_g1_i3	PH01003957G0030	E2F/DP
c89821_g1_i1	GRMZM2G098696_P01	HSF
c89934_g2_i2	OpuncBB_FGP7623	GATA
c89934_g3_i1	OpuncBB_FGP7623	GATA
c90186_g1_i1	MLOC_47091.1	B3
c90240_g1_i2	ObartAA03S_FGP0563	WRKY
c90450_g2_i1	Ghi015674	Dof
c90612_g1_i1	MDP0000265073	NAC
c90985_g1_i1	OB04G27660.1	ERF
c91224_g1_i1	Si030774m	Dof
c91349_g1_i4	PH01002606G0040	HSF
c91431_g1_i1	OpuncBB_FGP14399	bHLH
c9143_g1_i1	OpuncBB_FGP8130	WRKY
c91527_g1_i1	MDP0000263713	YABBY
c91918_g2_i2	MDP0000320566	NAC
c92078_g1_i1	Si017553m	bHLH
c92144_g1_i1	EMT21706	NAC
c92277_g1_i1	mrna27137.1-v1.0-hybrid	STAT
c92370_g1_i1	27791.m000083	NF-X1
c92694_g1_i1	mrna09125.1-v1.0-hybrid	bHLH
c92720_g1_i1	PH01000026G0660	ARR-B
c92735_g3_i1	GSMUA_Achr8P18260_001	RAV
c92808_g1_i1	NNU_003323-RA	HSF
c92808_g1_i2	NNU_003323-RA	HSF
c92973_g1_i1	GSMUA_Achr8P25970_001	MYB
c92973_g2_i2	GSMUA_Achr8P25970_001	MYB
c92973_g3_i1	GSMUA_Achr8P25970_001	MYB
c92986_g1_i1	Thecc1EG019956t1	GRAS
c93101_g1_i2	ObartAA03S_FGP31495	C2H2
c93251_g1_i1	Scf00089.g7885.t1	B3
c93251_g2_i2	MDP0000314227	MYB_related
c93264_g1_i1	Bra013842	GeBP
c9326_g1_i1	NNU_022570-RA	NAC
c93431_g1_i1	EMT19461	GRAS
c93684_g1_i3	Sobic.006G104000.2.p	EIL
c93734_g2_i1	Tp3g07810	MYB_related
c93783_g1_i1	Pp1s62_86V6.1	C3H
c93789_g1_i1	Tae001339	NAC
c94115_g1_i2	GSMUA_Achr7P25320_001	TCP
c94172_g1_i4	Tae042234	B3
c94264_g1_i1	Thecc1EG000515t1	B3
c94285_g1_i1	Si002292m	HSF
c94482_g1_i1	GSMUA_Achr10P15240_001	Nin-like
c94503_g1_i1	MDP0000265619	Nin-like
c94503_g2_i3	MDP0000265619	Nin-like
c94550_g2_i1	ObartAA03S_FGP4185	SRS
c94584_g1_i2	OB01G21870.1	WRKY
c94607_g1_i2	MDP0000191614	NAC
c94680_g1_i1	Si006865m	G2-like
c94687_g1_i3	MDP0000121180	G2-like
c94693_g1_i1	EMT28540	FAR1
c94947_g3_i1	EMT19461	GRAS
c95024_g2_i1	mrna19889.1-v1.0-hybrid	C3H
c95167_g1_i1	Si039264m	ERF
c95281_g1_i1	Glyma04g34912.1	bHLH
c95350_g2_i3	PK12308.1	MYB_related
c95411_g1_i3	PH01003485G0070	WRKY
c95516_g2_i1	Thecc1EG000515t1	B3
c95599_g3_i3	Pbr002023.1	AP2
c95674_g3_i2	mrna24052.1-v1.0-hybrid	B3
c95694_g1_i1	Si030114m	bZIP
c95856_g1_i3	Bradi4g30370.1	WRKY
c95883_g1_i4	C.cajan_27185	GRAS
c96117_g1_i1	XP_004512106	C3H
c96143_g1_i1	EMT26392	FAR1
c96289_g1_i1	PH01002606G0040	HSF
c96289_g2_i1	Lus10003386	bHLH
c96315_g1_i1	Bradi2g50510.1	HD-ZIP
c96420_g3_i5	Sobic.004G239400.1.p	FAR1
c96534_g2_i1	Bradi2g44117.1	bHLH
c96573_g1_i4	MDP0000288452	LBD
c96598_g1_i1	PH01001490G0340	MYB_related
c96598_g1_i2	PH01001490G0340	MYB_related
c96689_g1_i1	EMT03129	bHLH
c96746_g1_i1	Glyma16g09720.1	LBD
c96851_g1_i4	LOC_Os05g30720.1	FAR1
c96892_g1_i1	MDP0000259403	GRAS
c96953_g1_i1	Si039538m	MYB
c96953_g1_i2	Si039538m	MYB
c97187_g1_i1	Lus10021035	G2-like
c97231_g2_i2	EMS45007	WRKY
c97273_g1_i2	EMT22546	ERF
c97387_g2_i1	OpuncBB_FGP24461	G2-like
c97439_g2_i1	mrna19889.1-v1.0-hybrid	C3H
c97443_g1_i8	Si019070m	FAR1
c97508_g1_i1	GSMUA_Achr1P00070_001	ERF
c97508_g1_i2	GSMUA_Achr1P00070_001	ERF
c97520_g1_i1	Bra007840	B3
c97634_g1_i1	Pbr002083.1	ERF
c97634_g2_i1	Pbr002083.1	ERF
c97641_g1_i1	Sobic.007G072500.2.p	WRKY
c97756_g1_i1	OB11G10730.1	WRKY
c97817_g1_i2	EMS54836	ERF
c97848_g1_i2	Si038727m	WRKY
c97913_g1_i1	Bra001729	B3
c98054_g1_i2	EMS48333	MYB_related
c98071_g1_i2	Bra037509	GRAS
c98107_g1_i1	LOC_Os12g06010.1	bZIP
c98129_g1_i1	Sobic.006G051700.1.p	WRKY
c98188_g1_i2	PH01000622G0760	WRKY
c98244_g1_i6	mrna24052.1-v1.0-hybrid	B3
c98309_g1_i1	ORGLA11G0021400.1	NAC
c98343_g2_i2	GRMZM2G068330_P02	ZF-HD
c98347_g1_i1	Sobic.001G165800.1.p	B3
c98425_g1_i2	NNU_022570-RA	NAC
c98437_g1_i10	LOC_Os11g19030.1	FAR1
c98487_g1_i2	OB04G29050.1	HSF
c98523_g1_i1	OpuncBB_FGP24461	G2-like
c98576_g2_i1	GRMZM2G462417_P01	ZF-HD
c98579_g2_i1	OpuncBB_FGP9860	CPP
c98662_g1_i4	gw1.6.118.1	C2H2
c98709_g2_i1	NNU_017667-RA	EIL
c98755_g1_i1	LOC_Os12g06010.1	bZIP
c98792_g1_i1	OpuncBB_FGP24418	bZIP
c98964_g1_i1	Neem_16119_f_2	bHLH
c99053_g1_i1	Tp3g07810	MYB_related
c99088_g1_i2	Jcr4S16451.20	MYB_related
c99102_g1_i1	Pbr029332.1	WRKY
c99106_g1_i1	Jcr4S06752.20	FAR1
c99163_g1_i1	AT2G46530.2	ARF
c99163_g1_i2	BGIOSGA016467-PA	ARF
c99301_g1_i2	PH01000020G0110	NAC
c99308_g1_i2	cassava4.1_017893m	YABBY
c99357_g2_i2	Jcr4S00138.140	G2-like
c99366_g1_i1	Thecc1EG000515t1	B3
c99366_g3_i1	Thecc1EG000515t1	B3
c99414_g1_i2	GRMZM5G873586_P04	LBD
c99531_g1_i5	Can011627	B3
c99537_g1_i2	Pbr037384.1	bHLH
c99581_g1_i1	Si026656m	SBP
c99581_g2_i1	Sobic.005G120600.2.p	SBP
c99631_g1_i2	Si029278m	FAR1
c99728_g1_i1	405772	C2H2
c99728_g1_i2	405772	C2H2
c99775_g1_i4	Solyc08g074860.1.1	bZIP
c99787_g1_i1	GRMZM2G021475_P01	HB-other
c99792_g2_i1	Si002334m	MYB_related
c99818_g1_i1	328625	WRKY
c99874_g1_i2	Sobic.006G120400.1.p	NAC
c99887_g1_i9	Tae028505	FAR1
c99944_g1_i1	Glyma12g30975.1	bZIP
c99948_g1_i1	OB11G10730.1	WRKY
c99952_g1_i1	Cucsa.166140.1	FAR1
c99964_g1_i1	BGIOSGA000613-PA	bZIP
c99964_g1_i2	BGIOSGA000613-PA	bZIP
c99965_g1_i1	LOC_Os12g06010.1	bZIP
c99970_g1_i1	Si006941m	ERF
c99970_g1_i2	Si006941m	ERF

## Sheet: D1 down-regulated
Gene_ID	Target_Gene	Gene_Family
c100007_g1_i2	MDP0000282531	BES1
c100007_g1_i3	Pbr002083.1	ERF
c100009_g2_i1	mrna13364.1-v1.0-hybrid	bHLH
c100019_g1_i2	Si001123m	bHLH
c100020_g2_i1	EMS58638	CAMTA
c100054_g1_i1	Thecc1EG011369t1	FAR1
c100061_g4_i1	mrna32207.1-v1.0-hybrid	TALE
c100061_g5_i1	OpuncBB_FGP22587	MYB_related
c100131_g1_i1	GSMUA_Achr11P19880_001	ERF
c100167_g1_i1	Si004757m	C3H
c100186_g2_i1	GSMUA_Achr4P07150_001	NAC
c100189_g1_i1	MDP0000449389	M-type
c100193_g1_i1	PH01002606G0040	HSF
c100252_g1_i1	mrna29786.1-v1.0-hybrid	WOX
c100309_g1_i1	GSVIVT01019717001	ERF
c100323_g2_i1	MDP0000449389	M-type
c100393_g1_i2	Si036757m	NAC
c100393_g1_i3	Si036757m	NAC
c100403_g1_i1	EMS59827	ERF
c100421_g1_i3	Scf00027.g3467.t1	bHLH
c100421_g2_i1	Scf00027.g3467.t1	bHLH
c100467_g1_i2	Bra001729	B3
c100488_g1_i1	GSMUA_Achr10P27000_001	ERF
c100554_g1_i3	Si032711m	C2H2
c100611_g2_i1	ObartAA03S_FGP8440	C2H2
c100616_g1_i1	OpuncBB_FGP24461	G2-like
c100616_g1_i2	OpuncBB_FGP24461	G2-like
c100620_g1_i2	Si038282m	bHLH
c100620_g1_i4	Si038282m	bHLH
c100622_g1_i1	BGIOSGA035841-PA	MYB_related
c100636_g2_i3	Si017701m	bHLH
c100655_g1_i1	MDP0000191614	NAC
c100697_g4_i6	LOC_Os12g06010.1	bZIP
c100747_g1_i1	OpuncBB_FGP0191	ERF
c100755_g1_i2	Tae039974	GRAS
c100755_g1_i3	GRMZM5G873586_P04	LBD
c100809_g1_i1	EMT26167	WRKY
c100846_g1_i1	MDP0000464809	GRAS
c100876_g3_i2	ObartAA03S_FGP18629	Trihelix
c101015_g1_i2	EMS68456	WRKY
c101090_g1_i1	GSMUA_Achr10P22520_001	TALE
c101090_g1_i2	mrna00620.1-v1.0-hybrid	BBR-BPC
c101097_g2_i1	MDP0000265619	Nin-like
c101120_g1_i3	PH01003422G0070	bHLH
c101143_g1_i1	Si012575m	B3
c101149_g1_i2	mrna09125.1-v1.0-hybrid	bHLH
c101273_g1_i3	Si036615m	ERF
c101367_g1_i1	PH01002606G0040	HSF
c101367_g1_i2	PH01002606G0040	HSF
c101375_g1_i1	Pbr029332.1	WRKY
c101401_g3_i1	EMT03342	WRKY
c101413_g1_i2	BGIOSGA010384-PA	FAR1
c101421_g1_i1	ObartAA03S_FGP24861	G2-like
c101427_g1_i4	Ghi021277	CO-like
c101430_g2_i1	Jcr4S06752.20	FAR1
c101430_g2_i2	Jcr4S06752.20	FAR1
c101475_g1_i1	Si021634m	WRKY
c101475_g1_i2	Si021634m	WRKY
c101500_g1_i2	GSMUA_Achr7P25320_001	TCP
c101500_g1_i3	GSMUA_Achr7P25320_001	TCP
c101500_g1_i4	GSMUA_Achr7P25320_001	TCP
c101521_g1_i2	ObartAA03S_FGP4185	SRS
c101551_g1_i3	mrna00620.1-v1.0-hybrid	BBR-BPC
c101592_g4_i1	Si031154m	SBP
c101620_g1_i1	mrna09125.1-v1.0-hybrid	bHLH
c101629_g1_i4	Thecc1EG011369t1	FAR1
c101699_g1_i1	OpuncBB_FGP24418	bZIP
c101699_g2_i1	MA_137455g0010	BBR-BPC
c101719_g1_i1	PDK_30s682911g002	C2H2
c101727_g1_i1	Si000906m	WRKY
c101728_g1_i1	Bra001729	B3
c101746_g1_i1	MDP0000286589	bHLH
c101815_g1_i1	Scf00039.g4609.t1	M-type
c101833_g1_i1	Pbr002342.1	ARF
c101833_g1_i2	Pbr002342.1	ARF
c101833_g1_i3	Pbr002342.1	ARF
c101947_g2_i1	Si002653m	G2-like
c101950_g1_i1	Si037583m	LBD
c101976_g1_i3	Bra001729	B3
c102025_g1_i1	mrna09125.1-v1.0-hybrid	bHLH
c102056_g1_i1	ObartAA03S_FGP4185	SRS
c102069_g1_i1	Tae026814	GRAS
c102070_g1_i2	Bra013842	GeBP
c102080_g2_i1	Sobic.006G051700.1.p	WRKY
c102096_g1_i3	MDP0000685403	B3
c102165_g1_i1	PH01000046G0930	WRKY
c102201_g1_i1	Tae001589	MYB_related
c102206_g1_i2	MDP0000321018	GRAS
c102230_g1_i2	Jcr4S06752.20	FAR1
c102237_g1_i2	Lus10043264	YABBY
c102329_g1_i3	Si029614m	bHLH
c102332_g1_i1	Si035722m	MYB
c102335_g1_i1	PH01000179G0630	bHLH
c102335_g1_i2	GRMZM2G042895_P01	bHLH
c102384_g1_i1	Si002019m	WRKY
c102390_g2_i1	ObartAA03S_FGP10198	MYB_related
c102450_g1_i1	MEDTR3G005900.1	M-type
c102461_g1_i2	Sof005517	MYB
c102461_g2_i1	Si022113m	MYB
c102502_g1_i2	GRMZM2G419252_P01	WOX
c102517_g1_i1	MDP0000685403	B3
c102517_g1_i3	MDP0000685403	B3
c102517_g2_i1	312791	bHLH
c102526_g1_i1	MDP0000449389	M-type
c102533_g1_i1	Si002386m	NAC
c102540_g1_i2	Bra039779	S1Fa-like
c102557_g2_i3	Si036666m	bHLH
c102567_g1_i3	MEDTR4G159020.1	CPP
c102587_g1_i1	ObartAA03S_FGP0938	WRKY
c102587_g1_i2	Bradi2g08620.1	WRKY
c102587_g2_i2	PH01000048G1770	WRKY
c102619_g1_i1	MDP0000245233	bHLH
c102619_g2_i1	MDP0000253576	bHLH
c102630_g1_i1	OpuncBB_FGP24461	G2-like
c102632_g1_i3	GSVIVT01030085001	NF-YB
c102634_g1_i1	29776.m000469	LSD
c102644_g1_i1	EMT07921	FAR1
c102675_g2_i1	OpuncBB_FGP24461	G2-like
c102720_g1_i1	mrna09125.1-v1.0-hybrid	bHLH
c102729_g1_i1	MDP0000464809	GRAS
c102734_g1_i2	MDP0000449389	M-type
c102734_g2_i1	BGIOSGA012704-PA	MYB_related
c102735_g1_i2	GSMUA_Achr10P03980_001	C2H2
c102735_g1_i3	GSMUA_Achr10P03980_001	C2H2
c102735_g1_i4	GSMUA_Achr10P03980_001	C2H2
c102770_g1_i2	Pbr026954.1	CO-like
c102809_g1_i1	MDP0000282531	BES1
c102809_g2_i1	Pbr002083.1	ERF
c102818_g1_i1	MDP0000574942	MYB
c102826_g1_i1	AC202489_11.1	WRKY
c102853_g1_i1	PH01000271G0420	WRKY
c102853_g1_i5	PH01000271G0420	WRKY
c102853_g1_i6	PH01000271G0420	WRKY
c102865_g1_i1	ObartAA03S_FGP4185	SRS
c102865_g1_i2	ObartAA03S_FGP4185	SRS
c102865_g1_i3	ObartAA03S_FGP4185	SRS
c102871_g1_i1	AC202489_11.1	WRKY
c102875_g1_i1	Si002019m	WRKY
c102875_g1_i2	Si002019m	WRKY
c102884_g1_i1	IGS.gm_21_00076	B3
c102972_g1_i3	mgv1a001951m	S1Fa-like
c102976_g1_i1	GSMUA_Achr7P25320_001	TCP
c102993_g1_i1	PH01004053G0220	GRAS
c103033_g1_i2	Aan020124	MYB
c103035_g1_i2	Si029540m	C2H2
c103042_g1_i2	Si005548m	MYB
c103073_g1_i2	MEDTR3G005900.1	M-type
c103120_g1_i1	MDP0000674040	Trihelix
c103144_g1_i3	mrna26696.1-v1.0-hybrid	bHLH
c103176_g2_i3	PH01003485G0070	WRKY
c103181_g1_i1	Si030794m	WRKY
c103187_g1_i1	312791	bHLH
c103210_g1_i4	Tae031913	C2H2
c103218_g2_i1	mgv1a001951m	S1Fa-like
c103224_g2_i1	mrna11429.1-v1.0-hybrid	HB-other
c103224_g2_i2	mrna11429.1-v1.0-hybrid	HB-other
c103224_g2_i3	mrna11429.1-v1.0-hybrid	HB-other
c103257_g1_i2	Lus10043264	YABBY
c103279_g1_i3	PH01001303G0110	M-type
c103279_g1_i7	Si014540m	MIKC
c103322_g1_i1	Scf00343.g15875.t1	ARF
c103333_g1_i1	EMT01685	B3
c103349_g4_i1	MEDTR3G005900.1	M-type
c103429_g1_i1	PDK_30s1160841g001	ARF
c103432_g1_i2	GRMZM5G873586_P04	LBD
c103491_g5_i6	Sobic.005G106400.1.p	FAR1
c103500_g1_i1	BGIOSGA012704-PA	MYB_related
c103500_g1_i2	MDP0000449389	M-type
c103521_g1_i1	EMT29229	B3
c103521_g1_i2	EMT29229	B3
c103527_g5_i1	PK03054.1	HD-ZIP
c103538_g1_i1	C.cajan_44612	S1Fa-like
c103546_g1_i4	NNU_016725-RA	GRAS
c103550_g1_i1	EMT13569	FAR1
c103578_g1_i3	mrna19889.1-v1.0-hybrid	C3H
c103598_g1_i1	MDP0000449389	M-type
c103599_g1_i1	MA_601142g0010	ARR-B
c103608_g1_i1	ObartAA03S_FGP14057	G2-like
c103608_g3_i2	MDP0000249364	SBP
c103610_g2_i2	MDP0000311595	NF-YA
c103626_g1_i2	mrna28322.1-v1.0-hybrid	HD-ZIP
c103627_g1_i3	Bradi2g44117.1	bHLH
c103646_g1_i2	PDK_30s988751g003	WOX
c103663_g2_i2	EMS48626	ERF
c103672_g1_i1	GSMUA_Achr2P03680_001	Trihelix
c103681_g1_i2	Tae039974	GRAS
c103681_g2_i1	GRMZM5G873586_P04	LBD
c103681_g2_i2	Tae039974	GRAS
c103767_g1_i1	ObartAA03S_FGP8440	C2H2
c103767_g1_i2	ObartAA03S_FGP8440	C2H2
c103771_g1_i1	PH01001260G0280	bHLH
c103780_g1_i1	EMT03342	WRKY
c103818_g1_i3	Si034054m	CAMTA
c103818_g1_i5	Si034054m	CAMTA
c103856_g1_i2	Scf00724.g21165.t1	HD-ZIP
c103865_g1_i2	mrna09125.1-v1.0-hybrid	bHLH
c103896_g1_i3	Bra035708	GATA
c103917_g1_i1	ORGLA05G0234100.1	ZF-HD
c103918_g1_i2	Tae039974	GRAS
c103922_g1_i1	BGIOSGA015290-PA	bHLH
c103975_g1_i2	Scf00089.g7885.t1	B3
c103984_g1_i1	GRMZM2G069126_P01	ERF
c103984_g2_i2	Si031001m	ERF
c103988_g1_i4	Tae039974	GRAS
c104023_g1_i1	OB06G28840.1	bHLH
c104023_g1_i2	OB06G28840.1	bHLH
c104024_g1_i2	OpuncBB_FGP21925	MYB_related
c104026_g2_i2	OpuncBB_FGP16947	bHLH
c104027_g1_i4	MDP0000252727	B3
c104068_g2_i2	Si004757m	C3H
c104071_g1_i1	Si016563m	ARF
c104086_g1_i1	ObartAA03S_FGP14057	G2-like
c104094_g1_i2	Jcr4S00282.90	NAC
c104104_g1_i1	MDP0000245233	bHLH
c104105_g2_i1	XP_004503828	WRKY
c104108_g1_i1	mrna01596.1-v1.0-hybrid	WRKY
c104108_g1_i4	mrna32207.1-v1.0-hybrid	TALE
c104108_g1_i7	mrna01596.1-v1.0-hybrid	WRKY
c104132_g1_i1	Ghi013563	S1Fa-like
c104142_g1_i2	Si030267m	NAC
c104192_g1_i2	ObartAA03S_FGP31075	Trihelix
c104193_g1_i1	Lus10031505	NF-YA
c104236_g1_i1	Bra039779	S1Fa-like
c104255_g2_i2	EMT03129	bHLH
c104265_g6_i1	Bra039779	S1Fa-like
c104294_g1_i1	Glyma03g02000.3	C3H
c104328_g2_i1	mrna19889.1-v1.0-hybrid	C3H
c104339_g2_i4	Si001731m	bZIP
c104348_g1_i1	GSVIVT01019717001	ERF
c104349_g1_i1	Lus10026142	MYB
c104349_g2_i1	Lus10026142	MYB
c104358_g1_i1	mrna19889.1-v1.0-hybrid	C3H
c104362_g1_i1	Tae008329	MYB_related
c104363_g1_i1	ObartAA03S_FGP13379	B3
c104364_g1_i1	MDP0000247912	bHLH
c104377_g1_i1	Si023562m	bZIP
c104393_g1_i1	Bra022957	C3H
c104401_g1_i15	EMT28540	FAR1
c104407_g1_i1	PDK_30s976561g001	bZIP
c104407_g1_i2	PDK_30s976561g001	bZIP
c104422_g1_i3	Jcr4S00282.90	NAC
c104423_g1_i1	ObartAA03S_FGP4185	SRS
c104493_g1_i6	MDP0000300402	Trihelix
c104507_g1_i2	LOC_Os12g06010.1	bZIP
c104514_g1_i1	Thecc1EG000515t1	B3
c104516_g1_i1	BGIOSGA022298-PA	WRKY
c104531_g1_i1	PDK_30s1160841g001	ARF
c104565_g1_i7	GRMZM2G048403_P01	MYB_related
c104569_g1_i1	PK03054.1	HD-ZIP
c104572_g1_i2	EuGene.0900010089	C2H2
c104620_g1_i3	Si022287m	G2-like
c104662_g2_i1	BGIOSGA028421-PA	C2H2
c104675_g1_i1	Si010410m	NAC
c104675_g1_i3	Si010410m	NAC
c104687_g1_i10	PDK_30s1160841g001	ARF
c104687_g1_i7	PH01003485G0070	WRKY
c104698_g1_i1	MDP0000311595	NF-YA
c104727_g1_i1	Pbr011696.1	bHLH
c104750_g1_i2	Si036301m	NAC
c104760_g1_i1	Lus10003001	MYB
c104764_g1_i1	OpuncBB_FGP24461	G2-like
c104769_g1_i1	Si029871m	TCP
c104778_g1_i1	mrna18483.1-v1.0-hybrid	M-type
c104778_g1_i2	mrna18483.1-v1.0-hybrid	M-type
c104781_g2_i1	NNU_022570-RA	NAC
c104795_g1_i1	MDP0000286589	bHLH
c104878_g1_i2	EMT05641	FAR1
c104878_g2_i1	Bra030622	bHLH
c104883_g1_i1	Thecc1EG000515t1	B3
c104883_g2_i1	Thecc1EG000515t1	B3
c104978_g1_i7	PDK_30s1160841g001	ARF
c104978_g4_i1	PH01003485G0070	WRKY
c104989_g1_i1	BGIOSGA032671-PA	FAR1
c104993_g1_i3	mrna32207.1-v1.0-hybrid	TALE
c105007_g1_i2	Si023088m	ERF
c105007_g1_i3	Si023088m	ERF
c105024_g1_i1	EMT00560	WRKY
c105058_g1_i1	MDP0000449389	M-type
c105058_g1_i2	MDP0000449389	M-type
c105071_g1_i2	GSMUA_Achr10P22520_001	TALE
c105101_g1_i1	413208	MYB_related
c105117_g1_i1	Si024430m	LBD
c105171_g1_i2	PDK_30s1160841g001	ARF
c105179_g1_i1	Bra001729	B3
c105179_g1_i2	Bra001729	B3
c105248_g1_i1	mrna09125.1-v1.0-hybrid	bHLH
c105254_g2_i1	EMT07921	FAR1
c105264_g1_i1	EMT08764	B3
c105269_g1_i1	MDP0000284922	MYB
c105308_g1_i3	MDP0000265619	Nin-like
c105335_g6_i1	mrna09125.1-v1.0-hybrid	bHLH
c105348_g1_i3	Si017194m	bHLH
c105359_g1_i1	Lus10023829	bHLH
c105390_g1_i2	LOC_Os12g06010.1	bZIP
c105392_g1_i1	evm.model.supercontig_30.148	MIKC
c105451_g1_i2	GRMZM2G414114_P01	TCP
c105485_g1_i1	Lus10022218	bHLH
c105503_g1_i1	EMS53227	TCP
c105503_g1_i3	EMS53227	TCP
c105544_g1_i1	GSVIVT01030085001	NF-YB
c105549_g2_i1	LOC_Os12g06010.1	bZIP
c105549_g3_i1	LOC_Os12g06010.1	bZIP
c105549_g3_i3	LOC_Os12g06010.1	bZIP
c105552_g1_i1	GSMUA_Achr1P03950_001	bHLH
c105574_g1_i1	MLOC_47091.1	B3
c105595_g1_i1	EMS53359	WRKY
c105598_g1_i1	GRMZM2G015037_P01	TCP
c105606_g1_i2	mrna09125.1-v1.0-hybrid	bHLH
c105609_g1_i1	Neem_24780_f_1	bHLH
c105617_g1_i1	Si021634m	WRKY
c105631_g2_i4	BGIOSGA022898-PA	FAR1
c105679_g1_i2	MDP0000283975	NAC
c105697_g2_i1	Scf00724.g21165.t1	HD-ZIP
c105707_g1_i1	Scf00063.g6386.t1	GeBP
c105710_g2_i2	PH01002606G0040	HSF
c105721_g1_i1	GRMZM2G021475_P01	HB-other
c105741_g2_i2	mrna19889.1-v1.0-hybrid	C3H
c105759_g1_i1	Bra037130	Nin-like
c105767_g1_i1	Si002720m	bHLH
c105783_g1_i2	ObartAA03S_FGP19488	MYB
c105824_g2_i4	Bra013842	GeBP
c105830_g1_i1	Sobic.006G051700.1.p	WRKY
c105844_g1_i4	Si001804m	SBP
c105876_g1_i1	MEDTR4G159020.1	CPP
c105904_g3_i5	Thecc1EG019956t1	GRAS
c105928_g3_i3	MDP0000408462	FAR1
c106003_g1_i2	mrna09125.1-v1.0-hybrid	bHLH
c106005_g1_i4	GRMZM2G159937_P01	bHLH
c106005_g1_i5	Sobic.003G272200.1.p	bHLH
c106017_g1_i1	Sobic.009G075500.3.p	MIKC
c106025_g1_i1	Lus10007348	MYB_related
c106055_g2_i1	mrna09125.1-v1.0-hybrid	bHLH
c106056_g1_i1	mrna28322.1-v1.0-hybrid	HD-ZIP
c106083_g2_i1	Si014419m	MIKC
c106117_g1_i1	MDP0000283274	B3
c106146_g1_i1	mrna24179.1-v1.0-hybrid	NAC
c106146_g3_i1	mrna24179.1-v1.0-hybrid	NAC
c106170_g1_i2	Si002847m	bHLH
c106223_g2_i3	Si025833m	NAC
c106229_g1_i1	Bradi1g15480.1	M-type
c106234_g2_i1	GSMUA_Achr11P19880_001	ERF
c106274_g1_i1	Si031900m	bHLH
c106280_g1_i3	MEDTR1G039850.1	C3H
c106323_g1_i1	Ghi001048	C2H2
c106328_g1_i1	GSMUA_Achr9P10530_001	LBD
c106360_g1_i2	LOC_Os12g06010.1	bZIP
c106361_g1_i3	MDP0000239688	bZIP
c106370_g1_i1	MDP0000318339	FAR1
c106401_g1_i2	Lus10023829	bHLH
c106405_g1_i2	GSMUA_Achr7P16060_001	ERF
c106507_g1_i1	OpuncBB_FGP24461	G2-like
c106528_g2_i7	Sobic.004G176600.1.p	NAC
c106540_g1_i1	ObartAA03S_FGP10198	MYB_related
c106600_g1_i12	Sobic.002G275500.3.p	MYB
c106605_g2_i2	Pbr026954.1	CO-like
c106616_g1_i1	LOC_Os12g06010.1	bZIP
c106617_g3_i2	mrna28322.1-v1.0-hybrid	HD-ZIP
c106617_g4_i4	mrna01596.1-v1.0-hybrid	WRKY
c106674_g2_i8	GSMUA_Achr11P19880_001	ERF
c106688_g1_i2	Bna022219	C2H2
c106705_g1_i1	Lus10043264	YABBY
c106713_g1_i1	mrna24179.1-v1.0-hybrid	NAC
c106718_g1_i1	GRMZM2G403620_P01	MYB
c106719_g3_i3	Aan006516	MYB
c106723_g1_i1	MDP0000685403	B3
c106727_g2_i3	BGIOSGA012704-PA	MYB_related
c106727_g2_i5	BGIOSGA012704-PA	MYB_related
c106741_g1_i1	Sobic.004G211200.1.p	CO-like
c106759_g1_i3	Si030640m	HD-ZIP
c106759_g1_i6	Si030640m	HD-ZIP
c106761_g1_i1	mrna27595.1-v1.0-hybrid	B3
c106762_g1_i1	MA_11351g0010	WRKY
c106779_g1_i1	MDP0000288192	HB-other
c106801_g1_i1	MDP0000449389	M-type
c106802_g1_i2	EMS54540	Whirly
c106812_g1_i1	MDP0000533379	FAR1
c106816_g2_i2	Si039427m	ERF
c106816_g3_i1	Sobic.001G298100.1.p	ERF
c106877_g1_i4	mrna26696.1-v1.0-hybrid	bHLH
c106877_g1_i5	mrna26696.1-v1.0-hybrid	bHLH
c106878_g3_i1	mrna32207.1-v1.0-hybrid	TALE
c106898_g2_i4	MDP0000189617	GeBP
c106901_g1_i2	Si013867m	bHLH
c106903_g1_i1	Jcr4S11886.30	HSF
c106903_g1_i2	Jcr4S11886.30	HSF
c106905_g2_i3	LOC_Os12g06010.1	bZIP
c106948_g1_i1	Lus10031505	NF-YA
c106948_g2_i1	Lus10031505	NF-YA
c106948_g3_i1	Lus10031505	NF-YA
c106967_g1_i1	Scf00026.g3386.t1	M-type
c106972_g1_i1	Lus10031505	NF-YA
c106979_g1_i3	MLOC_11286.3	HSF
c107023_g1_i5	PK03054.1	HD-ZIP
c107042_g1_i2	312791	bHLH
c107042_g2_i1	MDP0000261185	FAR1
c107042_g2_i2	312791	bHLH
c107042_g3_i2	312791	bHLH
c107051_g1_i3	Can002796	MYB_related
c107051_g2_i1	Can002796	MYB_related
c107100_g2_i1	Si002365m	WRKY
c107104_g2_i3	Glyma04g34912.1	bHLH
c107126_g1_i2	Si028023m	WRKY
c107142_g2_i1	MEDTR3G005900.1	M-type
c107162_g1_i2	Pbr030871.1	C2H2
c107181_g2_i2	EMS45007	WRKY
c107188_g1_i1	EMT26392	FAR1
c107190_g1_i1	MEDTR4G159020.1	CPP
c107192_g1_i1	MDP0000252726	B3
c107202_g2_i3	ObartAA03S_FGP5069	CAMTA
c107230_g1_i3	mrna28322.1-v1.0-hybrid	HD-ZIP
c107234_g1_i1	GSMUA_Achr7P25320_001	TCP
c107234_g1_i2	GSMUA_Achr7P25320_001	TCP
c107238_g1_i4	858253	ARF
c107261_g1_i2	Si002586m	NAC
c107261_g1_i3	Si002586m	NAC
c107298_g1_i2	EMT03342	WRKY
c107304_g1_i1	Jcr4S00282.90	NAC
c107322_g1_i1	mrna32207.1-v1.0-hybrid	TALE
c107336_g1_i3	Tae039974	GRAS
c107347_g2_i1	GSMUA_Achr5P10740_001	LBD
c107362_g3_i1	LOC_Os12g06010.1	bZIP
c107404_g1_i1	Lus10031505	NF-YA
c107458_g1_i2	Aan015255	MYB
c107492_g1_i5	mrna01596.1-v1.0-hybrid	WRKY
c107496_g1_i1	PDK_30s1001281g002	bHLH
c107502_g1_i2	861820	GeBP
c107505_g1_i2	Si028023m	WRKY
c107530_g2_i2	Pbr038274.1	bHLH
c107530_g3_i1	Bra039779	S1Fa-like
c107531_g3_i1	MDP0000449389	M-type
c107543_g1_i1	EMT29229	B3
c107552_g1_i1	Si004605m	HSF
c107577_g1_i1	PDK_30s1160841g001	ARF
c107584_g1_i2	Pbr002083.1	ERF
c107601_g1_i3	ObartAA03S_FGP24027	NF-YB
c107621_g1_i2	GSVIVT01019717001	ERF
c107623_g1_i3	Lus10007348	MYB_related
c107623_g2_i1	Lus10007348	MYB_related
c107627_g1_i1	Si000845m	bHLH
c107628_g2_i1	PDK_30s682911g002	C2H2
c107628_g3_i1	Bra039779	S1Fa-like
c107635_g1_i7	Lus10021031	bZIP
c107641_g1_i1	PDK_30s1030181g010	bHLH
c107641_g1_i2	PDK_30s1030181g010	bHLH
c107642_g1_i4	MDP0000685403	B3
c107644_g2_i1	OpuncBB_FGP7491	ARF
c107680_g1_i2	MDP0000242456	B3
c107684_g1_i1	Si030966m	bHLH
c107684_g2_i1	Si030966m	bHLH
c107684_g2_i2	Si030966m	bHLH
c107684_g2_i3	Si030966m	bHLH
c107717_g1_i3	Bradi2g44117.1	bHLH
c107729_g1_i1	MDP0000318339	FAR1
c107734_g1_i1	Lus10007348	MYB_related
c107734_g1_i2	Lus10007348	MYB_related
c107734_g2_i2	Lus10007348	MYB_related
c107749_g1_i2	ObartAA03S_FGP13379	B3
c107772_g1_i2	OpuncBB_FGP24461	G2-like
c107772_g2_i1	OpuncBB_FGP24461	G2-like
c107808_g1_i3	Si030697m	C2H2
c107819_g1_i8	mrna09125.1-v1.0-hybrid	bHLH
c107849_g2_i1	Si014163m	WRKY
c107849_g2_i2	Si014163m	WRKY
c107867_g1_i4	GSVIVT01019717001	ERF
c107879_g3_i2	MDP0000685403	B3
c107881_g1_i1	Si023279m	WRKY
c107881_g1_i4	Si023279m	WRKY
c107897_g2_i1	Sobic.003G349700.1.p	C2H2
c107902_g2_i1	Bra001729	B3
c107918_g1_i2	ObartAA03S_FGP31295	NAC
c107929_g1_i7	mrna24941.1-v1.0-hybrid	DBB
c107930_g1_i2	MDP0000266051	B3
c107935_g1_i2	MDP0000261154	bZIP
c107957_g2_i1	Potri.012G137500.1	FAR1
c107957_g2_i2	Potri.012G137500.1	FAR1
c107961_g1_i3	Lus10040166	GRAS
c107976_g3_i1	Glyma04g34912.1	bHLH
c107976_g3_i2	Glyma04g34912.1	bHLH
c107996_g2_i2	EMT07919	C2H2
c107996_g2_i3	EMT07919	C2H2
c108011_g3_i1	Bra039779	S1Fa-like
c108011_g3_i4	Bra039779	S1Fa-like
c108048_g1_i1	mrna03614.1-v1.0-hybrid	C2H2
c108074_g2_i1	PH01002606G0040	HSF
c108077_g1_i2	mrna32207.1-v1.0-hybrid	TALE
c108141_g4_i5	MEDTR3G143650.1	C3H
c108157_g1_i1	Si035672m	C2H2
c108260_g1_i1	mrna27940.1-v1.0-hybrid	NAC
c108263_g2_i1	OpuncBB_FGP24461	G2-like
c108266_g1_i1	Aan015255	MYB
c108268_g1_i2	MDP0000284588	GeBP
c108268_g2_i2	MDP0000284588	GeBP
c108307_g1_i2	Jcr4S00282.90	NAC
c108307_g1_i5	Jcr4S00282.90	NAC
c108307_g1_i7	Jcr4S00282.90	NAC
c108328_g1_i1	Si016736m	C2H2
c108344_g1_i4	ObartAA03S_FGP4185	SRS
c108344_g2_i1	ObartAA03S_FGP4185	SRS
c10834_g1_i1	Si036821m	ERF
c108357_g2_i1	Thecc1EG000515t1	B3
c108360_g1_i2	EMT19245	FAR1
c108365_g2_i1	EMT13569	FAR1
c108365_g2_i3	EMT13569	FAR1
c108367_g1_i1	LOC_Os07g17230.1	B3
c108390_g1_i2	Potri.012G137500.1	FAR1
c108392_g1_i1	OpuncBB_FGP19812	ARF
c108399_g1_i9	GRMZM5G873586_P04	LBD
c108406_g3_i1	MDP0000311595	NF-YA
c108444_g1_i1	mrna28785.1-v1.0-hybrid	bHLH
c108459_g1_i5	ObartAA03S_FGP4185	SRS
c108469_g2_i1	AT4G12020.2	WRKY
c108479_g2_i4	BGIOSGA022298-PA	WRKY
c108485_g1_i3	OpuncBB_FGP10756	bZIP
c108494_g2_i1	LOC_Os11g12360.1	M-type
c108502_g1_i4	MDP0000395022	C3H
c108518_g1_i3	mrna19889.1-v1.0-hybrid	C3H
c108521_g3_i2	Sof013107	MIKC
c108536_g1_i1	Si030377m	WRKY
c108541_g1_i3	GSVIVT01032785001	ERF
c108543_g3_i3	mrna25753.1-v1.0-hybrid	M-type
c108543_g3_i8	mrna25753.1-v1.0-hybrid	M-type
c108564_g1_i1	EMT07921	FAR1
c108564_g2_i3	EMT07921	FAR1
c108586_g1_i2	GSVIVT01033372001	NAC
c108603_g1_i2	AC233659_29.1	MYB_related
c108606_g1_i1	EMT05641	FAR1
c108609_g1_i1	MDP0000265619	Nin-like
c108640_g1_i1	mrna09125.1-v1.0-hybrid	bHLH
c108683_g1_i2	Thecc1EG019956t1	GRAS
c108726_g1_i2	EMT07921	FAR1
c108727_g1_i3	MDP0000282531	BES1
c108733_g1_i2	EMT03342	WRKY
c108751_g1_i1	GSMUA_Achr4P28960_001	SBP
c108762_g1_i2	mrna15187.1-v1.0-hybrid	bHLH
c108769_g1_i5	mrna00620.1-v1.0-hybrid	BBR-BPC
c108770_g1_i1	MDP0000141948	bZIP
c108777_g1_i4	EMT03342	WRKY
c108810_g1_i2	EMT18418	ARF
c108848_g2_i1	MLOC_36657.2	WRKY
c108872_g1_i1	C.cajan_22601	bZIP
c108872_g1_i2	C.cajan_22601	bZIP
c108891_g1_i1	Si001558m	C3H
c108891_g1_i2	Si001558m	C3H
c108906_g1_i2	MDP0000315764	M-type
c108907_g1_i1	Si037672m	C2H2
c108907_g1_i5	Si037672m	C2H2
c108919_g1_i1	Si011086m	ERF
c108919_g1_i6	Si011086m	ERF
c108942_g1_i1	BGIOSGA034759-PA	bZIP
c108943_g1_i2	OpuncBB_FGP16427	GATA
c108955_g1_i2	Pp1s68_283V6.1	C2H2
c108983_g1_i1	ObartAA03S_FGP8440	C2H2
c108988_g1_i1	GSVIVT01019717001	ERF
c108992_g2_i5	ObartAA03S_FGP20642	EIL
c109000_g1_i1	ObartAA03S_FGP18838	NAC
c109016_g3_i2	EMT26167	WRKY
c109020_g1_i2	EMT19245	FAR1
c109030_g1_i1	Ghi013563	S1Fa-like
c109037_g1_i2	Bradi4g02410.1	CPP
c109038_g3_i7	312791	bHLH
c109045_g2_i1	Jcr4S02193.10	NF-YB
c109045_g3_i1	mrna09125.1-v1.0-hybrid	bHLH
c109070_g2_i2	OpuncBB_FGP24461	G2-like
c109089_g1_i1	GSVIVT01019717001	ERF
c109089_g1_i3	GSVIVT01019717001	ERF
c109101_g3_i9	Si002629m	MYB
c109104_g1_i1	Si023335m	NF-YA
c109123_g2_i1	MDP0000245233	bHLH
c109123_g6_i1	MDP0000245233	bHLH
c109134_g3_i1	mrna00620.1-v1.0-hybrid	BBR-BPC
c109144_g1_i1	Tae026814	GRAS
c109158_g1_i1	Lus10043264	YABBY
c109158_g1_i2	Lus10043264	YABBY
c109158_g1_i3	Lus10043264	YABBY
c109165_g1_i1	EMT28005	MYB_related
c109172_g2_i1	EMT07921	FAR1
c109178_g2_i2	Si005812m	ARF
c109178_g2_i3	Si005812m	ARF
c109190_g3_i2	Lus10007348	MYB_related
c109246_g1_i1	Scf00097.g8337.t1	bZIP
c109257_g1_i1	PH01002606G0040	HSF
c109259_g3_i2	Tae042234	B3
c109273_g1_i1	GSMUA_Achr1P17680_001	C2H2
c109277_g3_i1	MDP0000191614	NAC
c109302_g1_i1	Lus10023829	bHLH
c109320_g1_i1	Sobic.008G174100.1.p	WRKY
c109327_g1_i4	PK03054.1	HD-ZIP
c109334_g1_i7	EMT07921	FAR1
c109351_g1_i3	MDP0000710259	MYB
c109390_g1_i1	mrna19889.1-v1.0-hybrid	C3H
c109390_g1_i2	Jcr4S02193.10	NF-YB
c109395_g2_i3	ObartAA03S_FGP4185	SRS
c109395_g3_i1	ObartAA03S_FGP4185	SRS
c109410_g1_i1	mrna09125.1-v1.0-hybrid	bHLH
c109411_g7_i1	EMT03342	WRKY
c109423_g1_i1	LOC_Os12g06010.1	bZIP
c109423_g5_i3	LOC_Os12g06010.1	bZIP
c109438_g1_i3	EMT28879	ERF
c109448_g2_i1	Bra039779	S1Fa-like
c109448_g2_i2	Bra039779	S1Fa-like
c109449_g4_i2	PK03054.1	HD-ZIP
c109476_g1_i1	GSVIVT01019717001	ERF
c109476_g1_i2	GSVIVT01019717001	ERF
c109489_g1_i1	PH01000026G0660	ARR-B
c109548_g1_i3	Aan014763	NF-YA
c109549_g1_i2	MDP0000275309	bZIP
c109549_g1_i3	MDP0000275309	bZIP
c109553_g2_i1	EMT20798	MYB_related
c109557_g1_i2	GSMUA_Achr5P10740_001	LBD
c109568_g1_i1	MDP0000247737	FAR1
c109575_g2_i3	mrna09106.1-v1.0-hybrid	C2H2
c109576_g1_i4	Gorai.005G016000.1	NAC
c109593_g1_i2	GRMZM2G137380_P01	bHLH
c109599_g1_i1	Bra013812	MIKC
c109599_g1_i2	Bra013812	MIKC
c109609_g1_i1	MDP0000286589	bHLH
c109617_g2_i4	Can015737	C3H
c109623_g1_i1	Bra039779	S1Fa-like
c109651_g1_i1	MDP0000286589	bHLH
c109663_g1_i1	Jcr4S02193.10	NF-YB
c109665_g1_i2	Si019945m	G2-like
c109667_g1_i2	MDP0000288192	HB-other
c109668_g1_i1	mrna29546.1-v1.0-hybrid	bZIP
c109712_g3_i1	LOC_Os08g06280.9	LSD
c109713_g1_i5	Si007179m	G2-like
c109734_g11_i3	LOC_Os04g22990.1	FAR1
c109769_g2_i1	GSVIVT01019630001	MIKC
c109769_g2_i2	GSVIVT01019630001	MIKC
c109770_g1_i1	AT4G12020.2	WRKY
c109778_g6_i2	Pbr038274.1	bHLH
c109779_g4_i1	PH01000183G0940	HD-ZIP
c109813_g1_i2	MEDTR4G159020.1	CPP
c109816_g1_i1	MDP0000247737	FAR1
c109817_g2_i4	PH01002606G0040	HSF
c109848_g2_i1	Si030429m	WRKY
c109848_g2_i3	Si030429m	WRKY
c109848_g2_i4	Si030429m	WRKY
c109861_g1_i2	Si001731m	bZIP
c109879_g2_i1	Cucsa.175730.1	bHLH
c109879_g2_i4	Cla017925	bHLH
c109879_g2_i5	Neem_1055_f_6	bHLH
c109879_g4_i3	Si030395m	WRKY
c109884_g2_i1	Jcr4S06752.20	FAR1
c109916_g1_i2	Si006932m	TALE
c109920_g1_i1	PH01003485G0070	WRKY
c109946_g4_i2	MDP0000314088	G2-like
c109950_g1_i1	Pbr002083.1	ERF
c109957_g1_i1	MDP0000265073	NAC
c109962_g1_i2	ObartAA03S_FGP31075	Trihelix
c109964_g2_i2	MDP0000242456	B3
c109971_g1_i3	Sobic.006G051700.1.p	WRKY
c109985_g1_i1	PK03054.1	HD-ZIP
c109997_g1_i3	Si022099m	G2-like
c109998_g1_i1	ObartAA03S_FGP4185	SRS
c109999_g1_i2	MDP0000560255	bHLH
c109999_g1_i3	mrna27137.1-v1.0-hybrid	STAT
c109999_g2_i6	OpuncBB_FGP22587	MYB_related
c110006_g1_i1	312791	bHLH
c110006_g4_i1	mrna09125.1-v1.0-hybrid	bHLH
c110028_g1_i1	Scf00343.g15875.t1	ARF
c110028_g1_i2	Scf00343.g15875.t1	ARF
c110028_g1_i3	Scf00343.g15875.t1	ARF
c110046_g1_i10	Lus10033562	bHLH
c110048_g2_i2	MDP0000321018	GRAS
c110083_g1_i3	GRMZM2G137380_P01	bHLH
c110087_g1_i1	Bradi2g44117.1	bHLH
c110087_g1_i2	Bradi2g44117.1	bHLH
c110087_g1_i4	Lus10019354	B3
c110087_g1_i5	Lus10019354	B3
c110090_g1_i1	MA_10428770g0010	WRKY
c110091_g2_i8	MDP0000181937	C2H2
c110113_g4_i4	PDK_30s873781g005	C3H
c110113_g4_i5	PDK_30s873781g005	C3H
c110114_g1_i5	mrna09125.1-v1.0-hybrid	bHLH
c110119_g3_i1	Si020138m	ERF
c110122_g2_i3	mrna31023.1-v1.0-hybrid	C3H
c110126_g1_i2	mrna22728.1-v1.0-hybrid	ARF
c110126_g1_i5	mrna22728.1-v1.0-hybrid	ARF
c110173_g1_i4	PH01002606G0040	HSF
c110198_g1_i2	MDP0000464809	GRAS
c110213_g2_i3	mrna31023.1-v1.0-hybrid	C3H
c110213_g5_i2	mrna31023.1-v1.0-hybrid	C3H
c110213_g6_i1	mrna31023.1-v1.0-hybrid	C3H
c110225_g1_i2	mrna32207.1-v1.0-hybrid	TALE
c110225_g1_i3	mrna32207.1-v1.0-hybrid	TALE
c110225_g1_i6	mrna32207.1-v1.0-hybrid	TALE
c110225_g3_i3	Bra039779	S1Fa-like
c110227_g1_i2	Si022113m	MYB
c110228_g1_i1	OpuncBB_FGP28102	LBD
c110228_g1_i3	OpuncBB_FGP28102	LBD
c110234_g1_i1	Potri.003G001000.1	ARF
c110235_g1_i5	Si013622m	bHLH
c110235_g1_i6	Si013622m	bHLH
c110291_g4_i7	OB04G28180.1	GRAS
c110314_g2_i1	Si036118m	ERF
c110314_g2_i2	Si036118m	ERF
c110327_g2_i4	mgv1a001951m	S1Fa-like
c110336_g1_i1	mrna31843.1-v1.0-hybrid	WRKY
c110336_g1_i3	mrna31843.1-v1.0-hybrid	WRKY
c110350_g1_i1	LOC_Os07g17230.1	B3
c110350_g1_i2	Sobic.002G104400.1.p	WRKY
c110355_g1_i4	PDK_30s891671g001	bHLH
c110357_g2_i3	mrna32207.1-v1.0-hybrid	TALE
c110357_g2_i7	mrna09125.1-v1.0-hybrid	bHLH
c110357_g3_i3	Si015394m	ERF
c110369_g1_i2	EMT19245	FAR1
c110384_g1_i7	Si026524m	G2-like
c110394_g2_i7	MDP0000311595	NF-YA
c110404_g1_i2	Potri.012G137500.1	FAR1
c110414_g1_i7	GSVIVT01015183001	HSF
c110421_g1_i1	MDP0000573178	bHLH
c110421_g1_i2	MDP0000573178	bHLH
c110421_g2_i1	MDP0000573178	bHLH
c110421_g2_i3	MDP0000573178	bHLH
c110427_g1_i1	MA_10358635g0010	SBP
c110447_g2_i1	PH01003957G0030	E2F/DP
c110452_g1_i1	PH01002606G0040	HSF
c110458_g1_i2	AT4G12020.2	WRKY
c110459_g2_i1	MDP0000261185	FAR1
c110502_g1_i1	PDK_30s1160841g001	ARF
c110523_g1_i1	mrna15187.1-v1.0-hybrid	bHLH
c110524_g1_i2	Neem_1536_f_3	bHLH
c110525_g1_i1	MDP0000320566	NAC
c110525_g2_i1	MDP0000320566	NAC
c110527_g1_i1	Si005753m	ARF
c110544_g5_i2	PH01003485G0070	WRKY
c110575_g1_i1	Thecc1EG000515t1	B3
c110575_g1_i3	Thecc1EG000515t1	B3
c110577_g1_i2	Si030350m	G2-like
c110577_g1_i4	Si030350m	G2-like
c110619_g1_i5	BGIOSGA034759-PA	bZIP
c110639_g1_i1	GSVIVT01030085001	NF-YB
c110710_g1_i3	GSMUA_Achr10P03980_001	C2H2
c110719_g1_i4	estExt_fgenesh3_pg.C_130070	SBP
c110747_g1_i1	ObartAA03S_FGP18820	ARF
c110747_g1_i2	ObartAA03S_FGP18820	ARF
c110752_g2_i1	ObartAA03S_FGP14057	G2-like
c110757_g5_i2	Jcr4S00429.50	Trihelix
c110766_g2_i2	ObartAA03S_FGP8440	C2H2
c110766_g3_i1	ObartAA03S_FGP8440	C2H2
c110767_g1_i1	mrna19889.1-v1.0-hybrid	C3H
c110776_g1_i8	312791	bHLH
c110780_g1_i2	EMT28879	ERF
c110780_g1_i4	EMT28879	ERF
c110787_g1_i4	Si036412m	G2-like
c110791_g2_i2	Si014433m	bZIP
c110795_g2_i10	Pp1s56_2V6.1	BBR-BPC
c110795_g2_i6	Pp1s56_2V6.1	BBR-BPC
c110809_g2_i2	312791	bHLH
c110814_g4_i1	ObartAA03S_FGP18629	Trihelix
c110860_g2_i8	GSMUA_Achr10P22520_001	TALE
c110865_g3_i1	Scf00343.g15875.t1	ARF
c110870_g1_i2	MDP0000217510	MYB
c110910_g1_i2	EMT07921	FAR1
c110915_g2_i2	GSVIVT01014158001	BES1
c110928_g1_i2	Si037789m	YABBY
c110945_g1_i9	PH01005551G0030	CO-like
c110949_g2_i4	GRMZM2G398758_P01	MYB_related
c110977_g1_i1	Si025937m	HB-other
c110982_g2_i2	LOC_Os12g06010.1	bZIP
c110989_g6_i1	MDP0000311595	NF-YA
c110991_g2_i6	mrna27137.1-v1.0-hybrid	STAT
c111014_g1_i1	OB09G16960.1	WRKY
c111017_g1_i4	GSMUA_Achr7P25320_001	TCP
c111017_g1_i5	GSMUA_Achr7P25320_001	TCP
c111032_g1_i6	329122	C3H
c111045_g3_i2	Pbr038274.1	bHLH
c111062_g1_i2	ObartAA03S_FGP31075	Trihelix
c111063_g1_i1	mrna19889.1-v1.0-hybrid	C3H
c111065_g3_i3	Si035841m	bZIP
c111067_g1_i2	BGIOSGA012704-PA	MYB_related
c111069_g1_i1	EMT05508	NAC
c111072_g1_i2	MDP0000464809	GRAS
c111075_g2_i1	Si009863m	C2H2
c111075_g2_i2	Si009863m	C2H2
c111076_g1_i1	Pbr023394.1	C2H2
c111088_g1_i3	PDK_30s1160841g001	ARF
c111091_g2_i3	Si007981m	bHLH
c111094_g4_i1	PDK_30s1160841g001	ARF
c111095_g3_i2	GSMUA_Achr7P25320_001	TCP
c111126_g1_i1	MDP0000296303	bZIP
c111147_g1_i2	NNU_002551-RA	TCP
c111157_g2_i1	mrna09125.1-v1.0-hybrid	bHLH
c111162_g1_i4	MEDTR3G143650.1	C3H
c111168_g2_i3	MDP0000245233	bHLH
c111172_g2_i2	Bra001729	B3
c111172_g3_i6	Bra001729	B3
c111186_g1_i2	PH01002606G0040	HSF
c111187_g1_i2	MDP0000275412	Trihelix
c111187_g1_i3	MDP0000275412	Trihelix
c111202_g1_i2	Bra013842	GeBP
c111202_g1_i3	Thecc1EG000515t1	B3
c111208_g1_i1	Gorai.001G003200.1	S1Fa-like
c111213_g2_i1	Bra037130	Nin-like
c111215_g1_i1	ObartAA03S_FGP15120	C3H
c111255_g1_i2	Thecc1EG000515t1	B3
c111261_g1_i2	Glyma12g30975.1	bZIP
c111261_g1_i3	Glyma12g30975.1	bZIP
c111278_g4_i1	EMT19245	FAR1
c111278_g4_i2	EMT19245	FAR1
c111281_g2_i2	MEDTR4G159020.1	CPP
c111291_g1_i1	GRMZM2G015037_P01	TCP
c111294_g1_i2	OpuncBB_FGP24418	bZIP
c111299_g1_i4	Tae026814	GRAS
c111300_g2_i2	Tae039974	GRAS
c111303_g2_i4	PH01001409G0360	HB-other
c111307_g1_i2	Pbr038274.1	bHLH
c111307_g2_i2	Pbr038274.1	bHLH
c111307_g2_i4	Pbr038274.1	bHLH
c111345_g1_i1	MDP0000265619	Nin-like
c111369_g2_i1	Si012121m	Trihelix
c111373_g1_i10	BGIOSGA012704-PA	MYB_related
c111373_g1_i4	MDP0000449389	M-type
c111373_g1_i8	MDP0000449389	M-type
c111373_g2_i1	BGIOSGA012704-PA	MYB_related
c111419_g3_i1	EMT07921	FAR1
c111419_g4_i4	EMT07921	FAR1
c111452_g1_i9	LOC_Os12g06010.1	bZIP
c111453_g2_i1	EMT07921	FAR1
c111453_g2_i3	EMT07921	FAR1
c111454_g1_i2	Gorai.001G003200.1	S1Fa-like
c111454_g2_i1	Gorai.001G003200.1	S1Fa-like
c111460_g1_i3	BGIOSGA030830-PA	MYB
c111469_g1_i1	MDP0000265619	Nin-like
c111469_g1_i2	MDP0000265619	Nin-like
c111471_g1_i1	Si006631m	TCP
c111493_g3_i3	Si005741m	ARF
c111501_g1_i1	MDP0000180376	bHLH
c111523_g1_i2	mrna28320.1-v1.0-hybrid	bHLH
c111534_g3_i1	ObartAA03S_FGP4185	SRS
c111534_g3_i4	ObartAA03S_FGP4185	SRS
c111543_g3_i5	mrna27137.1-v1.0-hybrid	STAT
c111543_g3_i7	mrna27137.1-v1.0-hybrid	STAT
c111543_g5_i1	C.cajan_44612	S1Fa-like
c111544_g1_i1	MA_9354651g0010	NF-YC
c111557_g1_i1	Si036580m	TALE
c111583_g2_i1	GRMZM2G356718_P01	MYB_related
c111583_g2_i2	GRMZM2G356718_P01	MYB_related
c111583_g2_i4	MDP0000283274	B3
c111600_g1_i6	Neem_5226_f_2	GRAS
c111603_g4_i1	Bradi2g44117.1	bHLH
c111607_g2_i5	Bradi2g44117.1	bHLH
c111621_g1_i5	ObartAA03S_FGP20642	EIL
c111622_g1_i3	Jcr4S02193.10	NF-YB
c111664_g1_i1	EMT05217	ERF
c111695_g2_i5	Si039046m	MYB
c111701_g1_i3	MDP0000247737	FAR1
c111702_g2_i6	MDP0000153244	SBP
c111706_g1_i4	Bra007562	HB-other
c111710_g3_i1	GSVIVT01013228001	MYB_related
c111724_g1_i4	Thecc1EG029192t1	C3H
c111727_g1_i2	LOC_Os04g22990.1	FAR1
c111747_g1_i2	Si010301m	ERF
c111777_g7_i1	Glyma04g34912.1	bHLH
c111778_g1_i1	BGIOSGA032671-PA	FAR1
c111793_g1_i1	Bra039779	S1Fa-like
c111794_g1_i2	ObartAA03S_FGP26841	bHLH
c111796_g2_i1	GRMZM2G008647_P02	MYB_related
c111798_g1_i1	Can002796	MYB_related
c111813_g2_i5	Pbr002083.1	ERF
c111813_g3_i1	Pbr002083.1	ERF
c111818_g3_i1	Sof005113	HSF
c111833_g1_i1	mrna19889.1-v1.0-hybrid	C3H
c111858_g1_i1	Scf00026.g3386.t1	M-type
c111858_g1_i3	Scf00026.g3386.t1	M-type
c111858_g1_i4	Scf00026.g3386.t1	M-type
c111868_g1_i1	426818	MYB_related
c111873_g1_i13	EMT20798	MYB_related
c111873_g1_i6	EMT20798	MYB_related
c111877_g1_i1	GRMZM5G873586_P04	LBD
c111889_g1_i1	Si029418m	GRAS
c111903_g1_i3	MDP0000141948	bZIP
c111924_g1_i1	Bra013812	MIKC
c111930_g1_i1	GSVIVT01032785001	ERF
c111931_g3_i17	Bra012540	B3
c111932_g1_i3	MDP0000283274	B3
c111935_g1_i1	OpuncBB_FGP22587	MYB_related
c111937_g1_i4	C.cajan_44612	S1Fa-like
c111937_g1_i5	Can011627	B3
c111945_g3_i1	GSMUA_Achr10P22520_001	TALE
c111961_g1_i2	GRMZM2G016637_P01	Trihelix
c111979_g1_i2	Can011627	B3
c111985_g2_i5	Si021952m	AP2
c111989_g2_i3	MDP0000449389	M-type
c111996_g3_i10	Si014474m	ERF
c111996_g3_i4	PK03054.1	HD-ZIP
c112002_g1_i1	mrna01596.1-v1.0-hybrid	WRKY
c112002_g2_i1	mrna01596.1-v1.0-hybrid	WRKY
c112015_g1_i2	312791	bHLH
c112015_g2_i1	Bra039779	S1Fa-like
c112021_g1_i3	GSVIVT01019630001	MIKC
c112021_g2_i1	GSVIVT01019630001	MIKC
c112023_g1_i1	Si020949m	HB-other
c112034_g1_i5	ObartAA03S_FGP26692	HB-other
c112036_g1_i1	Si001804m	SBP
c112055_g1_i1	Bra039779	S1Fa-like
c112058_g2_i4	EMT03342	WRKY
c112062_g2_i3	PH01003422G0070	bHLH
c112068_g1_i1	Scf00343.g15875.t1	ARF
c112069_g6_i1	PDK_30s1160841g001	ARF
c112071_g5_i2	MEDTR3G005900.1	M-type
c112076_g1_i3	Pbr038274.1	bHLH
c112076_g3_i1	AT1G64100.2	NAC
c112083_g2_i1	Jcr4S02992.20	ARR-B
c112083_g3_i4	mgv1a011483m	ARR-B
c112084_g1_i1	ObartAA03S_FGP4185	SRS
c112084_g2_i1	ObartAA03S_FGP4185	SRS
c112085_g1_i2	Si014685m	MYB_related
c112098_g1_i1	Scf00097.g8337.t1	bZIP
c112127_g2_i1	Scf00343.g15875.t1	ARF
c112137_g1_i1	MLOC_47091.1	B3
c112137_g1_i3	MLOC_47091.1	B3
c112137_g1_i4	MLOC_47091.1	B3
c112185_g1_i1	EMT03342	WRKY
c112190_g3_i8	mrna09125.1-v1.0-hybrid	bHLH
c112199_g2_i1	mrna32207.1-v1.0-hybrid	TALE
c112204_g2_i1	312791	bHLH
c112211_g1_i1	EMT19461	GRAS
c112215_g2_i1	PK03054.1	HD-ZIP
c112215_g3_i4	PK03054.1	HD-ZIP
c112216_g3_i2	LOC_Os06g03670.1	ERF
c112224_g3_i4	GSVIVT01018226001	ERF
c112232_g1_i2	mrna09125.1-v1.0-hybrid	bHLH
c112236_g1_i3	PH01002606G0040	HSF
c112248_g1_i3	Bra013842	GeBP
c112256_g1_i2	Jcr4S02193.10	NF-YB
c112262_g1_i1	GRMZM2G370777_P02	MIKC
c112272_g1_i3	Scf00038.g4501.t1	BES1
c112272_g1_i4	Scf00038.g4501.t1	BES1
c112283_g1_i1	Can011627	B3
c112283_g2_i1	Jcr4S02193.10	NF-YB
c112294_g1_i1	mrna09125.1-v1.0-hybrid	bHLH
c112294_g2_i1	Bra039779	S1Fa-like
c112294_g3_i3	mrna09125.1-v1.0-hybrid	bHLH
c112307_g2_i1	MDP0000320566	NAC
c112309_g1_i2	mrna32207.1-v1.0-hybrid	TALE
c112311_g2_i1	OpuncBB_FGP24461	G2-like
c112313_g2_i1	BGIOSGA030830-PA	MYB
c112313_g4_i1	BGIOSGA030830-PA	MYB
c112316_g1_i1	EMT20798	MYB_related
c112316_g1_i3	EMT20798	MYB_related
c112329_g2_i2	MDP0000284588	GeBP
c112339_g1_i3	Lus10018414	MYB_related
c112348_g1_i5	MDP0000121180	G2-like
c112356_g1_i10	EMT26167	WRKY
c112366_g1_i1	mrna31843.1-v1.0-hybrid	WRKY
c112368_g1_i2	Si011759m	bHLH
c112380_g1_i1	PH01003485G0070	WRKY
c112407_g1_i1	Si022468m	WRKY
c112407_g6_i1	Si022468m	WRKY
c112407_g7_i1	Si000824m	WRKY
c112408_g1_i8	BGIOSGA023566-PA	C3H
c112418_g1_i2	Si006938m	MYB
c112418_g1_i3	Si006938m	MYB
c112418_g1_i6	Si006938m	MYB
c112418_g2_i1	GRMZM2G145444_P01	MYB
c112436_g1_i1	LOC_Os11g12360.1	M-type
c112442_g1_i1	Gorai.003G023300.1	HB-other
c112442_g1_i4	GRMZM2G132794_P01	GRAS
c112442_g1_i8	GRMZM2G132794_P01	GRAS
c112466_g1_i1	Glyma17g18930.1	MYB_related
c112468_g1_i1	mrna09125.1-v1.0-hybrid	bHLH
c112468_g3_i1	mrna09125.1-v1.0-hybrid	bHLH
c112473_g1_i2	GSMUA_Achr10P03980_001	C2H2
c112477_g1_i1	mrna13109.1-v1.0-hybrid	bHLH
c112477_g1_i4	PH01001215G0380	FAR1
c112487_g1_i1	PH01003485G0070	WRKY
c112501_g1_i3	MDP0000296303	bZIP
c112516_g2_i1	PK03054.1	HD-ZIP
c112521_g6_i3	PK03054.1	HD-ZIP
c112525_g3_i1	Can011627	B3
c112525_g3_i2	Can011627	B3
c112528_g1_i1	Si006354m	G2-like
c112534_g1_i1	mrna19889.1-v1.0-hybrid	C3H
c112535_g1_i7	Si008812m	WRKY
c112535_g1_i9	Si008812m	WRKY
c112544_g1_i3	BGIOSGA030830-PA	MYB
c112569_g1_i4	MDP0000266172	Nin-like
c112569_g2_i1	GRMZM2G062651_P01	VOZ
c112579_g1_i1	Si030324m	bHLH
c112582_g1_i1	mrna27137.1-v1.0-hybrid	STAT
c112582_g2_i1	mrna27137.1-v1.0-hybrid	STAT
c112589_g2_i2	MEDTR6G005540.1	G2-like
c112597_g1_i4	MEDTR3G005900.1	M-type
c112598_g1_i1	mrna03614.1-v1.0-hybrid	C2H2
c112599_g2_i2	MDP0000242596	WRKY
c112599_g2_i5	MDP0000242596	WRKY
c112625_g2_i1	Si002729m	ERF
c112625_g2_i2	Si002729m	ERF
c112625_g2_i3	Si002729m	ERF
c112631_g1_i2	Pbr005182.1	C3H
c112631_g1_i6	Pbr005182.1	C3H
c112660_g2_i2	Si037914m	C2H2
c112660_g2_i6	Si037914m	C2H2
c112664_g1_i1	MA_10435714g0010	ERF
c112664_g1_i3	GSMUA_Achr10P22520_001	TALE
c112670_g4_i1	PH01005551G0030	CO-like
c112673_g2_i10	Thecc1EG000515t1	B3
c112677_g1_i2	PH01003485G0070	WRKY
c112691_g1_i2	Bra001729	B3
c112693_g1_i2	mgv1a001951m	S1Fa-like
c112693_g1_i3	mgv1a001951m	S1Fa-like
c112698_g1_i1	GRMZM5G852801_P01	BES1
c112705_g1_i2	Bra001729	B3
c112713_g1_i2	MDP0000283274	B3
c112746_g1_i1	MDP0000245233	bHLH
c112759_g2_i1	Si030088m	ERF
c112762_g2_i1	ObartAA03S_FGP18838	NAC
c112782_g1_i11	OpuncBB_FGP8130	WRKY
c112799_g1_i4	mrna32207.1-v1.0-hybrid	TALE
c112799_g1_i5	mrna32207.1-v1.0-hybrid	TALE
c112817_g1_i1	MDP0000242596	WRKY
c112818_g3_i1	PH01002606G0040	HSF
c112826_g2_i1	ObartAA03S_FGP26501	B3
c112841_g3_i2	Sobic.006G051700.1.p	WRKY
c112848_g3_i3	GSMUA_Achr6P04510_001	GATA
c112848_g4_i1	GSMUA_Achr6P04510_001	GATA
c112861_g1_i1	ObartAA03S_FGP24027	NF-YB
c112885_g1_i1	EMT05641	FAR1
c112885_g1_i3	EMT05641	FAR1
c112904_g1_i3	EMT03342	WRKY
c112913_g4_i1	IGS.gm_21_00076	B3
c112935_g1_i5	Gorai.001G003200.1	S1Fa-like
c112937_g1_i1	Si032551m	GRAS
c112972_g2_i1	EMT05641	FAR1
c112972_g8_i1	EMT05641	FAR1
c112974_g1_i1	OpuncBB_FGP25129	MYB_related
c112983_g1_i1	MDP0000295305	NF-YC
c112995_g1_i1	mrna00901.1-v1.0-hybrid	bHLH
c113003_g2_i10	Sof017300	bHLH
c113003_g2_i8	Sof017300	bHLH
c113010_g1_i2	MDP0000311522	HD-ZIP
c113017_g1_i1	Pbr011696.1	bHLH
c113024_g1_i2	Bra030622	bHLH
c113024_g1_i3	Bra030622	bHLH
c113030_g4_i10	Bra001729	B3
c113030_g4_i2	Bra001729	B3
c113030_g4_i5	Bra001729	B3
c113030_g4_i6	Bra001729	B3
c113031_g4_i2	PH01003485G0070	WRKY
c113034_g1_i1	ObartAA03S_FGP29167	B3
c113036_g1_i1	MA_11351g0010	WRKY
c113046_g1_i1	ObartAA03S_FGP4185	SRS
c113046_g1_i2	ObartAA03S_FGP4185	SRS
c113046_g2_i2	ObartAA03S_FGP4185	SRS
c113059_g1_i3	EMT21260	GRAS
c113059_g2_i2	Tae039974	GRAS
c113059_g2_i3	Tae039974	GRAS
c113059_g3_i1	Tae039974	GRAS
c113060_g2_i3	PH01000754G0430	bHLH
c113060_g3_i1	Si034832m	TALE
c113066_g3_i5	Jcr4S02252.50	B3
c113070_g3_i1	Bra013842	GeBP
c113070_g5_i6	mrna32207.1-v1.0-hybrid	TALE
c113090_g1_i3	Tae044552	GRAS
c113100_g1_i4	EMT07921	FAR1
c113100_g1_i6	EMT07921	FAR1
c113111_g3_i2	PH01003485G0070	WRKY
c113113_g2_i2	Jcr4S02193.10	NF-YB
c113113_g3_i1	Jcr4S02193.10	NF-YB
c113120_g3_i2	Jcr4S05030.40	MYB
c113121_g1_i2	BGIOSGA030830-PA	MYB
c113124_g1_i4	BGIOSGA023566-PA	C3H
c113134_g3_i5	OpuncBB_FGP10756	bZIP
c113147_g2_i2	MDP0000238848	ERF
c113200_g2_i1	Sobic.005G106400.1.p	FAR1
c113218_g1_i3	MDP0000172441	C3H
c113228_g1_i1	MDP0000247737	FAR1
c113251_g3_i1	Scf00097.g8337.t1	bZIP
c113262_g2_i2	PK03054.1	HD-ZIP
c113280_g1_i1	AT4G12020.2	WRKY
c113292_g2_i1	BGIOSGA001061-PA	NAC
c113324_g4_i1	PH01001260G0280	bHLH
c113331_g1_i3	PH01002606G0040	HSF
c113349_g1_i2	Jcr4S05030.40	MYB
c113359_g1_i2	BGIOSGA022298-PA	WRKY
c113366_g2_i5	EMS52609	MYB_related
c113372_g1_i1	Can011627	B3
c113431_g1_i1	Pbr023394.1	C2H2
c113433_g1_i4	Thecc1EG000515t1	B3
c113435_g1_i3	mrna13356.1-v1.0-hybrid	MIKC
c113444_g1_i10	Can011627	B3
c113444_g1_i4	C.cajan_44612	S1Fa-like
c113444_g1_i7	Pbr026954.1	CO-like
c113454_g1_i2	PH01000202G0810	MYB_related
c113460_g2_i2	EMT03129	bHLH
c113502_g1_i4	Sof003505	MYB
c113502_g3_i3	GRMZM2G048910_P01	MYB
c113504_g4_i1	GSMUA_Achr11P19880_001	ERF
c113546_g1_i2	GRMZM2G356718_P01	MYB_related
c113559_g1_i1	PH01000183G0940	HD-ZIP
c113564_g1_i2	Bra037494	MYB_related
c113564_g1_i4	Bra037494	MYB_related
c113573_g1_i1	OpuncBB_FGP24461	G2-like
c113573_g2_i1	OpuncBB_FGP24461	G2-like
c113573_g2_i3	OpuncBB_FGP24461	G2-like
c113588_g1_i5	MDP0000265619	Nin-like
c113600_g1_i1	Si022199m	bHLH
c113613_g1_i2	BGIOSGA012704-PA	MYB_related
c113625_g2_i5	Si029945m	G2-like
c113637_g2_i1	GSVIVT01019630001	MIKC
c113640_g2_i2	Lus10043264	YABBY
c113641_g1_i3	OpuncBB_FGP8130	WRKY
c113656_g1_i2	PH01000276G1150	bZIP
c113658_g1_i14	Pbr011696.1	bHLH
c113669_g1_i2	MA_99909g0010	C3H
c113670_g3_i1	Si002121m	WRKY
c113670_g4_i1	Si002121m	WRKY
c113675_g1_i5	PH01000276G1150	bZIP
c113682_g1_i1	Si034954m	GRAS
c113682_g1_i2	Si034954m	GRAS
c113700_g1_i2	Pbr023394.1	C2H2
c113700_g2_i2	Pbr023394.1	C2H2
c113702_g2_i1	MDP0000263576	GRAS
c113706_g2_i1	GSMUA_Achr7P11320_001	MYB
c113707_g1_i1	MDP0000263576	GRAS
c113707_g2_i1	MDP0000263576	GRAS
c113718_g1_i6	PDK_30s1160841g001	ARF
c113721_g1_i3	mrna27940.1-v1.0-hybrid	NAC
c113730_g1_i5	MDP0000606021	bHLH
c113734_g5_i2	Jcr4S00282.90	NAC
c113738_g2_i2	OB10G11890.1	ZF-HD
c113746_g2_i3	mrna01596.1-v1.0-hybrid	WRKY
c113747_g1_i2	Si010474m	bHLH
c113747_g1_i5	Si010474m	bHLH
c113751_g6_i1	mrna27194.1-v1.0-hybrid	bZIP
c113752_g1_i1	Bra039779	S1Fa-like
c113761_g2_i1	LOC_Os04g22990.1	FAR1
c113763_g2_i2	Nta000199	WRKY
c113766_g1_i1	BGIOSGA036980-PA	NAC
c113769_g2_i2	Thecc1EG000515t1	B3
c113773_g2_i2	Jcr4S02193.10	NF-YB
c113773_g3_i2	mrna09125.1-v1.0-hybrid	bHLH
c113775_g1_i1	Si029673m	Dof
c113778_g1_i3	PDK_30s838891g001	ARF
c113783_g1_i1	Lus10040166	GRAS
c113786_g1_i6	PH01002092G0300	MYB
c113786_g1_i7	mrna13364.1-v1.0-hybrid	bHLH
c113796_g1_i1	Si039973m	bHLH
c113807_g2_i1	Si009933m	GRAS
c113824_g1_i2	Potri.012G137500.1	FAR1
c113830_g1_i1	LOC_Os11g05340.1	FAR1
c113840_g2_i2	GRMZM2G317287_P01	GRAS
c113845_g1_i2	evm.TU.contig_30133.1	ERF
c113848_g1_i2	Jcr4S02193.10	NF-YB
c113855_g1_i1	Jcr4S00282.90	NAC
c113855_g1_i2	Jcr4S00282.90	NAC
c113856_g1_i3	312791	bHLH
c113856_g1_i6	312791	bHLH
c113856_g1_i7	312791	bHLH
c113859_g5_i1	LOC_Os11g12360.1	M-type
c113864_g1_i2	Bra001023	WRKY
c113865_g1_i1	MDP0000265619	Nin-like
c113868_g1_i1	Bra035708	GATA
c113868_g1_i2	Bra035708	GATA
c113868_g3_i2	Gorai.009G279300.1	bHLH
c113871_g1_i2	EMS54836	ERF
c113888_g3_i3	MDP0000295305	NF-YC
c113891_g2_i1	PH01000356G0990	GRAS
c113898_g1_i3	EMT28879	ERF
c113898_g1_i4	EMT28879	ERF
c113898_g1_i5	EMT28879	ERF
c113898_g1_i8	EMT28879	ERF
c113905_g2_i1	PH01003957G0030	E2F/DP
c113906_g2_i1	GSMUA_Achr10P22520_001	TALE
c113906_g4_i1	mrna00620.1-v1.0-hybrid	BBR-BPC
c113922_g3_i3	413205	MYB_related
c113926_g1_i1	GSVIVT01030085001	NF-YB
c113930_g2_i1	GSMUA_Achr7P25320_001	TCP
c113930_g2_i2	GSMUA_Achr7P25320_001	TCP
c113934_g1_i8	Sobic.001G165700.1.p	B3
c113938_g2_i1	LOC_Os12g06010.1	bZIP
c113966_g1_i1	Si001565m	MYB
c113970_g1_i1	EMT03342	WRKY
c113972_g1_i1	EMS52609	MYB_related
c113979_g1_i2	GSMUA_Achr9P13010_001	MIKC
c113992_g1_i4	Bradi2g44117.1	bHLH
c113997_g1_i3	OpuncBB_FGP10599	WRKY
c113997_g1_i4	Sof007675	WRKY
c114002_g1_i1	Gorai.001G003200.1	S1Fa-like
c114003_g1_i1	OpuncBB_FGP24461	G2-like
c114007_g1_i3	Jcr4S02193.10	NF-YB
c114007_g1_i5	Jcr4S02193.10	NF-YB
c114026_g1_i3	Bra001729	B3
c114038_g3_i2	Pbr026954.1	CO-like
c114041_g1_i2	Si039400m	GRAS
c114041_g1_i3	Si039400m	GRAS
c114053_g1_i1	OpuncBB_FGP24418	bZIP
c114053_g1_i3	OpuncBB_FGP24418	bZIP
c114094_g2_i2	MDP0000247737	FAR1
c114106_g2_i2	Si017374m	CO-like
c114149_g1_i3	MA_52704g0010	E2F/DP
c114149_g2_i1	MA_52704g0010	E2F/DP
c114150_g2_i1	EMT19461	GRAS
c114150_g2_i2	EMT19461	GRAS
c114151_g1_i5	Scf00343.g15875.t1	ARF
c114151_g1_i6	Scf00343.g15875.t1	ARF
c114151_g1_i7	Scf00343.g15875.t1	ARF
c114159_g1_i8	mrna09125.1-v1.0-hybrid	bHLH
c114168_g1_i3	Si030692m	ERF
c114168_g1_i4	Sobic.001G296300.1.p	ERF
c114168_g1_i6	Si030692m	ERF
c114168_g1_i8	Sobic.001G296300.1.p	ERF
c114170_g2_i2	LOC_Os12g06010.1	bZIP
c114178_g1_i10	29656.m000483	NF-YC
c114198_g1_i1	Jcr4S02193.10	NF-YB
c114203_g1_i1	Potri.018G109200.1	RAV
c114203_g1_i2	Potri.018G109200.1	RAV
c114204_g4_i2	MDP0000139971	GRAS
c114211_g2_i1	MDP0000311737	C3H
c114214_g1_i1	PK03054.1	HD-ZIP
c114215_g1_i3	GSVIVT01019717001	ERF
c114247_g1_i4	Pbr042464.1	GRAS
c114267_g2_i1	PH01002606G0040	HSF
c114297_g1_i6	Jcr4S00282.90	NAC
c114302_g2_i1	MEDTR3G005900.1	M-type
c114308_g1_i1	MDP0000247737	FAR1
c114311_g2_i1	Si014241m	bHLH
c114311_g2_i6	Si014241m	bHLH
c114315_g2_i1	Jcr4S02193.10	NF-YB
c114317_g1_i2	Si017191m	G2-like
c114326_g1_i3	LOC_Os05g25600.1	HB-other
c114326_g1_i8	LOC_Os05g25600.1	HB-other
c114326_g4_i1	Tae039974	GRAS
c114340_g1_i1	PH01003957G0030	E2F/DP
c114354_g3_i1	PH01000668G0290	MYB_related
c114379_g1_i2	EMT07921	FAR1
c114379_g1_i6	EMT07921	FAR1
c114390_g1_i1	Sobic.002G369800.1.p	NF-YB
c114393_g1_i3	BGIOSGA035149-PA	FAR1
c114393_g1_i7	BGIOSGA035149-PA	FAR1
c114393_g1_i8	BGIOSGA035149-PA	FAR1
c114393_g1_i9	BGIOSGA035149-PA	FAR1
c114410_g1_i12	NNU_007278-RA	WRKY
c114410_g1_i8	LOC_Os07g17230.1	B3
c114421_g2_i1	LOC_Os04g22990.1	FAR1
c114421_g6_i2	LOC_Os04g22990.1	FAR1
c114422_g1_i4	C.cajan_44612	S1Fa-like
c114424_g1_i2	Neem_24780_f_1	bHLH
c114427_g1_i1	MEDTR3G005900.1	M-type
c114429_g1_i1	Can011627	B3
c114430_g1_i2	mrna02674.1-v1.0-hybrid	TALE
c114443_g2_i1	Bra030622	bHLH
c114445_g2_i2	BGIOSGA035841-PA	MYB_related
c114449_g1_i1	Si009972m	GRAS
c114449_g1_i2	Si009972m	GRAS
c114460_g4_i1	Pbr042464.1	GRAS
c114461_g1_i1	Si036408m	WRKY
c114461_g2_i2	MLOC_77258.4	WRKY
c114462_g1_i3	XP_004513029	ERF
c114466_g2_i4	ObartAA03S_FGP19488	MYB
c114475_g1_i1	MDP0000277077	NF-YB
c114475_g1_i2	MDP0000277077	NF-YB
c114488_g3_i4	PH01002606G0040	HSF
c114492_g5_i1	LOC_Os11g12360.1	M-type
c114516_g1_i6	ObartAA03S_FGP8440	C2H2
c114531_g3_i3	ObartAA03S_FGP29167	B3
c114532_g1_i9	Si002365m	WRKY
c114556_g3_i1	Si002203m	WRKY
c114574_g2_i1	MA_58668g0010	MYB_related
c114579_g2_i1	MDP0000574942	MYB
c114579_g2_i2	MDP0000574942	MYB
c114579_g4_i1	MDP0000574942	MYB
c114579_g4_i2	MDP0000574942	MYB
c114598_g1_i1	GSMUA_Achr11P19880_001	ERF
c114637_g2_i8	ObartAA03S_FGP4185	SRS
c114639_g1_i2	Si001165m	C2H2
c114646_g3_i1	PDK_30s1160841g001	ARF
c114646_g5_i1	PH01003485G0070	WRKY
c114675_g2_i3	Si017982m	MYB_related
c114678_g1_i2	MEDTR4G159020.1	CPP
c114689_g2_i1	EMS52609	MYB_related
c114691_g1_i1	Bra001729	B3
c114693_g1_i2	PGSC0003DMP400013697	HB-other
c114693_g1_i3	MDP0000277077	NF-YB
c114723_g1_i1	MEDTR3G005900.1	M-type
c114731_g1_i2	MDP0000283274	B3
c114731_g1_i4	MDP0000283274	B3
c114744_g1_i6	MEDTR1G042290.1	M-type
c114750_g1_i2	Thecc1EG000515t1	B3
c114760_g1_i3	OpuncBB_FGP8130	WRKY
c114760_g5_i1	mrna28322.1-v1.0-hybrid	HD-ZIP
c114766_g4_i1	mrna27137.1-v1.0-hybrid	STAT
c114766_g5_i1	mrna27137.1-v1.0-hybrid	STAT
c114776_g1_i3	GRMZM2G123246_P01	NAC
c114798_g3_i2	PGSC0003DMP400000652	bHLH
c114822_g1_i1	EMT25266	MYB
c114822_g1_i2	EMT25266	MYB
c114826_g1_i1	Bradi2g44117.1	bHLH
c114826_g1_i3	Bradi2g44117.1	bHLH
c114826_g1_i5	Bradi2g44117.1	bHLH
c114833_g1_i2	BGIOSGA036980-PA	NAC
c114841_g1_i1	mrna09125.1-v1.0-hybrid	bHLH
c114841_g1_i2	mrna09125.1-v1.0-hybrid	bHLH
c114848_g2_i3	Bra013842	GeBP
c114848_g4_i2	Thecc1EG000515t1	B3
c114856_g1_i2	MDP0000261185	FAR1
c114856_g1_i3	mrna27137.1-v1.0-hybrid	STAT
c114875_g1_i9	Si005753m	ARF
c114876_g3_i2	Thecc1EG000515t1	B3
c114876_g3_i4	Thecc1EG000515t1	B3
c114917_g1_i1	GSMUA_Achr5P09730_001	WRKY
c114928_g1_i3	OpuncBB_FGP22587	MYB_related
c114945_g1_i3	GSMUA_Achr1P17680_001	C2H2
c114949_g1_i1	MDP0000311595	NF-YA
c114961_g2_i1	GSMUA_Achr1P26400_001	bZIP
c114965_g1_i2	Lus10038823	bHLH
c114965_g1_i6	Lus10038823	bHLH
c114985_g1_i5	LOC_Os12g06010.1	bZIP
c114986_g1_i1	Bra039779	S1Fa-like
c114995_g1_i1	BGIOSGA034759-PA	bZIP
c114999_g1_i3	PH01003422G0070	bHLH
c115014_g1_i2	ObartAA03S_FGP27419	BES1
c115015_g1_i2	MDP0000283274	B3
c115015_g1_i5	MDP0000283274	B3
c115040_g1_i1	Bra039779	S1Fa-like
c115040_g1_i2	Bra039779	S1Fa-like
c115040_g4_i4	EMT07921	FAR1
c115040_g7_i1	ORGLA02G0074000.1	bZIP
c115058_g1_i1	MDP0000320566	NAC
c115059_g4_i4	OpuncBB_FGP15784	B3
c115070_g1_i2	PH01000020G0110	NAC
c115073_g1_i4	LOC_Os10g34884.1	FAR1
c115086_g1_i1	GRMZM2G544539_P01	ERF
c115087_g2_i1	MA_178096g0010	STAT
c115109_g2_i1	GSMUA_Achr7P25320_001	TCP
c115122_g1_i8	Jcr4S02193.10	NF-YB
c115133_g2_i5	MDP0000606021	bHLH
c115144_g1_i1	Si006457m	MYB_related
c115152_g2_i3	OpuncBB_FGP22587	MYB_related
c115159_g4_i1	Thecc1EG000515t1	B3
c115160_g1_i1	PDK_30s1160841g001	ARF
c115160_g4_i1	PDK_30s1160841g001	ARF
c115160_g7_i1	PDK_30s1160841g001	ARF
c115163_g5_i1	ObartAA03S_FGP31495	C2H2
c115163_g5_i2	ObartAA03S_FGP31495	C2H2
c115176_g1_i1	mrna01596.1-v1.0-hybrid	WRKY
c115216_g1_i1	PGSC0003DMP400000652	bHLH
c115216_g2_i2	LOC_Os11g05340.1	FAR1
c115224_g1_i1	Jcr4S05484.20	AP2
c115224_g2_i2	Jcr4S05484.20	AP2
c115229_g1_i1	MDP0000318339	FAR1
c115237_g3_i1	Pbr031344.1	C2H2
c115268_g1_i1	Si016509m	ARF
c115279_g1_i2	EMT07921	FAR1
c115279_g1_i3	EMT07921	FAR1
c115279_g1_i4	EMT07921	FAR1
c115279_g1_i6	EMT07921	FAR1
c115281_g1_i1	Bra039779	S1Fa-like
c115289_g1_i1	MDP0000309874	B3
c115298_g1_i2	EMT07921	FAR1
c115298_g1_i3	PH01003485G0070	WRKY
c115304_g1_i4	LOC_Os12g06010.1	bZIP
c115305_g1_i4	Eucgr.E02489.1	M-type
c115325_g1_i4	cassava4.1_004906m	G2-like
c115365_g1_i2	ObartAA03S_FGP15120	C3H
c115365_g1_i3	ObartAA03S_FGP15120	C3H
c115367_g2_i3	PH01003422G0070	bHLH
c115380_g1_i2	OpuncBB_FGP3514	G2-like
c115382_g2_i6	PDK_30s849551g004	bHLH
c115385_g1_i5	Si030430m	Trihelix
c115402_g1_i12	PH01000020G0110	NAC
c115402_g2_i2	Tae039974	GRAS
c115402_g2_i3	Tae039974	GRAS
c115412_g2_i3	PH01000668G0290	MYB_related
c115418_g1_i1	GSMUA_Achr10P22520_001	TALE
c115418_g1_i2	GSMUA_Achr10P22520_001	TALE
c115419_g1_i5	mrna32207.1-v1.0-hybrid	TALE
c115444_g7_i1	MA_178096g0010	STAT
c115453_g1_i1	Potri.012G137500.1	FAR1
c115453_g2_i1	Glyma04g34912.1	bHLH
c115457_g1_i1	EMT07921	FAR1
c115466_g1_i1	Si000906m	WRKY
c115466_g1_i2	Si021956m	WRKY
c115466_g1_i3	Si021956m	WRKY
c115466_g1_i4	Si000906m	WRKY
c115466_g1_i6	Si021956m	WRKY
c115466_g2_i2	Si017443m	WRKY
c115468_g1_i3	Si010044m	E2F/DP
c115468_g1_i5	Si010122m	E2F/DP
c115500_g1_i1	AT4G12020.2	WRKY
c115507_g1_i3	Bra001729	B3
c115519_g1_i3	Lus10038823	bHLH
c115519_g1_i4	Lus10038823	bHLH
c115548_g3_i1	EMS59827	ERF
c115552_g1_i1	LOC_Os08g43160.1	TCP
c115552_g1_i2	LOC_Os08g43160.1	TCP
c115552_g1_i4	LOC_Os08g43160.1	TCP
c115565_g1_i1	GRMZM2G023119_P02	Trihelix
c115565_g1_i2	GRMZM2G023119_P02	Trihelix
c115581_g1_i7	EMS61390	bHLH
c115590_g1_i4	MEDTR4G159020.1	CPP
c115596_g1_i10	LOC_Os02g29640.1	FAR1
c115611_g3_i3	AC202489_11.1	WRKY
c115611_g3_i5	AC202489_11.1	WRKY
c115617_g1_i1	MDP0000288192	HB-other
c115630_g1_i1	EMT05641	FAR1
c115631_g2_i3	Pbr023394.1	C2H2
c115645_g1_i1	Sobic.008G016300.1.p	FAR1
c115651_g2_i8	BGIOSGA012704-PA	MYB_related
c115651_g3_i5	403456	Dof
c115652_g1_i3	MDP0000464809	GRAS
c115659_g2_i3	Pp1s50_82V6.1	LFY
c115659_g2_i6	Pp1s50_82V6.1	LFY
c115667_g2_i3	Si016563m	ARF
c115685_g1_i5	Bra039779	S1Fa-like
c115685_g4_i1	MDP0000685403	B3
c115690_g2_i1	Si022747m	NAC
c115690_g2_i4	Si022747m	NAC
c115702_g1_i3	MDP0000265073	NAC
c115739_g2_i1	PH01002606G0040	HSF
c115746_g1_i4	MDP0000560255	bHLH
c115746_g1_i9	MDP0000560255	bHLH
c115751_g1_i1	Si037189m	HD-ZIP
c115751_g1_i5	Si036388m	HD-ZIP
c115757_g1_i1	C.cajan_44612	S1Fa-like
c115757_g2_i1	Jcr4S02193.10	NF-YB
c115760_g1_i1	Si017931m	NAC
c115760_g2_i3	Si010553m	NAC
c115773_g2_i1	Pbr002083.1	ERF
c115777_g2_i1	Si006975m	NAC
c115782_g1_i1	Scf00343.g15875.t1	ARF
c115818_g1_i5	OpuncBB_FGP7623	GATA
c115826_g1_i1	ObartAA03S_FGP14057	G2-like
c115832_g1_i1	GSMUA_Achr6P04510_001	GATA
c115833_g1_i4	AT4G12020.2	WRKY
c115833_g1_i5	AT4G12020.2	WRKY
c115833_g1_i7	AT4G12020.2	WRKY
c115833_g2_i1	AT4G12020.2	WRKY
c115841_g5_i2	MDP0000464809	GRAS
c115847_g2_i2	Pbr038274.1	bHLH
c115856_g2_i4	Tae039974	GRAS
c115856_g2_i6	Tae039974	GRAS
c115856_g2_i8	Tae039974	GRAS
c115876_g1_i3	Pbr039133.1	AP2
c115890_g1_i1	GSVIVT01032785001	ERF
c115895_g1_i1	Jcr4S02193.10	NF-YB
c115922_g1_i4	Si010077m	MYB_related
c115922_g1_i5	Si010077m	MYB_related
c115929_g1_i1	MA_11351g0010	WRKY
c115933_g1_i1	GSMUA_Achr9P10530_001	LBD
c115933_g2_i1	GSMUA_Achr9P10530_001	LBD
c115940_g1_i1	27791.m000083	NF-X1
c115940_g1_i2	27791.m000083	NF-X1
c115941_g1_i1	Pbr010447.1	EIL
c115953_g1_i2	GSMUA_Achr4P28960_001	SBP
c115954_g2_i1	PDK_30s1160841g001	ARF
c115955_g1_i1	Si021594m	bHLH
c115955_g1_i5	Si021594m	bHLH
c115956_g1_i1	EMT07921	FAR1
c115963_g1_i2	PH01002606G0040	HSF
c115971_g2_i10	EMT05641	FAR1
c115974_g1_i2	OpuncBB_FGP24461	G2-like
c115974_g3_i1	MDP0000636541	bZIP
c116001_g1_i1	Gorai.001G003200.1	S1Fa-like
c116021_g2_i2	MDP0000730019	SBP
c116023_g1_i2	ObartAA03S_FGP28736	WRKY
c116030_g2_i1	mrna15055.1-v1.0-hybrid	G2-like
c116048_g1_i1	Si005741m	ARF
c116053_g1_i1	PK03054.1	HD-ZIP
c116066_g1_i1	MDP0000191614	NAC
c116069_g4_i1	Si017941m	ERF
c116070_g1_i3	MDP0000261185	FAR1
c116070_g1_i4	Lsa000376	Dof
c116082_g1_i1	BGIOSGA032671-PA	FAR1
c116082_g1_i2	BGIOSGA032671-PA	FAR1
c116089_g1_i1	mrna09125.1-v1.0-hybrid	bHLH
c1160_g1_i1	MEDTR3G005900.1	M-type
c116104_g1_i2	PH01002606G0040	HSF
c116107_g2_i3	Pbr039133.1	AP2
c116117_g2_i1	Can011627	B3
c116117_g3_i2	AC202489_11.1	WRKY
c116121_g1_i1	EMT05641	FAR1
c116124_g1_i4	MDP0000247737	FAR1
c116150_g1_i1	Si022331m	bZIP
c116150_g1_i2	Si022331m	bZIP
c116153_g2_i2	Pbr002083.1	ERF
c116153_g3_i1	Pbr002083.1	ERF
c116153_g3_i3	Pbr002083.1	ERF
c116153_g4_i3	Pbr002083.1	ERF
c116153_g5_i1	Pbr002083.1	ERF
c116163_g1_i3	EMT08764	B3
c116179_g1_i1	GRMZM2G021475_P01	HB-other
c116190_g1_i2	Gorai.001G003200.1	S1Fa-like
c116190_g2_i3	Gorai.001G003200.1	S1Fa-like
c116205_g1_i2	MDP0000259403	GRAS
c116205_g1_i5	MDP0000259403	GRAS
c116219_g2_i1	Jcr4S02193.10	NF-YB
c116219_g3_i1	mrna19889.1-v1.0-hybrid	C3H
c116219_g4_i1	Jcr4S02193.10	NF-YB
c116220_g1_i1	Can011627	B3
c116220_g2_i7	C.cajan_44612	S1Fa-like
c116220_g3_i1	PH01001260G0280	bHLH
c116237_g1_i1	GSMUA_Achr10P22520_001	TALE
c116237_g1_i2	GSMUA_Achr10P22520_001	TALE
c116250_g1_i1	312791	bHLH
c116255_g1_i2	mrna25753.1-v1.0-hybrid	M-type
c116260_g1_i3	mrna31843.1-v1.0-hybrid	WRKY
c116263_g5_i1	Si028908m	HD-ZIP
c116265_g1_i3	PDK_30s1160841g001	ARF
c116265_g1_i5	MDP0000261154	bZIP
c116265_g1_i8	MDP0000261154	bZIP
c116265_g4_i2	PDK_30s1160841g001	ARF
c116266_g1_i4	LOC_Os12g06010.1	bZIP
c116281_g1_i1	BGIOSGA035841-PA	MYB_related
c116281_g2_i3	ObartAA03S_FGP10198	MYB_related
c116281_g2_i4	BGIOSGA035841-PA	MYB_related
c116288_g1_i10	MDP0000710259	MYB
c116288_g1_i4	MDP0000710259	MYB
c116289_g1_i5	PH01003422G0070	bHLH
c116307_g1_i8	GSMUA_Achr2P12930_001	NF-YA
c116310_g1_i1	Sobic.009G024600.3.p	AP2
c116310_g1_i9	Sobic.009G024600.2.p	AP2
c116326_g1_i1	mrna03614.1-v1.0-hybrid	C2H2
c116327_g2_i2	ObartAA03S_FGP26692	HB-other
c116327_g2_i5	ObartAA03S_FGP26692	HB-other
c116347_g1_i1	Bradi2g44117.1	bHLH
c116353_g1_i2	27791.m000083	NF-X1
c116360_g3_i1	ObartAA03S_FGP24861	G2-like
c116360_g5_i1	OpuncBB_FGP24461	G2-like
c116360_g5_i2	OpuncBB_FGP24461	G2-like
c116363_g3_i2	ObartAA03S_FGP25422	G2-like
c116384_g1_i1	Si034965m	TALE
c116391_g1_i1	Si016508m	GRAS
c116393_g1_i15	LOC_Os05g25600.1	HB-other
c116418_g1_i4	Lus10030908	bHLH
c116419_g1_i4	mrna28322.1-v1.0-hybrid	HD-ZIP
c116419_g2_i1	mrna28322.1-v1.0-hybrid	HD-ZIP
c116439_g5_i1	PDK_30s1160841g001	ARF
c116464_g2_i4	GRMZM5G873586_P04	LBD
c116490_g4_i1	Thecc1EG000515t1	B3
c116503_g1_i4	PDK_30s1160841g001	ARF
c116503_g1_i5	PDK_30s1160841g001	ARF
c116510_g2_i3	Sobic.001G314400.1.p	MIKC
c116525_g2_i1	EMT05641	FAR1
c116538_g1_i3	Bra013812	MIKC
c116538_g1_i4	Bra013812	MIKC
c116543_g1_i1	Jcr4S02193.10	NF-YB
c116546_g1_i3	PH01000440G0880	C2H2
c116549_g1_i3	MEDTR4G159020.1	CPP
c116561_g3_i2	MDP0000265619	Nin-like
c116565_g1_i11	Lus10043264	YABBY
c116573_g1_i4	MDP0000318339	FAR1
c116576_g1_i6	AT4G12020.1	WRKY
c116576_g1_i8	AT4G12020.2	WRKY
c116576_g2_i5	GRMZM5G873586_P04	LBD
c116576_g5_i1	GRMZM5G873586_P02	LBD
c116578_g1_i2	BGIOSGA032671-PA	FAR1
c116591_g1_i2	PDK_30s873781g005	C3H
c116636_g1_i1	BGIOSGA035841-PA	MYB_related
c116648_g1_i2	AT4G12020.2	WRKY
c116649_g1_i2	Jcr4S02193.10	NF-YB
c116654_g2_i1	GRMZM2G062651_P01	VOZ
c116658_g1_i1	OpuncBB_FGP22587	MYB_related
c116658_g1_i3	mrna09125.1-v1.0-hybrid	bHLH
c116658_g1_i6	Scf00764.g21546.t1	S1Fa-like
c116661_g1_i7	mrna00901.1-v1.0-hybrid	bHLH
c116662_g2_i6	mrna12442.1-v1.0-hybrid	NAC
c116662_g2_i7	mrna12442.1-v1.0-hybrid	NAC
c116665_g2_i8	Sobic.002G290900.1.p	NAC
c116674_g1_i1	ObartAA03S_FGP31077	Trihelix
c116674_g1_i4	ObartAA03S_FGP31077	Trihelix
c116676_g1_i1	MEDTR3G005900.1	M-type
c116687_g1_i5	mrna01596.1-v1.0-hybrid	WRKY
c116687_g3_i1	mrna01596.1-v1.0-hybrid	WRKY
c116687_g4_i1	mrna28322.1-v1.0-hybrid	HD-ZIP
c116687_g4_i2	mrna28322.1-v1.0-hybrid	HD-ZIP
c116697_g3_i1	Glyma04g34912.1	bHLH
c116717_g3_i3	GSMUA_Achr6P04510_001	GATA
c116718_g1_i1	mrna13277.1-v1.0-hybrid	MIKC
c116720_g1_i1	Si026391m	Trihelix
c116727_g1_i1	GSVIVT01019717001	ERF
c116735_g1_i2	Tae026814	GRAS
c116745_g1_i1	BGIOSGA035841-PA	MYB_related
c116758_g1_i3	BGIOSGA034759-PA	bZIP
c116758_g1_i5	BGIOSGA034759-PA	bZIP
c116758_g4_i1	Lus10018414	MYB_related
c116763_g1_i2	C.cajan_44612	S1Fa-like
c116763_g1_i4	C.cajan_44612	S1Fa-like
c116770_g1_i4	Sobic.004G151500.1.p	ERF
c116782_g1_i1	ObartAA03S_FGP14057	G2-like
c116785_g1_i3	MDP0000283274	B3
c116792_g1_i1	mrna27940.1-v1.0-hybrid	NAC
c116801_g1_i1	LOC_Os04g22990.1	FAR1
c116810_g2_i7	LOC_Os12g06010.1	bZIP
c116830_g3_i1	MDP0000276982	NAC
c116832_g4_i2	MEDTR3G005900.1	M-type
c116832_g5_i3	ObartAA03S_FGP26501	B3
c116832_g5_i4	MEDTR3G005900.1	M-type
c116833_g1_i1	Lus10030531	bZIP
c116833_g2_i1	Thecc1EG000515t1	B3
c116833_g2_i4	OB06G28840.1	bHLH
c116833_g4_i2	Bra013842	GeBP
c116852_g2_i2	NNU_016725-RA	GRAS
c116852_g2_i3	GSVIVT01019717001	ERF
c116858_g2_i2	mrna06093.1-v1.0-hybrid	bHLH
c116865_g3_i1	mrna32207.1-v1.0-hybrid	TALE
c116873_g1_i1	MDP0000247737	FAR1
c116876_g1_i18	AT4G12020.2	WRKY
c116885_g1_i3	MDP0000277077	NF-YB
c116892_g1_i1	mrna27137.1-v1.0-hybrid	STAT
c116898_g1_i2	GSMUA_Achr9P13010_001	MIKC
c116898_g1_i3	GSMUA_Achr9P13010_001	MIKC
c116916_g1_i2	Si010410m	NAC
c116916_g1_i3	Si010410m	NAC
c116916_g1_i5	Si010410m	NAC
c116916_g1_i6	Si010410m	NAC
c116916_g2_i2	EMT20798	MYB_related
c116916_g2_i4	EMT20798	MYB_related
c116916_g2_i5	EMT20798	MYB_related
c116922_g1_i1	Si034720m	TALE
c116922_g1_i4	Si034720m	TALE
c116922_g1_i6	Sobic.001G102300.1.p	TALE
c116923_g1_i1	PH01002606G0040	HSF
c116933_g1_i1	Thecc1EG000515t1	B3
c116933_g1_i2	Thecc1EG000515t1	B3
c116933_g3_i1	OB06G28840.1	bHLH
c116937_g2_i1	Pbr038274.1	bHLH
c116940_g1_i1	Si012487m	GRAS
c116947_g2_i1	GSMUA_Achr7P11320_001	MYB
c116949_g1_i1	MEDTR3G163370.1	MYB_related
c116953_g1_i1	EMT05641	FAR1
c116975_g1_i4	Pbr026954.1	CO-like
c116975_g1_i9	Can011627	B3
c116997_g1_i1	MDP0000261185	FAR1
c116999_g1_i2	Sobic.004G178500.1.p	ARF
c117001_g1_i1	Can002796	MYB_related
c117019_g1_i13	MDP0000319957	ARF
c117021_g7_i2	PK03054.1	HD-ZIP
c117028_g2_i3	Gorai.008G201000.2	WRKY
c117031_g1_i4	PK03054.1	HD-ZIP
c117040_g1_i1	ObartAA03S_FGP10198	MYB_related
c117042_g1_i1	mrna11429.1-v1.0-hybrid	HB-other
c117058_g2_i1	GRMZM2G462417_P01	ZF-HD
c117062_g1_i2	mrna09125.1-v1.0-hybrid	bHLH
c117062_g1_i3	mrna32207.1-v1.0-hybrid	TALE
c117081_g2_i3	ObartAA03S_FGP22299	MYB_related
c117081_g2_i4	ObartAA03S_FGP22299	MYB_related
c117084_g1_i4	EMT05641	FAR1
c117101_g2_i2	PH01003485G0070	WRKY
c117103_g2_i1	EMT03342	WRKY
c117105_g1_i2	Scf00089.g7885.t1	B3
c117107_g1_i1	MDP0000265619	Nin-like
c117107_g1_i4	MDP0000265619	Nin-like
c117110_g2_i1	Si034054m	CAMTA
c117112_g2_i1	89394	C3H
c117126_g1_i1	MDP0000263576	GRAS
c117128_g1_i1	Thecc1EG000515t1	B3
c117128_g1_i2	Thecc1EG000515t1	B3
c117128_g1_i3	Thecc1EG000515t1	B3
c117154_g1_i1	GRMZM2G062651_P01	VOZ
c117172_g2_i5	EMT07635	HSF
c117185_g1_i1	MDP0000320566	NAC
c117185_g1_i4	MDP0000320566	NAC
c117195_g2_i1	OpuncBB_FGP20054	NAC
c117195_g2_i2	XP_004513029	ERF
c117199_g6_i2	PH01002606G0040	HSF
c117200_g1_i4	MDP0000215590	WRKY
c117241_g6_i1	Si014228m	HD-ZIP
c117264_g2_i1	PDK_30s1160841g001	ARF
c117264_g7_i1	PDK_30s1160841g001	ARF
c117280_g1_i1	Si015433m	WRKY
c117280_g2_i1	Si015433m	WRKY
c117287_g1_i2	Si019997m	ERF
c117288_g1_i1	Can011627	B3
c117288_g1_i7	mrna09125.1-v1.0-hybrid	bHLH
c117288_g5_i1	Jcr4S02193.10	NF-YB
c117293_g1_i1	ObartAA03S_FGP26692	HB-other
c117315_g2_i3	mrna29546.1-v1.0-hybrid	bZIP
c117315_g2_i6	mrna29546.1-v1.0-hybrid	bZIP
c117333_g2_i3	Jcr4S00282.90	NAC
c117338_g2_i5	mrna09125.1-v1.0-hybrid	bHLH
c117341_g1_i1	Can011627	B3
c117370_g3_i1	OpuncBB_FGP24461	G2-like
c117371_g2_i3	Scf00764.g21546.t1	S1Fa-like
c117373_g2_i1	OpuncBB_FGP25129	MYB_related
c117389_g5_i2	MDP0000309181	M-type
c117394_g1_i6	MDP0000464809	GRAS
c117411_g3_i2	C.cajan_44612	S1Fa-like
c117416_g2_i1	GSVIVT01019717001	ERF
c117416_g2_i2	GSVIVT01019717001	ERF
c117416_g2_i3	GSVIVT01019717001	ERF
c117422_g2_i3	MDP0000266040	G2-like
c117439_g1_i1	Sobic.006G051700.1.p	WRKY
c117443_g2_i4	PH01005551G0030	CO-like
c117443_g3_i9	PH01003422G0070	bHLH
c117443_g4_i1	LOC_Os12g06010.1	bZIP
c117450_g5_i1	Can011627	B3
c117455_g4_i5	Neem_1536_f_3	bHLH
c117456_g4_i1	Si014231m	HD-ZIP
c117456_g4_i2	Si014231m	HD-ZIP
c117463_g1_i2	NNU_007278-RA	WRKY
c117463_g1_i4	NNU_007278-RA	WRKY
c117484_g1_i3	Jcr4S00206.70	FAR1
c117494_g10_i2	Bradi2g44117.1	bHLH
c117494_g6_i1	Si002010m	ERF
c117494_g9_i3	Bradi2g44117.1	bHLH
c117505_g1_i1	MDP0000277077	NF-YB
c117505_g1_i2	MDP0000277077	NF-YB
c117506_g1_i3	858253	ARF
c117515_g2_i1	Si034254m	HD-ZIP
c117515_g3_i1	Si034228m	HD-ZIP
c117524_g3_i2	EMT28879	ERF
c117533_g1_i1	GRMZM2G394941_P01	Dof
c117533_g3_i1	Ghi004271	Dof
c117533_g4_i2	Sobic.007G223200.1.p	Dof
c117541_g1_i1	MEDTR3G005900.1	M-type
c117558_g2_i1	MDP0000730019	SBP
c117562_g1_i1	ObartAA03S_FGP4185	SRS
c117575_g2_i2	mrna31023.1-v1.0-hybrid	C3H
c117578_g1_i1	mgv1a001951m	S1Fa-like
c117578_g2_i2	mrna09125.1-v1.0-hybrid	bHLH
c117578_g3_i1	PGSC0003DMP400009745	NAC
c117581_g1_i3	Thecc1EG021580t1	WRKY
c117588_g3_i1	estExt_fgenesh3_pg.C_130070	SBP
c117591_g1_i6	MDP0000242596	WRKY
c117599_g1_i1	Pbr019774.1	MYB_related
c117600_g2_i1	LOC_Os12g06010.1	bZIP
c117601_g3_i1	GRMZM2G083374_P01	FAR1
c117606_g2_i4	Pbr038274.1	bHLH
c117616_g1_i3	mrna31023.1-v1.0-hybrid	C3H
c117616_g1_i4	GSMUA_Achr10P22520_001	TALE
c117616_g2_i1	GSMUA_Achr10P22520_001	TALE
c117616_g3_i1	GSMUA_Achr10P22520_001	TALE
c117636_g1_i1	Scf00343.g15875.t1	ARF
c117660_g1_i2	Pbr031344.1	C2H2
c117667_g1_i7	Sobic.009G135300.2.p	FAR1
c117672_g1_i1	GSMUA_Achr6P04510_001	GATA
c117672_g2_i1	GSMUA_Achr6P04510_001	GATA
c117676_g1_i1	Bra001023	WRKY
c117677_g1_i2	Si026574m	MYB
c117677_g1_i6	Si026574m	MYB
c117679_g1_i5	GSVIVT01032785001	ERF
c117686_g3_i1	Si022296m	C2H2
c117686_g4_i1	Si022296m	C2H2
c117686_g4_i2	Si022296m	C2H2
c117701_g1_i5	Jcr4S00018.10	MIKC
c117702_g1_i1	mrna02686.1-v1.0-hybrid	GATA
c117735_g1_i5	PDK_30s713921g001	HSF
c117735_g1_i7	PDK_30s713921g001	HSF
c117736_g3_i1	Jcr4S05030.40	MYB
c117744_g1_i1	ObartAA03S_FGP4185	SRS
c117744_g2_i1	ObartAA03S_FGP4185	SRS
c117744_g3_i1	ObartAA03S_FGP4185	SRS
c117744_g3_i2	ObartAA03S_FGP4185	SRS
c117744_g4_i1	ObartAA03S_FGP4185	SRS
c117745_g1_i1	PGSC0003DMP400038397	C3H
c117754_g2_i1	EMT05641	FAR1
c117754_g3_i1	Bra039779	S1Fa-like
c117754_g3_i4	mrna09125.1-v1.0-hybrid	bHLH
c117754_g4_i1	Bra039779	S1Fa-like
c117758_g1_i2	GSVIVT01007832001	E2F/DP
c117765_g1_i3	MDP0000315270	GRAS
c117784_g1_i3	mrna31843.1-v1.0-hybrid	WRKY
c117786_g2_i6	mrna31023.1-v1.0-hybrid	C3H
c117786_g2_i7	mrna31023.1-v1.0-hybrid	C3H
c117787_g1_i8	Sobic.005G106400.1.p	FAR1
c117794_g2_i1	mrna32207.1-v1.0-hybrid	TALE
c117804_g1_i2	MDP0000270344	BES1
c117805_g1_i1	MEDTR3G005900.1	M-type
c117805_g2_i1	Sobic.006G051700.1.p	WRKY
c117806_g1_i2	MEDTR3G005900.1	M-type
c117811_g1_i4	NNU_016725-RA	GRAS
c117811_g1_i6	NNU_016725-RA	GRAS
c117813_g1_i1	mrna32207.1-v1.0-hybrid	TALE
c117813_g1_i6	mrna32207.1-v1.0-hybrid	TALE
c117813_g3_i3	312791	bHLH
c117832_g1_i5	Thecc1EG000515t1	B3
c117832_g1_i6	Thecc1EG000515t1	B3
c117832_g1_i8	Bra013842	GeBP
c117868_g6_i1	Si030528m	WRKY
c117868_g6_i2	Si030528m	WRKY
c117868_g7_i1	Si030531m	WRKY
c117869_g3_i2	Thecc1EG000515t1	B3
c117886_g1_i5	Pgl008855	BES1
c117897_g1_i6	LOC_Os05g03800.1	FAR1
c1178_g1_i1	MDP0000685403	B3
c117909_g1_i1	Si036716m	bHLH
c117909_g1_i2	Si036716m	bHLH
c117909_g5_i1	Si036716m	bHLH
c117915_g1_i2	PH01001500G0110	WRKY
c117915_g1_i9	BGIOSGA035675-PA	WRKY
c117934_g1_i1	Si021626m	TALE
c117949_g1_i3	Tae001339	NAC
c117964_g1_i1	ObartAA03S_FGP17685	C3H
c117974_g1_i4	GSMUA_Achr2P12930_001	NF-YA
c118003_g2_i1	OpuncBB_FGP24461	G2-like
c118005_g1_i1	mrna24179.1-v1.0-hybrid	NAC
c118006_g1_i4	mrna01596.1-v1.0-hybrid	WRKY
c118023_g4_i1	ObartAA03S_FGP31077	Trihelix
c118026_g3_i1	GRMZM2G169654_P01	RAV
c118026_g4_i1	Si004045m	RAV
c118026_g5_i1	Si001909m	RAV
c118029_g2_i2	PH01003422G0070	bHLH
c118036_g1_i1	Si037200m	NF-YC
c118036_g1_i3	Si037200m	NF-YC
c118048_g1_i2	Lus10038670	NAC
c118056_g3_i1	Lus10043264	YABBY
c118076_g1_i1	Lus10031505	NF-YA
c118076_g1_i2	Lus10031505	NF-YA
c118076_g1_i3	Lus10031505	NF-YA
c118077_g1_i3	Si021635m	GRAS
c118077_g1_i5	Si021635m	GRAS
c118088_g1_i2	OpuncBB_FGP24418	bZIP
c118089_g4_i1	Scf00775.g21646.t1	G2-like
c118100_g1_i2	ObartAA03S_FGP15282	C3H
c118100_g1_i3	ObartAA03S_FGP15282	C3H
c118103_g2_i10	MDP0000263576	GRAS
c118110_g1_i1	OpuncBB_FGP5329	E2F/DP
c118110_g6_i1	Lus10030531	bZIP
c118115_g2_i2	EMS59827	ERF
c118124_g1_i1	mrna09125.1-v1.0-hybrid	bHLH
c118126_g1_i5	MDP0000295593	bHLH
c118134_g2_i4	MDP0000449389	M-type
c118136_g1_i1	GSMUA_Achr7P25320_001	TCP
c118136_g1_i5	GSMUA_Achr7P25320_001	TCP
c118143_g1_i1	GSMUA_Achr11P19880_001	ERF
c118149_g1_i1	ObartAA03S_FGP15120	C3H
c118149_g1_i3	ObartAA03S_FGP15120	C3H
c118155_g1_i3	Si036393m	bHLH
c118156_g3_i1	Sobic.010G240900.1.p	ERF
c118163_g1_i1	evm_27.model.AmTr_v1.0_scaffold00049.175	C2H2
c118179_g1_i8	mrna32207.1-v1.0-hybrid	TALE
c118192_g3_i1	Lus10040166	GRAS
c118193_g1_i3	PK03054.1	HD-ZIP
c118196_g2_i3	MDP0000131822	MYB
c118196_g2_i4	MDP0000131822	MYB
c118200_g1_i12	Lus10018414	MYB_related
c118200_g1_i1	Lus10018414	MYB_related
c118232_g4_i11	Glyma16g09720.1	LBD
c118232_g4_i3	Glyma16g09720.1	LBD
c118237_g1_i1	MDP0000311595	NF-YA
c118237_g1_i8	MDP0000311595	NF-YA
c118237_g4_i1	MDP0000259867	FAR1
c118240_g2_i2	Potri.004G161700.3	C3H
c118263_g2_i1	Thecc1EG021580t1	WRKY
c118268_g1_i9	Si027360m	WRKY
c118275_g2_i2	BGIOSGA000239-PA	HD-ZIP
c118275_g2_i3	BGIOSGA000239-PA	HD-ZIP
c118279_g2_i1	Glyma12g30975.1	bZIP
c118296_g1_i1	Neem_37184_f_1	C3H
c118308_g1_i2	Si001242m	bHLH
c118309_g1_i1	MDP0000280087	LBD
c118309_g1_i9	MDP0000280087	LBD
c118324_g1_i1	Nta000199	WRKY
c118352_g2_i2	Nta000199	WRKY
c118357_g4_i3	403456	Dof
c118357_g4_i4	403456	Dof
c118370_g1_i3	Scf00343.g15875.t1	ARF
c118371_g2_i8	Si002320m	bHLH
c118372_g3_i1	mrna27137.1-v1.0-hybrid	STAT
c118374_g1_i1	EMT08764	B3
c118387_g1_i6	Bra017929	C3H
c118393_g2_i2	Scf00026.g3386.t1	M-type
c118397_g1_i4	mrna32207.1-v1.0-hybrid	TALE
c118397_g1_i7	mrna32207.1-v1.0-hybrid	TALE
c118397_g1_i8	mrna32207.1-v1.0-hybrid	TALE
c118399_g1_i1	Thecc1EG029045t1	C2H2
c118399_g1_i3	Thecc1EG029045t1	C2H2
c118399_g4_i1	Thecc1EG029045t1	C2H2
c118407_g4_i2	Si022702m	WRKY
c118407_g4_i3	Si022702m	WRKY
c118410_g1_i1	mrna09125.1-v1.0-hybrid	bHLH
c118412_g1_i1	Lus10043264	YABBY
c118420_g4_i1	mrna19889.1-v1.0-hybrid	C3H
c118424_g1_i2	PH01003957G0030	E2F/DP
c118428_g1_i1	Si017690m	bHLH
c118428_g1_i5	Si017690m	bHLH
c118432_g1_i1	MDP0000294614	NAC
c118432_g1_i2	MDP0000294614	NAC
c118432_g1_i3	MDP0000294614	NAC
c118464_g1_i3	Nta000199	WRKY
c118464_g1_i6	Nta000199	WRKY
c118464_g1_i7	Nta000199	WRKY
c118470_g1_i1	Sobic.007G047400.1.p	MYB_related
c118471_g3_i13	GSMUA_Achr2P20130_001	WRKY
c118472_g1_i7	Neem_1766_f_3	C2H2
c118476_g2_i1	LOC_Os12g06010.1	bZIP
c118484_g5_i2	mrna15187.1-v1.0-hybrid	bHLH
c118495_g2_i1	Si030531m	WRKY
c118495_g3_i1	Si022568m	WRKY
c118499_g1_i1	Si022568m	WRKY
c118499_g2_i5	MDP0000305994	S1Fa-like
c118516_g4_i3	OB04G28180.1	GRAS
c118519_g1_i12	MDP0000265619	Nin-like
c118519_g1_i5	MDP0000265619	Nin-like
c118521_g1_i1	LOC_Os11g12360.1	M-type
c118527_g2_i2	BGIOSGA012704-PA	MYB_related
c118531_g1_i1	Si029213m	EIL
c118531_g1_i2	Si029213m	EIL
c118542_g1_i2	EMT03342	WRKY
c118542_g2_i1	EMT03342	WRKY
c118543_g1_i1	LOC_Os11g12360.1	M-type
c118586_g3_i1	Lus10040166	GRAS
c118604_g3_i1	MDP0000283274	B3
c118604_g3_i2	MDP0000283274	B3
c118611_g1_i4	EMT07921	FAR1
c118611_g2_i1	EMT07921	FAR1
c118611_g2_i3	EMT07921	FAR1
c118612_g1_i2	BGIOSGA030830-PA	MYB
c118622_g1_i3	XP_004487726	NAC
c118623_g4_i1	GRMZM2G083374_P01	FAR1
c118626_g1_i5	PGSC0003DMP400025709	AP2
c118636_g1_i2	Si014149m	NAC
c118636_g3_i1	Si014149m	NAC
c118646_g4_i3	mrna32207.1-v1.0-hybrid	TALE
c118646_g5_i1	mrna32207.1-v1.0-hybrid	TALE
c118694_g1_i8	PK03054.1	HD-ZIP
c118701_g1_i1	MDP0000263576	GRAS
c118710_g1_i1	Sobic.003G252100.1.p	HB-other
c118719_g1_i3	BGIOSGA036980-PA	NAC
c118723_g1_i2	Can015737	C3H
c118732_g1_i4	Si013867m	bHLH
c118739_g2_i2	Jcr4S05030.40	MYB
c118740_g1_i2	Pbr019774.1	MYB_related
c118763_g1_i1	ObartAA03S_FGP13632	bHLH
c118777_g3_i2	MDP0000304669	bHLH
c118798_g2_i6	mrna27595.1-v1.0-hybrid	B3
c118814_g1_i1	mrna31001.1-v1.0-hybrid	C3H
c118828_g3_i1	GSMUA_Achr2P12930_001	NF-YA
c118829_g2_i1	Scf00089.g7885.t1	B3
c118836_g5_i1	mrna03614.1-v1.0-hybrid	C2H2
c118843_g1_i3	mrna09125.1-v1.0-hybrid	bHLH
c118857_g2_i2	BGIOSGA023566-PA	C3H
c118861_g1_i5	IGS.gm_5_00352	C3H
c118861_g1_i8	Sobic.003G391100.1.p	bHLH
c118863_g1_i1	MA_1107014g0010	G2-like
c118890_g1_i6	GSMUA_Achr10P22520_001	TALE
c118890_g3_i1	GSVIVT01016458001	TALE
c118900_g1_i5	MDP0000245233	bHLH
c118907_g1_i11	mrna27595.1-v1.0-hybrid	B3
c118918_g3_i1	PH01002141G0040	G2-like
c118928_g1_i2	ObartAA03S_FGP13379	B3
c118931_g2_i1	341076	MYB
c118932_g1_i2	Gorai.001G003200.1	S1Fa-like
c118944_g1_i1	evm.model.supercontig_30.148	MIKC
c118948_g1_i2	MA_173829g0020	NAC
c118955_g4_i2	Tae048321	G2-like
c118955_g5_i3	Si030286m	G2-like
c118958_g3_i1	Bra039779	S1Fa-like
c118965_g3_i3	mrna00620.1-v1.0-hybrid	BBR-BPC
c118965_g4_i1	mrna00620.1-v1.0-hybrid	BBR-BPC
c118972_g1_i1	Bra000970	bHLH
c118979_g2_i1	Jcr4S06752.20	FAR1
c118992_g2_i1	PDK_30s1160841g001	ARF
c118992_g2_i2	PDK_30s1160841g001	ARF
c119001_g2_i3	Si028023m	WRKY
c119003_g1_i13	Scf00021.g2955.t1	FAR1
c119019_g1_i2	estExt_fgenesh3_pg.C_50017	bZIP
c119034_g1_i5	PK03054.1	HD-ZIP
c119038_g1_i2	Lus10007348	MYB_related
c119038_g2_i3	Lus10007348	MYB_related
c119038_g2_i4	Lus10007348	MYB_related
c119040_g1_i2	MA_10429485g0010	EIL
c119040_g1_i3	MDP0000141948	bZIP
c119054_g1_i1	EMT19598	GRAS
c119057_g3_i1	EMT26167	WRKY
c119058_g1_i3	AT4G12020.2	WRKY
c119060_g1_i1	Lus10040166	GRAS
c119071_g1_i7	GRMZM2G312201_P01	NAC
c119074_g2_i1	GSMUA_Achr10P22520_001	TALE
c119087_g3_i1	EMT05641	FAR1
c119088_g1_i3	Si004140m	B3
c119094_g1_i2	Scf00775.g21646.t1	G2-like
c119103_g1_i4	mrna09125.1-v1.0-hybrid	bHLH
c119112_g1_i2	AT4G12020.3	WRKY
c119114_g1_i1	Si016509m	ARF
c119114_g1_i2	Si016509m	ARF
c119114_g1_i3	Si016509m	ARF
c119148_g3_i1	PH01003485G0070	WRKY
c119169_g1_i4	Can011627	B3
c119169_g1_i5	Can011627	B3
c119191_g1_i3	BGIOSGA028421-PA	C2H2
c119199_g3_i1	BGIOSGA030830-PA	MYB
c119207_g1_i1	MDP0000685403	B3
c119222_g1_i4	ObartAA03S_FGP23779	HB-PHD
c119230_g4_i2	OpuncBB_FGP22587	MYB_related
c119235_g1_i3	GRMZM2G015037_P01	TCP
c119235_g1_i5	GRMZM2G015037_P01	TCP
c119237_g4_i1	mrna09125.1-v1.0-hybrid	bHLH
c119242_g2_i2	mrna31023.1-v1.0-hybrid	C3H
c119248_g1_i1	Si037275m	LBD
c119248_g1_i3	Si037275m	LBD
c119248_g2_i1	Si022660m	LBD
c119248_g2_i2	Si031011m	LBD
c119248_g2_i4	Sof017544	LBD
c119250_g1_i2	mrna19889.1-v1.0-hybrid	C3H
c119255_g1_i4	Jcr4S02193.10	NF-YB
c119255_g2_i2	mrna19889.1-v1.0-hybrid	C3H
c119255_g2_i5	Ghi013563	S1Fa-like
c119269_g1_i3	GSMUA_Achr7P25320_001	TCP
c119269_g3_i1	GSMUA_Achr7P25320_001	TCP
c119269_g3_i2	GSMUA_Achr7P25320_001	TCP
c119280_g4_i1	29656.m000483	NF-YC
c119280_g4_i3	29656.m000483	NF-YC
c119280_g4_i4	29656.m000483	NF-YC
c119280_g4_i5	29656.m000483	NF-YC
c119308_g2_i1	mrna09125.1-v1.0-hybrid	bHLH
c119313_g1_i1	Pbr002083.1	ERF
[truncated: 883 more rows]

## Sheet: D2 up-regulated
Gene_ID	Target_Gene	Gene_Family
c100020_g1_i1	EMS58638	CAMTA
c100020_g1_i2	EMS58638	CAMTA
c100020_g2_i1	EMS58638	CAMTA
c100030_g1_i1	PK03054.1	HD-ZIP
c100030_g1_i2	PK03054.1	HD-ZIP
c100051_g1_i4	PH01002606G0040	HSF
c100054_g1_i1	Thecc1EG011369t1	FAR1
c100056_g1_i1	PH01001260G0280	bHLH
c100070_g1_i2	LOC_Os11g05340.1	FAR1
c100078_g3_i1	PH01003485G0070	WRKY
c100085_g1_i1	PK03054.1	HD-ZIP
c100120_g1_i1	Si015823m	bZIP
c100126_g1_i1	LOC_Os12g06010.1	bZIP
c100161_g1_i3	mrna09125.1-v1.0-hybrid	bHLH
c100161_g1_i4	mrna09125.1-v1.0-hybrid	bHLH
c100168_g1_i1	GSVIVT01010638001	C3H
c100187_g1_i1	EMS57818	GRAS
c100191_g2_i1	GRMZM2G421033_P01	ERF
c100229_g1_i1	Si018182m	MYB
c100250_g1_i1	MA_10435714g0010	ERF
c100250_g1_i2	MA_10435714g0010	ERF
c100346_g1_i1	GRMZM2G062651_P01	VOZ
c100347_g1_i1	Bradi1g51600.1	FAR1
c100347_g2_i8	MLOC_58296.1	FAR1
c100347_g3_i1	Tae050178	FAR1
c100379_g2_i1	Bra001729	B3
c100384_g1_i1	MEDTR6G005540.1	G2-like
c100388_g1_i3	Si010799m	NAC
c100399_g1_i1	Bra001729	B3
c100410_g1_i1	Si006790m	MYB
c100426_g1_i5	mrna25753.1-v1.0-hybrid	M-type
c100426_g1_i6	mrna25753.1-v1.0-hybrid	M-type
c100433_g1_i1	PH01000026G0660	ARR-B
c100452_g1_i1	MDP0000244980	MYB_related
c100452_g1_i3	MDP0000244980	MYB_related
c100475_g1_i1	ORGLA04G0237600.1	ERF
c100475_g1_i2	ORGLA04G0237600.1	ERF
c100479_g1_i1	LOC_Os12g06010.1	bZIP
c100500_g1_i2	PDK_30s1160841g001	ARF
c100504_g1_i1	evm_27.model.AmTr_v1.0_scaffold00069.140	MYB_related
c100508_g1_i3	Tae040639	NF-YB
c100529_g1_i1	Aan006516	MYB
c100529_g1_i2	Aan006516	MYB
c100532_g1_i1	Pbr008582.1	C2H2
c100555_g1_i1	Tae002645	NF-YC
c100570_g1_i1	Si039443m	NAC
c100584_g1_i1	Thecc1EG014419t1	WRKY
c100584_g1_i2	Thecc1EG014419t1	WRKY
c100589_g1_i1	Bra030622	bHLH
c100614_g1_i1	Gorai.001G003200.1	S1Fa-like
c100621_g2_i1	MDP0000264827	bHLH
c100625_g2_i1	LOC_Os07g17230.1	B3
c100625_g2_i4	LOC_Os07g17230.1	B3
c100697_g7_i1	BGIOSGA028421-PA	C2H2
c100714_g1_i1	PK03054.1	HD-ZIP
c100715_g1_i1	Si003159m	NF-YB
c100717_g2_i4	PK03054.1	HD-ZIP
c100719_g1_i2	Gorai.009G068400.5	C2H2
c100719_g2_i3	Ciclev10031100m	NAC
c100723_g1_i1	Si030983m	HD-ZIP
c100727_g1_i2	Can005704	bZIP
c100734_g1_i1	Neem_16119_f_2	bHLH
c100760_g1_i2	MDP0000464809	GRAS
c100769_g1_i1	BGIOSGA009723-PA	FAR1
c100777_g2_i3	PK03054.1	HD-ZIP
c100794_g2_i1	Thecc1EG030078t1	NF-YC
c100800_g1_i1	mrna24052.1-v1.0-hybrid	B3
c100809_g4_i1	EMS45007	WRKY
c100813_g2_i1	Nta000199	WRKY
c100833_g2_i1	EMT28005	MYB_related
c100844_g1_i1	PGSC0003DMP400041646	MYB_related
c100867_g1_i2	EMT19598	GRAS
c100940_g1_i2	GRMZM2G104246_P01	CPP
c100946_g1_i2	Si038537m	WRKY
c101020_g1_i1	Si037255m	HD-ZIP
c101020_g2_i2	Si037255m	HD-ZIP
c101039_g1_i1	PDK_30s873781g005	C3H
c101061_g1_i2	mrna27137.1-v1.0-hybrid	STAT
c101064_g1_i1	MA_11351g0010	WRKY
c101070_g1_i3	MDP0000254227	ERF
c101076_g2_i1	PH01002606G0040	HSF
c101076_g4_i1	PH01002606G0040	HSF
c101096_g1_i1	27791.m000083	NF-X1
c101120_g1_i4	PH01003422G0070	bHLH
c101132_g1_i2	OpuncBB_FGP9883	LSD
c101140_g1_i1	mrna01596.1-v1.0-hybrid	WRKY
c101140_g1_i2	mrna01596.1-v1.0-hybrid	WRKY
c101210_g1_i1	Sobic.001G320600.1.p	ERF
c101210_g1_i2	Sobic.001G320600.1.p	ERF
c101224_g1_i1	BGIOSGA022298-PA	WRKY
c101295_g1_i1	Can011627	B3
c101302_g2_i1	Si022220m	WRKY
c101313_g2_i1	mrna01596.1-v1.0-hybrid	WRKY
c101313_g3_i2	mrna01596.1-v1.0-hybrid	WRKY
c101317_g1_i1	Si024826m	C3H
c101323_g1_i1	Lus10030143	NAC
c101349_g1_i1	MDP0000286589	bHLH
c101375_g1_i1	Pbr029332.1	WRKY
c101384_g1_i2	PK03054.1	HD-ZIP
c101429_g1_i1	BGIOSGA023566-PA	C3H
c101429_g1_i2	BGIOSGA023566-PA	C3H
c101433_g1_i4	AT4G12020.3	WRKY
c101455_g1_i2	GRMZM2G083374_P01	FAR1
c101475_g1_i1	Si021634m	WRKY
c101488_g1_i1	PDK_30s1160841g001	ARF
c101538_g1_i1	MA_11351g0010	WRKY
c101538_g1_i2	MA_11351g0010	WRKY
c101543_g1_i3	Bra001729	B3
c101546_g1_i1	mrna29786.1-v1.0-hybrid	WOX
c101548_g2_i1	MDP0000247737	FAR1
c101549_g1_i3	LOC_Os12g06010.1	bZIP
c101549_g1_i4	LOC_Os12g06010.1	bZIP
c101561_g1_i1	PGSC0003DMP400028584	TCP
c101571_g1_i1	MDP0000449389	M-type
c101576_g1_i1	Jcr4S05030.40	MYB
c101614_g1_i1	LOC_Os12g06010.1	bZIP
c101614_g5_i1	LOC_Os12g06010.1	bZIP
c101623_g1_i2	MDP0000240167	CPP
c101629_g1_i2	Thecc1EG011369t1	FAR1
c101629_g1_i3	Thecc1EG011369t1	FAR1
c101633_g2_i1	mrna11429.1-v1.0-hybrid	HB-other
c101643_g1_i1	GSMUA_Achr7P25320_001	TCP
c101643_g1_i2	GSMUA_Achr7P25320_001	TCP
c101655_g1_i2	Sobic.001G388300.1.p	bZIP
c101664_g1_i1	OpuncBB_FGP7623	GATA
c101664_g2_i1	OpuncBB_FGP7623	GATA
c101664_g2_i2	OpuncBB_FGP7623	GATA
c101683_g2_i2	PH01005551G0030	CO-like
c101692_g5_i1	MDP0000449389	M-type
c101701_g1_i2	Bna011706	bHLH
c101709_g2_i1	Si018262m	ERF
c101780_g1_i2	EMT21706	NAC
c101803_g1_i1	LOC_Os05g07010.1	MYB_related
c101803_g2_i1	Si002704m	MYB_related
c101810_g1_i4	Si004904m	HD-ZIP
c101831_g1_i2	EMT05641	FAR1
c101843_g1_i1	MDP0000265619	Nin-like
c101843_g1_i2	MDP0000265619	Nin-like
c101843_g2_i1	MDP0000265619	Nin-like
c101845_g1_i4	OB04G28180.1	GRAS
c101850_g1_i1	Pbr038274.1	bHLH
c101850_g1_i2	Pbr038274.1	bHLH
c101858_g1_i1	MDP0000266040	G2-like
c101865_g1_i3	GRMZM2G083374_P01	FAR1
c101873_g1_i1	Si019997m	ERF
c101892_g1_i1	MDP0000215349	WRKY
c101892_g1_i2	MDP0000215349	WRKY
c101897_g1_i3	MA_178096g0010	STAT
c101905_g1_i1	mrna24941.1-v1.0-hybrid	DBB
c101913_g1_i1	GSMUA_Achr10P22520_001	TALE
c101920_g1_i1	MDP0000263713	YABBY
c101947_g2_i1	Si002653m	G2-like
c101947_g2_i3	Si002653m	G2-like
c101960_g3_i2	EMT07635	HSF
c101978_g1_i1	GSMUA_Achr7P25320_001	TCP
c101978_g1_i2	GSMUA_Achr7P25320_001	TCP
c102037_g8_i1	EMT07921	FAR1
c102070_g1_i2	Bra013842	GeBP
c102070_g1_i3	Bra013842	GeBP
c102083_g2_i1	Si034188m	WRKY
c102123_g1_i1	Si032049m	G2-like
c102123_g1_i2	Si032049m	G2-like
c102142_g2_i1	Thecc1EG000070t1	Nin-like
c102145_g1_i2	Lus10023691	B3
c102154_g3_i2	MDP0000242456	B3
c102154_g4_i1	MDP0000242456	B3
c102156_g1_i1	mrna27137.1-v1.0-hybrid	STAT
c102171_g1_i2	Pbr005182.1	C3H
c102172_g1_i3	PDK_30s65509686g001	TALE
c102174_g1_i2	PH01000201G0710	CAMTA
c102174_g1_i3	PH01000201G0710	CAMTA
c102180_g2_i1	Bra001729	B3
c102184_g1_i1	OpuncBB_FGP6391	bZIP
c102184_g2_i1	OpuncBB_FGP6391	bZIP
c102193_g1_i1	Pbr023394.1	C2H2
c102225_g4_i2	mrna16678.1-v1.0-hybrid	WRKY
c102237_g1_i2	Lus10043264	YABBY
c102237_g2_i1	Lus10043264	YABBY
c102257_g2_i1	Bra039779	S1Fa-like
c102332_g1_i1	Si035722m	MYB
c102335_g1_i2	GRMZM2G042895_P01	bHLH
c102384_g1_i1	Si002019m	WRKY
c102424_g5_i1	Jcr4S00541.20	NF-YB
c102449_g1_i1	Aan006516	MYB
c102462_g1_i4	Si036068m	AP2
c102467_g1_i1	Sobic.005G230200.1.p	GRAS
c102496_g2_i1	Si026452m	bZIP
c102497_g2_i2	Lus10003001	MYB
c102504_g1_i4	MDP0000250248	WOX
c102518_g1_i1	GSMUA_Achr7P25320_001	TCP
c102533_g1_i1	Si002386m	NAC
c102540_g1_i2	Bra039779	S1Fa-like
c102540_g1_i3	Bra039779	S1Fa-like
c102540_g1_i4	BGIOSGA006916-PA	bZIP
c102569_g1_i3	OB04G32400.1	bHLH
c102569_g1_i4	OB04G32400.1	bHLH
c102570_g3_i1	MDP0000464809	GRAS
c102575_g1_i2	Jcr4S16185.10	NAC
c102583_g1_i1	Si037280m	LBD
c102583_g1_i2	Si037280m	LBD
c102587_g1_i1	ObartAA03S_FGP0938	WRKY
c102587_g1_i2	Bradi2g08620.1	WRKY
c102587_g2_i2	PH01000048G1770	WRKY
c102597_g2_i1	Si024417m	ERF
c102634_g1_i1	29776.m000469	LSD
c102651_g1_i1	OB10G11890.1	ZF-HD
c102660_g1_i5	ObartAA03S_FGP20642	EIL
c102666_g1_i1	EMS59827	ERF
c102669_g1_i2	Si027403m	ZF-HD
c102679_g1_i1	GSMUA_Achr7P25320_001	TCP
c102679_g2_i1	GSMUA_Achr7P25320_001	TCP
c102686_g1_i2	27791.m000083	NF-X1
c102756_g1_i1	Si014772m	bHLH
c102782_g1_i2	Si021595m	ARF
c102795_g1_i1	LOC_Os12g06010.1	bZIP
c102802_g1_i1	MDP0000321569	RAV
c102804_g1_i1	PDK_30s976561g001	bZIP
c102809_g1_i1	MDP0000282531	BES1
c102809_g2_i1	Pbr002083.1	ERF
c102833_g1_i1	Sobic.008G094700.1.p	NAC
c102833_g1_i3	Si022924m	NAC
c102853_g1_i5	PH01000271G0420	WRKY
c102870_g1_i2	Bra035708	GATA
c102875_g1_i1	Si002019m	WRKY
c102875_g1_i2	Si002019m	WRKY
c102886_g1_i2	MDP0000247912	bHLH
c102886_g1_i3	MDP0000247912	bHLH
c102897_g1_i1	Si004848m	NAC
c102899_g1_i1	OpuncBB_FGP24418	bZIP
c102901_g1_i1	Pp1s176_113V6.1	MYB_related
c102906_g1_i1	Si039519m	WRKY
c102906_g1_i2	Sof016114	WRKY
c102906_g1_i3	Si039519m	WRKY
c102913_g1_i2	Si001874m	bHLH
c102924_g2_i2	Pbr038274.1	bHLH
c102927_g1_i1	MDP0000259867	FAR1
c102962_g1_i7	Jcr4S00206.70	FAR1
c102963_g1_i2	312791	bHLH
c102969_g1_i1	GRMZM2G399598_P01	ERF
c102971_g1_i1	Si030810m	ERF
c102971_g2_i1	Si030810m	ERF
c102971_g2_i2	Si030810m	ERF
c102976_g1_i1	GSMUA_Achr7P25320_001	TCP
c102993_g1_i1	PH01004053G0220	GRAS
c102998_g1_i1	Si010685m	bHLH
c102999_g1_i2	PGSC0003DMP400000652	bHLH
c103033_g1_i2	Aan020124	MYB
c103037_g1_i1	Bra032634	C3H
c103052_g1_i1	Si003047m	MYB
c103052_g1_i4	Si003047m	MYB
c103056_g1_i2	EMT03342	WRKY
c103085_g1_i1	OB11G10730.1	WRKY
c103093_g2_i1	EMT28005	MYB_related
c103116_g1_i1	MDP0000247737	FAR1
c103135_g2_i2	LOC_Os12g06010.1	bZIP
c103140_g1_i3	Bradi1g15480.1	M-type
c103144_g1_i4	mrna26696.1-v1.0-hybrid	bHLH
c103176_g1_i2	PH01003485G0070	WRKY
c103187_g1_i1	312791	bHLH
c103210_g1_i1	Tae031913	C2H2
c103210_g1_i5	Tae031913	C2H2
c103220_g1_i2	913300	B3
c103224_g2_i1	mrna11429.1-v1.0-hybrid	HB-other
c103224_g2_i2	mrna11429.1-v1.0-hybrid	HB-other
c103227_g1_i1	MDP0000294614	NAC
c103282_g2_i3	Si030129m	AP2
c103284_g1_i2	Bradi1g65400.1	Trihelix
c103290_g3_i1	MDP0000318339	FAR1
c103304_g1_i1	GRMZM2G021475_P01	HB-other
c103312_g1_i2	Si016720m	Trihelix
c103324_g2_i1	OB04G17410.1	bHLH
c103329_g2_i2	mrna29546.1-v1.0-hybrid	bZIP
c103411_g1_i2	PH01002606G0040	HSF
c103435_g1_i2	mrna17107.1-v1.0-hybrid	B3
c103439_g1_i3	BGIOSGA012704-PA	MYB_related
c103451_g1_i1	Scf00343.g15875.t1	ARF
c103451_g1_i2	Scf00343.g15875.t1	ARF
c103481_g1_i1	312791	bHLH
c103492_g2_i1	OpuncBB_FGP24461	G2-like
c103500_g1_i2	MDP0000449389	M-type
c103527_g1_i1	Jcr4S05030.40	MYB
c103527_g3_i1	PK03054.1	HD-ZIP
c103527_g9_i1	PK03054.1	HD-ZIP
c103560_g1_i1	Si002301m	NAC
c103588_g2_i1	Si017847m	bZIP
c103606_g1_i1	BGIOSGA023566-PA	C3H
c103608_g2_i1	MDP0000249364	SBP
c103608_g3_i2	MDP0000249364	SBP
c103639_g1_i1	MDP0000449389	M-type
c103676_g1_i6	Si012481m	bZIP
c103688_g1_i2	GSMUA_Achr7P25320_001	TCP
c103700_g1_i1	Jcr4S02193.10	NF-YB
c103725_g1_i6	Si022648m	C3H
c103739_g1_i1	GRMZM2G024054_P05	MYB_related
c103768_g1_i1	EMS46573	MYB
c103768_g1_i2	EMS46573	MYB
c103768_g2_i1	EMS46573	MYB
c103783_g1_i2	XP_004513029	ERF
c103795_g1_i2	mrna10474.1-v1.0-hybrid	HSF
c103809_g2_i1	MDP0000574942	MYB
c103816_g2_i2	PH01000622G0760	WRKY
c103822_g2_i2	PH01003485G0070	WRKY
c103826_g1_i1	PH01003485G0070	WRKY
c103839_g2_i1	Si031238m	bZIP
c103844_g1_i2	OB04G27660.1	ERF
c103850_g3_i2	Jcr4S05030.40	MYB
c103856_g1_i2	Scf00724.g21165.t1	HD-ZIP
c103875_g1_i3	Pbr023394.1	C2H2
c103882_g1_i1	MDP0000263713	YABBY
c103917_g1_i2	PH01000983G0460	ZF-HD
c103922_g1_i1	BGIOSGA015290-PA	bHLH
c103984_g2_i2	Si031001m	ERF
c103988_g1_i4	Tae039974	GRAS
c104001_g1_i1	MDP0000240167	CPP
c104002_g2_i2	LOC_Os12g06010.1	bZIP
c104024_g1_i2	OpuncBB_FGP21925	MYB_related
c104026_g1_i1	EMT21368	HRT-like
c104037_g1_i1	Si001592m	bHLH
c104043_g2_i1	LOC_Os12g06010.1	bZIP
c104068_g2_i1	Si004757m	C3H
c104079_g1_i1	Si019099m	bZIP
c104086_g1_i1	ObartAA03S_FGP14057	G2-like
c104105_g2_i1	XP_004503828	WRKY
c104111_g1_i1	PDK_30s988751g003	WOX
c104142_g1_i2	Si030267m	NAC
c104146_g1_i3	Si016578m	Trihelix
c104180_g1_i1	Sobic.006G182800.1.p	HSF
c104193_g1_i1	Lus10031505	NF-YA
c104204_g4_i1	LOC_Os12g06010.1	bZIP
c104218_g1_i1	GRMZM2G175870_P04	bZIP
c104225_g1_i1	PH01002606G0040	HSF
c104236_g1_i1	Bra039779	S1Fa-like
c104255_g1_i1	LOC_Os12g06010.1	bZIP
c104255_g1_i3	LOC_Os12g06010.1	bZIP
c104255_g2_i2	EMT03129	bHLH
c104265_g3_i1	Bra039779	S1Fa-like
c104283_g1_i1	Si023329m	ERF
c104287_g4_i4	PK03054.1	HD-ZIP
c104298_g1_i2	GRMZM2G396451_P02	GATA
c104303_g1_i1	mrna00620.1-v1.0-hybrid	BBR-BPC
c104322_g1_i1	Si036555m	C2H2
c104324_g1_i2	mrna00620.1-v1.0-hybrid	BBR-BPC
c104324_g1_i4	mrna00620.1-v1.0-hybrid	BBR-BPC
c104326_g2_i1	EMT20798	MYB_related
c104326_g2_i2	EMT20798	MYB_related
c104336_g1_i2	MDP0000449389	M-type
c104342_g1_i3	Si002929m	MIKC
c104349_g1_i1	Lus10026142	MYB
c104349_g2_i1	Lus10026142	MYB
c104352_g1_i1	GRMZM2G105348_P01	HSF
c104353_g1_i1	Gorai.003G063900.1	Nin-like
c104364_g1_i1	MDP0000247912	bHLH
c104376_g1_i1	BGIOSGA030830-PA	MYB
c104401_g1_i15	EMT28540	FAR1
c104417_g2_i1	PH01003485G0070	WRKY
c104418_g1_i1	Scf00036.g4292.t1	FAR1
c104438_g1_i1	Si030560m	MYB
c104445_g1_i1	Vocar20009670m	C3H
c104450_g1_i2	mrna19889.1-v1.0-hybrid	C3H
c104456_g1_i1	OB09G16960.1	WRKY
c104462_g1_i1	OpuncBB_FGP25129	MYB_related
c104484_g1_i2	Bra032430	LBD
c104493_g1_i3	MDP0000300402	Trihelix
c104493_g1_i6	MDP0000300402	Trihelix
c104493_g1_i7	MDP0000300402	Trihelix
c104516_g1_i1	BGIOSGA022298-PA	WRKY
c104518_g2_i1	Sobic.006G163600.1.p	Trihelix
c104531_g1_i1	PDK_30s1160841g001	ARF
c104540_g1_i2	PH01000002G2670	NAC
c104553_g2_i2	MDP0000280087	LBD
c104566_g1_i1	GSMUA_Achr10P22520_001	TALE
c104566_g1_i4	GSMUA_Achr10P22520_001	TALE
c104570_g1_i8	GSMUA_Achr8P25970_001	MYB
c104578_g1_i1	Si030983m	HD-ZIP
c104578_g1_i2	Si030983m	HD-ZIP
c104587_g1_i1	PGSC0003DMP400025709	AP2
c104589_g1_i3	PK03054.1	HD-ZIP
c104604_g2_i1	EMT28005	MYB_related
c104618_g1_i1	Potri.012G137500.1	FAR1
c104641_g1_i1	Aquca_040_00077.1	C2H2
c104663_g1_i3	BGIOSGA005099-PA	ARF
c104665_g1_i2	ObartAA03S_FGP27696	MYB
c104675_g1_i2	Si010410m	NAC
c104679_g1_i1	mrna28724.1-v1.0-hybrid	FAR1
c104683_g3_i1	Jcr4S00018.10	MIKC
c104693_g1_i1	Nta000199	WRKY
c104708_g1_i6	Si018039m	ERF
c104727_g1_i1	Pbr011696.1	bHLH
c104750_g1_i1	Sobic.001G290400.1.p	NAC
c104753_g1_i2	Lus10023691	B3
c104760_g1_i1	Lus10003001	MYB
c104766_g1_i2	Scf00026.g3386.t1	M-type
c104768_g2_i1	BGIOSGA035980-PA	LFY
c104774_g1_i2	LOC_Os08g10560.1	NF-YC
c104779_g1_i1	GRMZM2G175870_P04	bZIP
c104787_g1_i1	MDP0000442215	ERF
c104795_g1_i1	MDP0000286589	bHLH
c104813_g1_i2	mrna32207.1-v1.0-hybrid	TALE
c104813_g1_i3	mrna32207.1-v1.0-hybrid	TALE
c104828_g1_i1	ObartAA03S_FGP18838	NAC
c104866_g1_i1	GRMZM2G155252_P01	GeBP
c104869_g1_i2	MDP0000449389	M-type
c104876_g1_i1	ObartAA03S_FGP4185	SRS
c104886_g1_i1	Jcr4S05030.40	MYB
c104917_g1_i2	PDK_30s1001281g002	bHLH
c104989_g1_i1	BGIOSGA032671-PA	FAR1
c104993_g1_i4	mrna32207.1-v1.0-hybrid	TALE
c104996_g1_i1	Lus10030531	bZIP
c104996_g2_i1	Bra013842	GeBP
c105007_g1_i2	Si023088m	ERF
c105007_g1_i3	Si023088m	ERF
c105033_g1_i1	BGIOSGA023566-PA	C3H
c105033_g1_i2	BGIOSGA023566-PA	C3H
c105045_g1_i1	mrna00620.1-v1.0-hybrid	BBR-BPC
c105045_g1_i2	mrna00620.1-v1.0-hybrid	BBR-BPC
c105051_g1_i2	EMT32105	MYB
c105079_g1_i1	MDP0000287465	HRT-like
c105096_g1_i2	Jcr4S02193.10	NF-YB
c105097_g1_i1	MDP0000322059	LBD
c105099_g3_i1	MDP0000263959	FAR1
c105104_g1_i1	Bra013842	GeBP
c105112_g1_i13	MDP0000265619	Nin-like
c105114_g1_i1	PK03054.1	HD-ZIP
c105115_g1_i1	Si002580m	HSF
c105138_g1_i1	Thecc1EG015486t1	HD-ZIP
c105141_g2_i1	GRMZM2G322672_P01	ERF
c105149_g2_i1	EMT07921	FAR1
c105149_g3_i2	EMT07921	FAR1
c105160_g1_i1	LOC_Os12g06010.1	bZIP
c105161_g3_i1	Si036724m	HD-ZIP
c105203_g1_i2	Si037209m	ERF
c105222_g2_i1	EMT18418	ARF
c105222_g4_i3	LOC_Os11g12360.1	M-type
c105230_g1_i4	EMT07921	FAR1
c105244_g2_i6	NNU_022570-RA	NAC
c105251_g13_i1	MDP0000311595	NF-YA
c105268_g1_i1	EMT19461	GRAS
c105268_g1_i5	EMT19461	GRAS
c105269_g1_i1	MDP0000284922	MYB
c105279_g1_i1	Pbr042464.1	GRAS
c105293_g1_i1	MDP0000249969	bHLH
c105303_g1_i1	Si015081m	MYB
c105303_g1_i2	Si015081m	MYB
c105308_g1_i3	MDP0000265619	Nin-like
c105310_g1_i2	mrna15187.1-v1.0-hybrid	bHLH
c105335_g2_i2	mrna09125.1-v1.0-hybrid	bHLH
c105366_g1_i1	MDP0000255768	WRKY
c105377_g1_i1	311885	bZIP
c105389_g1_i1	Sobic.001G104500.1.p	GRF
c105389_g1_i2	Sobic.001G104500.1.p	GRF
c105389_g2_i1	Si034822m	GRF
c105395_g2_i2	MDP0000283274	B3
c105395_g2_i5	MDP0000283274	B3
c105400_g1_i12	MDP0000289260	BES1
c105405_g1_i2	Si012013m	NAC
c105405_g1_i3	Si012013m	NAC
c105418_g1_i1	OB05G28710.1	bZIP
c105423_g2_i1	LOC_Os12g06010.1	bZIP
c105423_g3_i2	LOC_Os12g06010.1	bZIP
c105446_g1_i3	AT4G12020.2	WRKY
c105474_g1_i1	MDP0000121180	G2-like
c105503_g1_i1	EMS53227	TCP
c105503_g1_i2	EMS53227	TCP
c105503_g1_i3	EMS53227	TCP
c105542_g1_i2	Lus10025582	MYB_related
c105549_g2_i1	LOC_Os12g06010.1	bZIP
c105549_g2_i2	LOC_Os12g06010.1	bZIP
c105549_g3_i3	LOC_Os12g06010.1	bZIP
c105562_g1_i1	PH01003957G0030	E2F/DP
c105568_g1_i1	LOC_Os06g13900.1	FAR1
c105593_g1_i5	LOC_Os02g16240.1	FAR1
c105593_g1_i7	LOC_Os02g16240.1	FAR1
c105599_g1_i2	Pbr002083.1	ERF
c105617_g1_i1	Si021634m	WRKY
c105629_g2_i2	mrna09125.1-v1.0-hybrid	bHLH
c105649_g1_i1	Sof006658	HSF
c105649_g1_i2	Sof006658	HSF
c105662_g1_i1	NNU_003323-RA	HSF
c105663_g1_i2	MDP0000246881	Nin-like
c105663_g1_i5	MDP0000246881	Nin-like
c105674_g1_i1	Bra013812	MIKC
c105674_g1_i2	Bra013812	MIKC
c105674_g1_i3	Bra013812	MIKC
c105697_g2_i1	Scf00724.g21165.t1	HD-ZIP
c105697_g2_i2	Scf00724.g21165.t1	HD-ZIP
c105707_g1_i1	Scf00063.g6386.t1	GeBP
c105748_g1_i1	PDK_30s1165641g010	NAC
c105753_g1_i4	EMT19461	GRAS
c105775_g1_i1	Si030611m	HSF
c105783_g1_i1	ObartAA03S_FGP19488	MYB
c105783_g1_i2	ObartAA03S_FGP19488	MYB
c105802_g1_i1	PH01002606G0040	HSF
c105802_g2_i2	PH01002606G0040	HSF
c105805_g1_i4	Thecc1EG042823t2	bHLH
c105816_g3_i2	ObartAA03S_FGP20642	EIL
c105821_g2_i1	EMT02183	CPP
c105821_g2_i2	EMT02183	CPP
c105844_g1_i4	Si001804m	SBP
c105845_g1_i1	Potri.012G137500.1	FAR1
c105845_g1_i3	Potri.012G137500.1	FAR1
c105848_g1_i3	Si028906m	C2H2
c105854_g1_i1	MDP0000674040	Trihelix
c105854_g1_i2	MDP0000674040	Trihelix
c105876_g1_i1	MEDTR4G159020.1	CPP
c105878_g1_i1	MDP0000265073	NAC
c105885_g1_i1	mrna28322.1-v1.0-hybrid	HD-ZIP
c105904_g3_i4	Thecc1EG019956t1	GRAS
c105904_g4_i1	Thecc1EG019956t1	GRAS
c105925_g2_i2	MDP0000121221	SBP
c105925_g2_i3	MDP0000121221	SBP
c105925_g2_i4	MDP0000121221	SBP
c105947_g1_i1	ORGLA11G0021400.1	NAC
c105953_g1_i1	PDK_30s779621g008	bHLH
c105961_g1_i3	PH01001490G0340	MYB_related
c105961_g1_i5	PH01001490G0340	MYB_related
c105961_g1_i7	PH01001490G0340	MYB_related
c105961_g1_i9	PH01001490G0340	MYB_related
c105963_g1_i1	Si009409m	HD-ZIP
c105985_g1_i2	ObartAA03S_FGP21502	NAC
c105985_g1_i3	ObartAA03S_FGP21502	NAC
c105992_g1_i2	mrna28320.1-v1.0-hybrid	bHLH
c106005_g1_i5	Sobic.003G272200.1.p	bHLH
c106011_g1_i10	PH01000046G0930	WRKY
c106011_g1_i6	PH01000046G0930	WRKY
c106012_g6_i3	Gorai.001G003200.1	S1Fa-like
c106012_g6_i4	Jcr4S02193.10	NF-YB
c106021_g1_i4	GSVIVT01013228001	MYB_related
c106025_g1_i1	Lus10007348	MYB_related
c106048_g3_i5	OpuncBB_FGP25129	MYB_related
c106058_g1_i1	MDP0000146605	NF-YC
c106062_g1_i1	Si027836m	NAC
c106083_g2_i3	Si014419m	MIKC
c106093_g1_i5	EMT19461	GRAS
c106093_g2_i1	EMT19461	GRAS
c106115_g1_i3	MDP0000247912	bHLH
c106146_g3_i1	mrna24179.1-v1.0-hybrid	NAC
c106154_g1_i5	Si035278m	B3
c106163_g3_i2	GSMUA_Achr7P25320_001	TCP
c106163_g3_i3	GSMUA_Achr7P25320_001	TCP
c106179_g1_i1	Si019058m	GATA
c106181_g1_i2	MDP0000730019	SBP
c106181_g1_i3	MDP0000730019	SBP
c106181_g1_i4	MDP0000730019	SBP
c106184_g1_i1	mrna12442.1-v1.0-hybrid	NAC
c10618_g1_i2	PDK_30s1160841g001	ARF
c106193_g1_i2	GSVIVT01032746001	ERF
c106217_g1_i1	GSMUA_Achr7P25320_001	TCP
c106218_g2_i1	Bra001729	B3
c106238_g1_i1	PH01000026G0660	ARR-B
c106264_g1_i1	ObartAA03S_FGP8440	C2H2
c106272_g1_i1	MDP0000253370	MYB_related
c106272_g1_i3	MDP0000253370	MYB_related
c106278_g1_i1	PH01002606G0040	HSF
c106280_g1_i2	MEDTR1G039850.1	C3H
c106302_g1_i1	EMT03342	WRKY
c106302_g1_i2	EMT26167	WRKY
c106302_g2_i3	EMT03342	WRKY
c106323_g1_i1	Ghi001048	C2H2
c106356_g1_i1	mgv1a001951m	S1Fa-like
c106370_g1_i1	MDP0000318339	FAR1
c106387_g1_i1	Thecc1EG000515t1	B3
c106401_g1_i2	Lus10023829	bHLH
c106418_g1_i2	mrna32181.1-v1.0-hybrid	MYB
c106418_g1_i3	mrna32181.1-v1.0-hybrid	MYB
c106448_g1_i2	Si014159m	NF-YB
c106494_g1_i2	Lus10043264	YABBY
c106501_g1_i3	OB09G17420.1	AP2
c106501_g1_i5	Si013842m	AP2
c106503_g4_i2	PDK_30s1160841g001	ARF
c106510_g1_i2	Potri.012G137500.1	FAR1
c106527_g1_i1	Pbr029880.1	NF-YB
c106552_g1_i1	MDP0000180376	bHLH
c106555_g1_i2	MDP0000191614	NAC
c106592_g1_i3	Bra001729	B3
c106612_g3_i1	MDP0000261185	FAR1
c106617_g2_i1	mrna01596.1-v1.0-hybrid	WRKY
c106617_g4_i4	mrna01596.1-v1.0-hybrid	WRKY
c106618_g1_i1	312791	bHLH
c106620_g1_i1	Thecc1EG029886t1	HSF
c106626_g1_i1	GRMZM2G317450_P02	bHLH
c106638_g1_i1	MDP0000265619	Nin-like
c106648_g1_i1	Jcr4S11523.10	ERF
c106655_g2_i22	Bra013812	MIKC
c106688_g1_i1	cassava4.1_013007m	C2H2
c106688_g1_i2	Bna022219	C2H2
c106692_g1_i2	Bra002057	Dof
c106693_g1_i3	Lus10015266	B3
c106702_g1_i2	ObartAA03S_FGP10198	MYB_related
c106705_g1_i1	Lus10043264	YABBY
c106719_g3_i1	Aan006516	MYB
c106719_g3_i3	Aan006516	MYB
c106721_g10_i1	GSMUA_Achr10P22520_001	TALE
c106721_g7_i1	GSMUA_Achr10P22520_001	TALE
c106725_g1_i1	PDK_30s1160841g001	ARF
c106727_g1_i1	MDP0000449389	M-type
c106727_g2_i3	BGIOSGA012704-PA	MYB_related
c106736_g1_i2	PK03054.1	HD-ZIP
c106736_g2_i1	PK03054.1	HD-ZIP
c106740_g1_i1	Lus10003386	bHLH
c106743_g1_i1	Lus10043264	YABBY
c106743_g1_i3	Lus10043264	YABBY
c106744_g1_i1	PH01000046G0930	WRKY
c106744_g1_i3	PH01000046G0930	WRKY
c106762_g1_i1	MA_11351g0010	WRKY
c106816_g2_i1	Si012254m	ERF
c106832_g1_i6	PK03054.1	HD-ZIP
c106832_g3_i1	PK03054.1	HD-ZIP
c106836_g1_i1	MDP0000241055	G2-like
c106848_g1_i1	GSMUA_Achr7P25320_001	TCP
c106862_g2_i1	EMT19461	GRAS
c106862_g3_i1	EMT19461	GRAS
c106866_g1_i8	Nta000199	WRKY
c106870_g1_i4	GSVIVT01014158001	BES1
c106878_g2_i1	mrna32207.1-v1.0-hybrid	TALE
c106878_g3_i1	mrna32207.1-v1.0-hybrid	TALE
c106878_g3_i2	mrna32207.1-v1.0-hybrid	TALE
c106884_g1_i1	AT4G12020.2	WRKY
c106887_g8_i1	GSMUA_Achr7P25320_001	TCP
c106893_g1_i1	Sobic.003G363200.1.p	C2H2
c106900_g1_i1	Lus10040166	GRAS
c106903_g1_i1	Jcr4S11886.30	HSF
c106903_g1_i2	Jcr4S11886.30	HSF
c106921_g1_i5	Psi011812	C2H2
c106935_g1_i1	Lus10040166	GRAS
c106944_g1_i1	MDP0000270344	BES1
c106944_g2_i1	MDP0000270344	BES1
c106949_g1_i1	MDP0000264827	bHLH
c106949_g1_i2	OpuncBB_FGP12138	FAR1
c106953_g2_i1	Si013842m	AP2
c106953_g2_i2	Si013842m	AP2
c106965_g4_i2	PH01003485G0070	WRKY
c106965_g9_i1	PDK_30s1160841g001	ARF
c106967_g1_i1	Scf00026.g3386.t1	M-type
c106972_g1_i1	Lus10031505	NF-YA
c106978_g2_i2	PH01001260G0280	bHLH
c107000_g1_i2	Lus10030581	bHLH
c107007_g1_i2	Neem_1536_f_3	bHLH
c107023_g1_i3	PDK_30s988751g003	WOX
c107034_g1_i1	GRMZM2G021475_P01	HB-other
c107037_g1_i2	MDP0000265619	Nin-like
c107047_g1_i2	mrna30478.1-v1.0-hybrid	bHLH
c107051_g1_i3	Can002796	MYB_related
c107051_g2_i1	Can002796	MYB_related
c107064_g1_i1	MDP0000247737	FAR1
c107065_g1_i4	Lus10009218	C2H2
c107071_g1_i1	Si002508m	WOX
c107080_g1_i1	EMT04248	MYB_related
c107081_g3_i1	PDK_30s1160841g001	ARF
c107122_g1_i1	mrna20108.1-v1.0-hybrid	NF-YB
c107164_g1_i6	MDP0000298505	MYB
c107169_g1_i3	Can011627	B3
c107190_g1_i1	MEDTR4G159020.1	CPP
c107208_g1_i1	mrna29546.1-v1.0-hybrid	bZIP
c107218_g1_i1	mrna01596.1-v1.0-hybrid	WRKY
c107218_g1_i3	mrna01596.1-v1.0-hybrid	WRKY
c107220_g2_i2	Si017529m	WRKY
c107225_g2_i1	Tae001589	MYB_related
c107230_g1_i2	mrna28322.1-v1.0-hybrid	HD-ZIP
c107230_g1_i4	mrna28322.1-v1.0-hybrid	HD-ZIP
c107233_g1_i1	PDK_30s873781g005	C3H
c107238_g1_i4	858253	ARF
c107246_g1_i17	C.cajan_44612	S1Fa-like
c107258_g1_i1	LOC_Os12g06010.1	bZIP
c107265_g1_i1	Neem_1360_f_3	C2H2
c107265_g1_i2	Neem_1360_f_3	C2H2
c107284_g2_i1	PH01003422G0070	bHLH
c107296_g2_i3	Jcr4S16185.10	NAC
c107312_g1_i3	MDP0000247912	bHLH
c107325_g1_i2	Thecc1EG011369t1	FAR1
c107342_g1_i1	Pbr002083.1	ERF
c107342_g1_i2	Pbr002083.1	ERF
c107342_g2_i1	Pbr002083.1	ERF
c107386_g1_i1	Sobic.003G346700.1.p	C3H
c107397_g2_i1	Pbr002083.1	ERF
c107397_g2_i2	Pbr002083.1	ERF
c107403_g1_i4	GSMUA_Achr7P25320_001	TCP
c107404_g1_i1	Lus10031505	NF-YA
c107411_g1_i1	Bra026967	bHLH
c107431_g1_i1	Eucgr.E02489.1	M-type
c107458_g1_i1	Aan015255	MYB
c107458_g1_i2	Aan015255	MYB
c107463_g1_i1	OpuncBB_FGP13083	bZIP
c107463_g2_i1	Si010967m	ERF
c107481_g4_i2	Jcr4S00018.10	MIKC
c107485_g1_i1	Solyc08g074860.1.1	bZIP
c107492_g1_i5	mrna01596.1-v1.0-hybrid	WRKY
c107497_g1_i2	C.cajan_44612	S1Fa-like
c107497_g3_i1	mrna27137.1-v1.0-hybrid	STAT
c107501_g2_i1	Si039170m	ERF
c107501_g2_i2	Si007977m	ERF
c107512_g1_i1	Si002016m	G2-like
c107516_g1_i1	Si016791m	WRKY
c107516_g2_i2	Si016791m	WRKY
c107530_g3_i1	Bra039779	S1Fa-like
c107552_g1_i1	Si004605m	HSF
c107552_g1_i2	Si004605m	HSF
c107585_g1_i1	Jcr4S04772.20	M-type
c107610_g1_i1	MDP0000298505	MYB
c107616_g1_i2	LOC_Os12g06010.1	bZIP
c107617_g2_i1	Bra004045	C3H
c107623_g3_i1	Lus10007348	MYB_related
c107627_g1_i6	Si000845m	bHLH
c107635_g1_i5	Lus10021031	bZIP
c107636_g1_i1	Si017790m	ERF
c107641_g1_i1	PDK_30s1030181g010	bHLH
c107641_g1_i2	PDK_30s1030181g010	bHLH
c107641_g1_i3	PDK_30s1030181g010	bHLH
c107642_g1_i4	MDP0000685403	B3
c107644_g2_i1	OpuncBB_FGP7491	ARF
c107644_g2_i3	OpuncBB_FGP7491	ARF
c107656_g5_i1	OB04G28180.1	GRAS
c107669_g1_i2	Scf00775.g21646.t1	G2-like
c107675_g1_i1	PH01003485G0070	WRKY
c107681_g1_i1	MDP0000282531	BES1
c107693_g2_i2	Bra032430	LBD
c107693_g2_i3	Bra032430	LBD
c107693_g2_i4	Bra032430	LBD
c107700_g1_i1	GSMUA_Achr6P04510_001	GATA
c107717_g1_i2	Bradi2g44117.1	bHLH
c107756_g1_i2	BGIOSGA034756-PA	NAC
c107759_g2_i1	Si023013m	C2H2
c107773_g1_i1	MDP0000295593	bHLH
c107778_g1_i2	OpuncBB_FGP23267	GRF
c107787_g2_i1	GSMUA_Achr9P15620_001	C2H2
c107824_g1_i2	LOC_Os12g06010.1	bZIP
c107834_g1_i1	Jcr4S02988.10	LBD
c107841_g2_i2	Si030560m	MYB
c107843_g1_i1	Si039675m	bHLH
c107843_g1_i2	Si039675m	bHLH
c107845_g1_i2	PH01000279G0700	HB-other
c107845_g1_i4	MDP0000261154	bZIP
c107849_g1_i3	Sobic.006G206000.1.p	WRKY
c107849_g1_i6	Si012025m	WRKY
c107849_g2_i1	Si014163m	WRKY
c107849_g2_i2	Si014163m	WRKY
c107849_g3_i1	Si012025m	WRKY
c107864_g1_i1	mrna28320.1-v1.0-hybrid	bHLH
c107872_g1_i1	Aan020124	MYB
c107878_g1_i1	ObartAA03S_FGP18838	NAC
c107879_g3_i1	MDP0000685403	B3
c107881_g1_i1	Si023279m	WRKY
c107881_g1_i2	GRMZM2G057116_P02	WRKY
c107881_g1_i4	Si023279m	WRKY
c107884_g1_i1	Si022727m	GATA
c107884_g1_i2	Si022727m	GATA
c107897_g2_i1	Sobic.003G349700.1.p	C2H2
c107902_g2_i1	Bra001729	B3
c107919_g3_i2	Sobic.006G051700.1.p	WRKY
c107924_g1_i4	GRMZM2G057131_P03	Nin-like
c107929_g1_i4	mrna24941.1-v1.0-hybrid	DBB
c107929_g1_i6	mrna24941.1-v1.0-hybrid	DBB
c107929_g1_i7	mrna24941.1-v1.0-hybrid	DBB
c107935_g2_i1	PDK_30s1160841g001	ARF
c107936_g2_i1	EMT19461	GRAS
c107936_g2_i2	EMT19461	GRAS
c107948_g1_i1	Bra038236	bHLH
c107948_g1_i2	Bra038236	bHLH
c107962_g1_i2	Si019444m	NAC
c107973_g1_i2	Sobic.003G299700.1.p	TCP
c107976_g2_i1	Glyma04g34912.1	bHLH
c107976_g2_i3	Glyma04g34912.1	bHLH
c107985_g2_i1	Si035639m	NAC
c107996_g1_i1	GRMZM2G105266_P01	ERF
c107998_g4_i1	PH01003485G0070	WRKY
c107998_g5_i1	PDK_30s1160841g001	ARF
c108006_g1_i1	Si040117m	Dof
c108006_g2_i1	Si017640m	bZIP
c108008_g1_i3	fgenesh3_pg.C_scaffold_21000059	C2H2
c108011_g3_i3	Bra039779	S1Fa-like
c108045_g1_i1	Si000753m	TALE
c108047_g1_i1	OpuncBB_FGP3005	HD-ZIP
c108074_g1_i1	PH01002606G0040	HSF
c108074_g1_i3	PH01002606G0040	HSF
c108074_g2_i1	PH01002606G0040	HSF
c108077_g1_i1	mrna32207.1-v1.0-hybrid	TALE
c108077_g1_i9	mrna32207.1-v1.0-hybrid	TALE
c108083_g1_i1	mrna09125.1-v1.0-hybrid	bHLH
c108084_g1_i1	Thecc1EG000515t1	B3
c108096_g2_i1	LOC_Os12g06010.1	bZIP
c108101_g1_i1	Si011269m	GATA
c108101_g1_i4	Si011269m	GATA
c108106_g1_i1	GSMUA_Achr1P26400_001	bZIP
c108106_g1_i2	GSMUA_Achr1P26400_001	bZIP
c108134_g1_i1	ObartAA03S_FGP13379	B3
c108134_g2_i1	ObartAA03S_FGP13379	B3
c108134_g2_i2	ObartAA03S_FGP13379	B3
c108170_g2_i1	Sobic.008G136100.1.p	Dof
c108172_g1_i8	GRMZM5G873586_P02	LBD
c108172_g1_i9	GRMZM5G873586_P02	LBD
c108215_g1_i2	mrna11429.1-v1.0-hybrid	HB-other
c108228_g2_i2	PH01000026G0660	ARR-B
c108231_g1_i1	EMT03342	WRKY
c108235_g1_i7	Bra001729	B3
c108244_g1_i1	BGIOSGA034759-PA	bZIP
c108244_g1_i4	BGIOSGA034759-PA	bZIP
c108250_g2_i1	ObartAA03S_FGP4185	SRS
c108251_g1_i4	EMT19598	GRAS
c108257_g6_i4	GSVIVT01024357001	MYB
c108260_g1_i1	mrna27940.1-v1.0-hybrid	NAC
c108263_g1_i1	OpuncBB_FGP24461	G2-like
c108263_g3_i1	OpuncBB_FGP24461	G2-like
c108268_g1_i2	MDP0000284588	GeBP
c108268_g2_i2	MDP0000284588	GeBP
c108284_g1_i2	GSMUA_Achr7P25320_001	TCP
c108284_g1_i4	GSMUA_Achr7P25320_001	TCP
c108284_g1_i6	GSMUA_Achr7P25320_001	TCP
c108284_g1_i7	GSMUA_Achr7P25320_001	TCP
c108284_g2_i3	GSMUA_Achr7P25320_001	TCP
c108297_g1_i2	GRMZM5G866699_P02	NF-YB
c108307_g1_i2	Jcr4S00282.90	NAC
c108307_g1_i5	Jcr4S00282.90	NAC
c108307_g1_i7	Jcr4S00282.90	NAC
c108339_g8_i1	GRMZM2G083374_P01	FAR1
c108344_g1_i3	MA_52704g0010	E2F/DP
c108346_g1_i1	LOC_Os11g12360.1	M-type
c10834_g1_i1	Si036821m	ERF
c108384_g1_i1	Bra000970	bHLH
c108390_g1_i2	Potri.012G137500.1	FAR1
c108392_g1_i1	OpuncBB_FGP19812	ARF
c108401_g1_i4	mrna04566.1-v1.0-hybrid	YABBY
c108401_g1_i5	mrna04566.1-v1.0-hybrid	YABBY
c108418_g1_i1	Thecc1EG006109t1	WRKY
c108418_g2_i1	Thecc1EG006116t1	WRKY
c108432_g1_i1	MEDTR3G163370.1	MYB_related
c108444_g1_i1	mrna28785.1-v1.0-hybrid	bHLH
c108459_g1_i4	ObartAA03S_FGP4185	SRS
c108485_g1_i3	OpuncBB_FGP10756	bZIP
c108491_g2_i1	Aan015255	MYB
c108499_g1_i1	MDP0000262878	MYB_related
c108536_g1_i1	Si030377m	WRKY
c108539_g1_i1	Bradi1g15480.1	M-type
c108541_g1_i3	GSVIVT01032785001	ERF
c108543_g3_i2	mrna25753.1-v1.0-hybrid	M-type
c108571_g2_i1	Si006905m	ERF
c108571_g2_i2	Si006802m	ERF
c108586_g1_i1	GSVIVT01033372001	NAC
c108586_g1_i2	GSVIVT01033372001	NAC
c108602_g1_i2	Thecc1EG015486t1	HD-ZIP
c108605_g9_i1	PH01003485G0070	WRKY
c108606_g1_i1	EMT05641	FAR1
c108646_g2_i1	MDP0000311595	NF-YA
c108647_g1_i2	EMT08764	B3
c108649_g1_i4	BGIOSGA023566-PA	C3H
c108661_g1_i1	Si006993m	DBB
c108685_g1_i1	Si036724m	HD-ZIP
c108685_g2_i1	Si036724m	HD-ZIP
c108687_g2_i2	GRMZM2G312201_P01	NAC
c108690_g2_i1	OpuncBB_FGP3080	LBD
c108704_g1_i1	Neem_1536_f_3	bHLH
c108710_g1_i1	mrna13364.1-v1.0-hybrid	bHLH
c108710_g3_i1	mrna09125.1-v1.0-hybrid	bHLH
c108726_g2_i2	EMT07921	FAR1
c108726_g3_i1	EMT07921	FAR1
c108769_g1_i5	mrna00620.1-v1.0-hybrid	BBR-BPC
c108777_g1_i4	EMT03342	WRKY
c108792_g1_i2	Si024889m	NAC
c108796_g1_i1	mrna09125.1-v1.0-hybrid	bHLH
c108814_g1_i1	OpuncBB_FGP18552	C2H2
c108816_g5_i2	EMT28540	FAR1
c108823_g1_i1	Tp5g09000	NF-YB
c108831_g1_i3	Si010814m	MYB
c108831_g1_i4	GRMZM2G701063_P01	MYB
c108831_g3_i2	Sobic.003G087600.1.p	MYB
c108837_g1_i2	PDK_30s1160841g001	ARF
c108848_g2_i1	MLOC_36657.2	WRKY
c108848_g2_i3	Sobic.005G117400.2.p	WRKY
c108858_g1_i1	Si001929m	bZIP
c108881_g1_i1	mrna32207.1-v1.0-hybrid	TALE
c108883_g1_i1	GRMZM2G317287_P01	GRAS
c108889_g1_i1	Si029142m	MYB
c108896_g1_i2	Aquca_004_00230.1	TCP
c108900_g4_i3	PH01003485G0070	WRKY
c108906_g2_i2	Si024826m	C3H
c108906_g2_i3	Si024826m	C3H
c108907_g1_i1	Si037672m	C2H2
c108907_g1_i5	Si037672m	C2H2
c108919_g1_i8	Si019636m	ERF
c108955_g1_i2	Pp1s68_283V6.1	C2H2
c108959_g2_i1	GSMUA_Achr10P15240_001	Nin-like
c108959_g2_i2	GSMUA_Achr10P15240_001	Nin-like
c108983_g1_i1	ObartAA03S_FGP8440	C2H2
c108986_g1_i2	e_gw1.19.20.1	CPP
c108989_g1_i1	Si014237m	ERF
c108989_g1_i2	Si014237m	ERF
c108996_g1_i1	GSMUA_Achr7P25320_001	TCP
c109000_g1_i2	ObartAA03S_FGP18838	NAC
c109012_g2_i1	Si037429m	C2H2
c109012_g2_i2	Si037429m	C2H2
c109016_g4_i2	EMT03342	WRKY
c109021_g1_i1	GSMUA_Achr4P28960_001	SBP
c109022_g2_i1	PK03054.1	HD-ZIP
c109022_g4_i1	MDP0000272716	NF-YC
c109038_g3_i4	BGIOSGA009474-PA	NAC
c109048_g1_i1	Aan020124	MYB
c109049_g1_i2	Lus10030908	bHLH
c109052_g2_i11	Sobic.001G036800.1.p	AP2
c109052_g2_i3	GRMZM5G862109_P02	AP2
c109061_g2_i1	mrna30478.1-v1.0-hybrid	bHLH
c109062_g1_i2	Pbr002083.1	ERF
c109062_g1_i9	Pbr002083.1	ERF
c109074_g1_i2	312791	bHLH
c109082_g1_i1	MDP0000270344	BES1
c109086_g1_i2	Si000591m	MYB_related
c109089_g1_i1	GSVIVT01019717001	ERF
c109089_g1_i3	GSVIVT01019717001	ERF
c109101_g3_i10	Si022874m	MYB
c109108_g1_i3	Scf00393.g16874.t1	Dof
c109110_g1_i1	Scf00089.g7885.t1	B3
c109115_g1_i2	Lus10033562	bHLH
c109115_g1_i4	Lus10033562	bHLH
c109116_g1_i2	ObartAA03S_FGP4185	SRS
c109117_g1_i4	BGIOSGA027489-PA	WRKY
c109128_g1_i2	Si039417m	NAC
c109128_g1_i5	Si039417m	NAC
c109130_g1_i1	Jcr4S02252.50	B3
c109141_g1_i1	PH01000954G0350	M-type
c109147_g1_i1	29656.m000483	NF-YC
c109158_g1_i2	Lus10043264	YABBY
c109161_g1_i2	Eucgr.E02489.1	M-type
c109164_g1_i1	MDP0000265073	NAC
c109166_g1_i1	GSMUA_Achr7P25320_001	TCP
c109171_g1_i2	GSMUA_Achr7P25320_001	TCP
c109175_g1_i2	GSVIVT01018226001	ERF
c109176_g1_i8	PH01001490G0340	MYB_related
c109186_g1_i1	PH01001260G0280	bHLH
c109186_g1_i2	PH01001260G0280	bHLH
c109202_g1_i3	evm.model.supercontig_8.51	FAR1
c109211_g1_i1	ObartAA03S_FGP14057	G2-like
c109213_g1_i2	MDP0000449389	M-type
c109213_g1_i7	MDP0000449389	M-type
c109255_g2_i1	PH01003485G0070	WRKY
c109257_g1_i2	PH01002606G0040	HSF
c109259_g3_i1	Tae042234	B3
c109264_g1_i1	Bradi2g44117.1	bHLH
c109277_g2_i2	MDP0000191614	NAC
c109277_g3_i1	MDP0000191614	NAC
c109280_g5_i2	LOC_Os08g09900.1	WRKY
c109282_g3_i1	EMT03342	WRKY
c109288_g1_i1	Pbr002083.1	ERF
c109288_g1_i2	Pbr002083.1	ERF
c109288_g1_i3	Pbr002083.1	ERF
c109288_g1_i4	MDP0000282531	BES1
c109301_g1_i1	Si027380m	B3
c109302_g1_i1	Lus10023829	bHLH
c109319_g1_i1	MDP0000300402	Trihelix
c109325_g1_i8	MDP0000246608	AP2
c109327_g1_i2	PK03054.1	HD-ZIP
c109327_g1_i3	PK03054.1	HD-ZIP
c109327_g1_i4	PK03054.1	HD-ZIP
c109335_g2_i3	MDP0000266040	G2-like
c109357_g1_i1	mrna29786.1-v1.0-hybrid	WOX
c109361_g1_i1	GSMUA_Achr6P12930_001	MYB
c109377_g5_i3	EMS49407	FAR1
c109382_g1_i2	Jcr4S05030.40	MYB
c109382_g1_i4	Jcr4S16185.10	NAC
c109409_g1_i1	Nta010389	C2H2
c109410_g1_i1	mrna09125.1-v1.0-hybrid	bHLH
c109411_g4_i1	PH01003485G0070	WRKY
c109426_g1_i4	XP_004513029	ERF
c109430_g1_i5	Bra001729	B3
c109436_g4_i12	C.cajan_16945	ARF
c109437_g1_i1	Scf00343.g15875.t1	ARF
c109438_g1_i1	EMT28879	ERF
c109439_g2_i4	Si019070m	FAR1
c109448_g2_i2	Bra039779	S1Fa-like
c109449_g4_i1	PK03054.1	HD-ZIP
c109452_g1_i1	mrna28322.1-v1.0-hybrid	HD-ZIP
c109452_g1_i2	mrna28322.1-v1.0-hybrid	HD-ZIP
c109452_g1_i6	mrna28322.1-v1.0-hybrid	HD-ZIP
c109459_g2_i3	Lus10030908	bHLH
c109463_g1_i1	BGIOSGA004544-PA	bHLH
c109463_g1_i2	BGIOSGA004544-PA	bHLH
c109467_g1_i1	Pbr018801.2	MIKC
c109467_g1_i2	Pbr018801.2	MIKC
c109481_g1_i1	PH01003485G0070	WRKY
c109481_g2_i1	PDK_30s1160841g001	ARF
c109490_g1_i1	PK03054.1	HD-ZIP
c109490_g1_i4	EMT02183	CPP
c109495_g1_i2	Neem_1536_f_3	bHLH
c109508_g1_i1	BGIOSGA028421-PA	C2H2
c109512_g1_i1	Aquca_008_00096.5	GATA
c109512_g1_i2	Aquca_008_00096.5	GATA
c109514_g2_i1	Gorai.001G003200.1	S1Fa-like
c109525_g1_i3	Scf00063.g6386.t1	GeBP
c109530_g1_i2	Psi010992	Trihelix
c109533_g1_i1	MDP0000253576	bHLH
c109533_g1_i2	MDP0000245233	bHLH
c109544_g1_i1	GRMZM2G114820_P01	ERF
c109544_g1_i2	GRMZM2G114820_P01	ERF
c109546_g1_i1	Si030034m	CO-like
c109546_g1_i2	ORGLA02G0262700.1	CO-like
c109561_g1_i1	MDP0000296303	bZIP
c109561_g1_i2	MDP0000296303	bZIP
c109563_g1_i6	Pbr031344.1	C2H2
c109581_g1_i3	NNU_008604-RA	MYB_related
c109583_g1_i3	Lus10030908	bHLH
c109584_g1_i1	MDP0000288192	HB-other
c109593_g1_i2	GRMZM2G137380_P01	bHLH
c109598_g1_i2	GSVIVT01019717001	ERF
c109632_g1_i7	MDP0000322550	HD-ZIP
c109649_g8_i1	Pbr002083.1	ERF
c109649_g9_i1	Pbr002083.1	ERF
c109651_g1_i1	MDP0000286589	bHLH
c109654_g1_i1	Thecc1EG015486t1	HD-ZIP
c109654_g1_i2	Thecc1EG015486t1	HD-ZIP
c109662_g1_i1	Si001439m	HSF
c109672_g1_i3	Si026831m	WRKY
c109672_g1_i5	Si026831m	WRKY
c109689_g1_i1	OpuncBB_FGP6391	bZIP
c109693_g4_i3	PK00408.1	WRKY
c109713_g1_i3	Si007179m	G2-like
c109713_g1_i5	Si007179m	G2-like
c109740_g1_i1	Si006670m	DBB
c109742_g1_i2	Jcr4S00541.20	NF-YB
c109748_g1_i1	Scf00724.g21165.t1	HD-ZIP
c109748_g1_i4	Scf00724.g21165.t1	HD-ZIP
c109750_g1_i1	Jcr4S02193.10	NF-YB
c109750_g1_i2	Jcr4S02193.10	NF-YB
c109774_g1_i2	Scf00063.g6386.t1	GeBP
c109778_g4_i2	MA_11351g0010	WRKY
c109779_g7_i1	PH01000183G0940	HD-ZIP
c109794_g1_i2	Bra013812	MIKC
c109798_g1_i2	mrna28322.1-v1.0-hybrid	HD-ZIP
c109806_g2_i1	420183	Trihelix
c109812_g1_i1	MDP0000263576	GRAS
c109813_g1_i2	MEDTR4G159020.1	CPP
c109816_g1_i3	MDP0000247737	FAR1
c109817_g2_i1	PH01002606G0040	HSF
c109817_g2_i4	PH01002606G0040	HSF
c109825_g1_i11	Si026709m	ERF
c109842_g1_i1	PDK_30s1160841g001	ARF
c109844_g2_i3	Lus10023829	bHLH
c109844_g2_i4	Lus10023829	bHLH
c109846_g1_i1	Jcr4S16185.10	NAC
c109848_g2_i1	Si030429m	WRKY
c109848_g2_i2	Si030429m	WRKY
c109848_g2_i3	Si030429m	WRKY
c109853_g3_i8	ObartAA03S_FGP5069	CAMTA
c109855_g1_i1	ObartAA03S_FGP31495	C2H2
c109866_g2_i2	Thecc1EG000515t1	B3
c109866_g2_i3	Thecc1EG000515t1	B3
c109884_g2_i1	Jcr4S06752.20	FAR1
c109886_g5_i1	EMT08764	B3
c109887_g2_i1	Si001816m	WRKY
c109887_g3_i2	Si001816m	WRKY
c109890_g3_i1	413205	MYB_related
c109908_g1_i1	GSMUA_Achr7P25320_001	TCP
c109911_g2_i5	GSMUA_Achr9P10530_001	LBD
c109913_g1_i2	Si035787m	Dof
c109913_g2_i1	Si035787m	Dof
c109918_g1_i4	Bradi1g15480.1	M-type
c109922_g1_i3	Can011627	B3
c109928_g3_i3	Neem_1360_f_3	C2H2
c109928_g3_i8	OB04G28180.1	GRAS
c109931_g1_i1	Si030262m	LBD
c109931_g1_i3	Si030262m	LBD
c109935_g1_i2	Solyc02g005290.2.1	GeBP
c109935_g1_i3	Solyc02g005290.2.1	GeBP
c109942_g1_i1	Lus10036329	GATA
c109942_g1_i2	Lus10036329	GATA
c109946_g1_i1	Lus10001876	NAC
c109946_g4_i2	MDP0000314088	G2-like
c109950_g1_i1	Pbr002083.1	ERF
c109960_g2_i1	GRMZM2G396451_P01	GATA
c109979_g1_i1	GSMUA_Achr7P25320_001	TCP
c109985_g3_i1	PK03054.1	HD-ZIP
c109999_g1_i2	MDP0000560255	bHLH
c109999_g1_i3	mrna27137.1-v1.0-hybrid	STAT
c109999_g2_i3	OpuncBB_FGP22587	MYB_related
c109999_g2_i6	OpuncBB_FGP22587	MYB_related
c110003_g1_i2	AC209784.3_FGP011	Trihelix
c110023_g2_i1	Si029604m	bHLH
c110023_g2_i3	Si029604m	bHLH
c110023_g2_i6	Si029604m	bHLH
c110025_g3_i3	PDK_30s1001281g002	bHLH
c110032_g2_i1	mrna28322.1-v1.0-hybrid	HD-ZIP
c110033_g1_i1	MDP0000183819	bHLH
c110039_g3_i2	440893	bHLH
c110046_g1_i10	Lus10033562	bHLH
c110053_g1_i1	27791.m000083	NF-X1
c110066_g1_i1	Pbr023394.1	C2H2
c110076_g1_i2	ObartAA03S_FGP0563	WRKY
c110083_g1_i3	GRMZM2G137380_P01	bHLH
c110087_g1_i1	Bradi2g44117.1	bHLH
c110087_g1_i4	Lus10019354	B3
c110088_g1_i1	Si003873m	MYB_related
c110088_g1_i2	Si003873m	MYB_related
c110090_g1_i1	MA_10428770g0010	WRKY
c1100_g1_i1	MDP0000578301	WRKY
c110103_g2_i2	Si024219m	WOX
c110108_g1_i3	OpuncBB_FGP22587	MYB_related
c110108_g1_i9	27791.m000083	NF-X1
c110119_g2_i1	PH01002606G0040	HSF
c110131_g1_i1	PGSC0003DMP400025709	AP2
c110131_g1_i4	PGSC0003DMP400025709	AP2
c110133_g1_i3	PH01003957G0030	E2F/DP
c110150_g1_i1	Bra026967	bHLH
c110159_g2_i5	MA_11351g0010	WRKY
c110161_g1_i1	Aan020124	MYB
c110161_g1_i2	Aan020124	MYB
c110170_g1_i13	MDP0000129858	MYB_related
c110170_g1_i1	MDP0000129858	MYB_related
c110173_g1_i2	PH01002606G0040	HSF
c110197_g1_i3	mrna19889.1-v1.0-hybrid	C3H
c110207_g2_i10	Neem_13109_f_2	C3H
c110211_g1_i3	MDP0000242596	WRKY
c110220_g1_i2	EMT19461	GRAS
c110228_g1_i1	OpuncBB_FGP28102	LBD
c110229_g1_i5	Bra038236	bHLH
c110231_g5_i1	LOC_Os12g06010.1	bZIP
c110235_g1_i5	Si013622m	bHLH
c110235_g2_i2	PDK_30s1160841g001	ARF
c110244_g1_i2	mrna27137.1-v1.0-hybrid	STAT
c110244_g2_i2	Jcr4S02193.10	NF-YB
c110246_g4_i1	LOC_Os12g06010.1	bZIP
c110246_g4_i2	LOC_Os12g06010.1	bZIP
c110247_g1_i1	Si017393m	NAC
c110247_g1_i4	Si017393m	NAC
c110259_g2_i3	Thecc1EG019956t1	GRAS
c110273_g1_i4	Si030034m	CO-like
c110273_g1_i6	Si030034m	CO-like
c110288_g1_i3	mrna25984.1-v1.0-hybrid	bHLH
c110298_g1_i3	Si036827m	ERF
c110305_g1_i5	Si001863m	WRKY
c110305_g1_i7	Si022676m	WRKY
c110305_g1_i9	Si001863m	WRKY
c110314_g2_i1	Si036118m	ERF
c110314_g2_i2	Si036118m	ERF
c110315_g1_i1	900671	ERF
c110327_g2_i4	mgv1a001951m	S1Fa-like
c110331_g3_i2	MDP0000120576	MYB_related
c110331_g3_i3	MDP0000120576	MYB_related
c110332_g1_i1	Sobic.003G368300.1.p	bZIP
c110332_g1_i2	Sobic.003G368300.1.p	bZIP
c110332_g1_i6	Sobic.003G368300.1.p	bZIP
c110336_g1_i1	mrna31843.1-v1.0-hybrid	WRKY
c110336_g1_i2	mrna31843.1-v1.0-hybrid	WRKY
c110346_g1_i1	BGIOSGA027491-PA	WRKY
c110357_g2_i2	mrna09125.1-v1.0-hybrid	bHLH
c110361_g1_i2	EMT07921	FAR1
c110366_g1_i5	Si024352m	ERF
c110373_g1_i1	MDP0000245233	bHLH
c110380_g1_i1	PH01000133G1180	C3H
c110386_g1_i10	MDP0000263576	GRAS
c110386_g1_i1	MDP0000263576	GRAS
c110396_g4_i4	mrna03235.1-v1.0-hybrid	ARR-B
c110414_g1_i2	GSVIVT01015183001	HSF
c110416_g1_i5	LOC_Os12g06010.1	bZIP
c110428_g1_i1	PH01003485G0070	WRKY
c110434_g1_i1	Neem_1536_f_3	bHLH
c110434_g1_i2	GSMUA_Achr7P25320_001	TCP
c110447_g2_i1	PH01003957G0030	E2F/DP
c110478_g2_i1	NNU_003323-RA	HSF
c110502_g1_i1	PDK_30s1160841g001	ARF
c110510_g1_i1	Neem_1536_f_3	bHLH
c110510_g1_i4	Neem_1536_f_3	bHLH
c110511_g1_i6	Si028242m	bHLH
c110512_g1_i1	mrna01596.1-v1.0-hybrid	WRKY
c110514_g1_i1	Si022450m	CPP
c110515_g1_i1	MDP0000128964	GRAS
c110522_g1_i2	Can011627	B3
c110524_g1_i2	Neem_1536_f_3	bHLH
c110525_g2_i2	PH01000133G1180	C3H
c110525_g2_i3	PH01000133G1180	C3H
c110525_g3_i5	GSMUA_Achr7P11320_001	MYB
c110527_g1_i1	Si005753m	ARF
c110534_g1_i3	MDP0000265800	CAMTA
c110535_g1_i3	evm_27.model.AmTr_v1.0_scaffold00057.126	ARF
c110544_g5_i2	PH01003485G0070	WRKY
c110545_g1_i2	Potri.012G137500.1	FAR1
c110547_g1_i12	MA_11351g0010	WRKY
c110547_g1_i5	MA_11351g0010	WRKY
c110549_g1_i1	EMT26392	FAR1
c110560_g1_i4	Jcr4S05030.40	MYB
c110569_g2_i1	Lus10023829	bHLH
c110576_g1_i2	PH01000026G0660	ARR-B
c110578_g1_i1	Scf00343.g15875.t1	ARF
c110578_g1_i4	Scf00343.g15875.t1	ARF
c1105_g1_i2	MDP0000247737	FAR1
c110613_g1_i2	Si018262m	ERF
c110618_g1_i1	mrna15187.1-v1.0-hybrid	bHLH
c110620_g1_i1	OB11G10730.1	WRKY
c110620_g1_i3	OB11G10730.1	WRKY
c110626_g1_i1	Lus10043264	YABBY
c110626_g1_i3	Lus10043264	YABBY
c110640_g1_i2	BGIOSGA036957-PA	bZIP
c110641_g1_i3	Lus10025582	MYB_related
c110666_g1_i1	Si022238m	CPP
c110666_g1_i2	Si022238m	CPP
c110669_g1_i3	EMT33404	MYB_related
c110684_g10_i2	Si004720m	bHLH
c110684_g3_i1	Si004720m	bHLH
c110688_g1_i2	MDP0000121180	G2-like
c110688_g1_i3	Lus10021035	G2-like
c110703_g1_i1	Sof002972	bHLH
c110710_g1_i2	GSMUA_Achr10P03980_001	C2H2
c110710_g1_i3	GSMUA_Achr10P03980_001	C2H2
c110710_g1_i4	GSMUA_Achr10P03980_001	C2H2
c110712_g1_i4	Thecc1EG029045t1	C2H2
c110716_g2_i3	GRMZM2G021475_P01	HB-other
c110728_g2_i1	Si037185m	LSD
c110736_g5_i2	Thecc1EG000515t1	B3
c110740_g1_i1	mrna18483.1-v1.0-hybrid	M-type
c110754_g6_i1	EMT02183	CPP
c110764_g4_i3	LOC_Os04g22990.1	FAR1
c110766_g3_i1	ObartAA03S_FGP8440	C2H2
c110773_g2_i2	MDP0000265073	NAC
c110787_g1_i1	Pbr038168.1	G2-like
c110787_g1_i4	Si036412m	G2-like
c110801_g1_i3	Scf00036.g4292.t1	FAR1
c110804_g1_i2	MA_178096g0010	STAT
c110804_g2_i1	PK03054.1	HD-ZIP
c110806_g1_i1	EMS59827	ERF
c110806_g1_i2	EMS59827	ERF
c110814_g4_i1	ObartAA03S_FGP18629	Trihelix
c110814_g4_i2	ObartAA03S_FGP18629	Trihelix
c110815_g1_i1	Ahy018875	MYB_related
c110818_g1_i1	mrna10333.1-v1.0-hybrid	TCP
c110827_g1_i1	GRMZM2G104268_P02	FAR1
c110836_g1_i1	MDP0000242596	WRKY
c110836_g2_i1	MDP0000242596	WRKY
c110836_g2_i3	MDP0000242596	WRKY
c110837_g1_i8	EMT28540	FAR1
c110842_g2_i3	mrna06093.1-v1.0-hybrid	bHLH
c110842_g2_i4	mrna06093.1-v1.0-hybrid	bHLH
c110842_g3_i1	mrna06093.1-v1.0-hybrid	bHLH
c110860_g1_i5	Tae028505	FAR1
c110870_g1_i2	MDP0000217510	MYB
c110880_g1_i2	GRMZM2G077045_P02	NAC
c110880_g1_i4	GRMZM2G077045_P02	NAC
c110905_g1_i3	Aan006516	MYB
c110915_g2_i2	GSVIVT01014158001	BES1
c110941_g1_i3	Si026452m	bZIP
c110947_g1_i2	Aquca_009_00966.1	NAC
c110949_g2_i4	GRMZM2G398758_P01	MYB_related
c110961_g4_i1	GRMZM2G426140_P01	HB-other
c110978_g1_i1	Pbr002083.1	ERF
c110982_g2_i2	LOC_Os12g06010.1	bZIP
c110990_g1_i2	ObartAA03S_FGP13379	B3
c110990_g1_i3	ObartAA03S_FGP13379	B3
c110992_g1_i4	MDP0000247912	bHLH
c110993_g2_i1	PH01000020G0110	NAC
c110999_g1_i2	Pp1s50_82V6.1	LFY
c111000_g2_i1	PDK_30s1160841g001	ARF
c111003_g1_i3	ObartAA03S_FGP27815	bZIP
c111004_g1_i1	Si036124m	E2F/DP
c111017_g1_i4	GSMUA_Achr7P25320_001	TCP
c111028_g1_i1	Eucgr.C03830.1	M-type
c111035_g1_i1	Si030526m	NAC
c111035_g1_i2	Si030526m	NAC
c111036_g1_i4	GSMUA_Achr7P25320_001	TCP
c111053_g1_i2	mrna11429.1-v1.0-hybrid	HB-other
c111053_g1_i5	mrna11429.1-v1.0-hybrid	HB-other
c111053_g1_i6	mrna11429.1-v1.0-hybrid	HB-other
c111053_g1_i7	mrna11429.1-v1.0-hybrid	HB-other
c111055_g2_i4	Si038541m	NAC
c111065_g3_i2	Si039566m	bZIP
c111072_g1_i1	MDP0000464809	GRAS
c111072_g1_i2	MDP0000464809	GRAS
c111084_g1_i1	PH01000668G0290	MYB_related
c111094_g1_i4	PDK_30s1160841g001	ARF
c111095_g3_i1	GSMUA_Achr7P25320_001	TCP
c111095_g3_i2	GSMUA_Achr7P25320_001	TCP
c111095_g3_i3	GSMUA_Achr7P25320_001	TCP
c111099_g1_i1	GSMUA_Achr4P28960_001	SBP
c111100_g1_i1	Si007127m	NF-YC
c111143_g3_i1	Aan015255	MYB
c111148_g1_i1	LjB22H06.70.r2.m	C3H
c111148_g1_i4	GSMUA_Achr4P24880_001	C3H
c111148_g1_i5	mgv1a006714m	C3H
c111152_g3_i2	LOC_Os05g25600.1	HB-other
c111157_g2_i1	mrna09125.1-v1.0-hybrid	bHLH
c111165_g1_i10	Lus10040166	GRAS
c111165_g1_i6	Lus10040166	GRAS
c111172_g1_i1	Bra001729	B3
c111172_g2_i2	Bra001729	B3
c111172_g3_i3	Bra001729	B3
c111186_g1_i4	PH01002606G0040	HSF
c111189_g4_i3	Jcr4S02193.10	NF-YB
c111189_g6_i1	Pbr026954.1	CO-like
c111208_g1_i1	Gorai.001G003200.1	S1Fa-like
c111209_g5_i1	GRMZM2G312201_P01	NAC
c111209_g5_i3	Jcr4S00112.240	GRAS
c111215_g2_i3	OpuncBB_FGP3493	MYB
c111219_g1_i2	Si010574m	C2H2
c111224_g1_i2	mrna32207.1-v1.0-hybrid	TALE
c111224_g2_i2	mrna32207.1-v1.0-hybrid	TALE
c111236_g2_i2	Lus10030908	bHLH
c111251_g1_i1	mrna09125.1-v1.0-hybrid	bHLH
c111292_g1_i1	AT4G12020.2	WRKY
c111292_g1_i2	AT4G12020.1	WRKY
c111301_g4_i1	ObartAA03S_FGP20642	EIL
c111301_g6_i1	ObartAA03S_FGP20642	EIL
c111303_g2_i2	MDP0000265073	NAC
c111307_g2_i5	Pbr038274.1	bHLH
c111307_g3_i1	Bra039779	S1Fa-like
c111320_g1_i1	Si000689m	Dof
c111320_g2_i1	Si000689m	Dof
c111334_g1_i8	Si036476m	E2F/DP
c111345_g1_i1	MDP0000265619	Nin-like
c111345_g1_i3	MDP0000265619	Nin-like
c111348_g4_i2	Lus10030908	bHLH
c111351_g1_i1	Si013962m	bZIP
c111356_g3_i1	MA_11351g0010	WRKY
c111358_g1_i1	MA_9354651g0010	NF-YC
c111369_g2_i1	Si012121m	Trihelix
c111377_g1_i2	Pbr015154.1	CAMTA
c111441_g1_i3	Bra026196	BBR-BPC
c111442_g1_i1	Si037045m	NF-YA
c111442_g1_i2	Si037045m	NF-YA
c111449_g1_i2	Thecc1EG000515t1	B3
c111457_g2_i1	MDP0000287465	HRT-like
c111481_g2_i1	AT4G12020.3	WRKY
c111487_g1_i1	MEDTR3G143650.1	C3H
c111490_g2_i2	PDK_30s1021321g002	NAC
c111490_g2_i4	PDK_30s1021321g002	NAC
c111493_g3_i3	Si005741m	ARF
c111496_g1_i2	mrna28322.1-v1.0-hybrid	HD-ZIP
c111497_g2_i1	MDP0000240167	CPP
c111497_g2_i2	MDP0000240167	CPP
c111498_g1_i1	PGSC0003DMP400041646	MYB_related
c111498_g1_i3	PGSC0003DMP400041646	MYB_related
c111498_g1_i4	PGSC0003DMP400041646	MYB_related
c111499_g1_i1	MDP0000252727	B3
c111502_g1_i1	MDP0000153244	SBP
c111523_g1_i2	mrna28320.1-v1.0-hybrid	bHLH
c111523_g1_i4	mrna28320.1-v1.0-hybrid	bHLH
c111539_g1_i1	MDP0000320566	NAC
c111539_g2_i1	MDP0000320566	NAC
c111539_g2_i2	MDP0000320566	NAC
c111544_g1_i1	MA_9354651g0010	NF-YC
c111545_g3_i1	BGIOSGA008494-PA	MIKC
c111560_g1_i2	Pgl008855	BES1
c111565_g1_i1	LOC_Os12g06010.1	bZIP
c111565_g1_i2	LOC_Os12g06010.1	bZIP
c111565_g2_i2	LOC_Os12g06010.1	bZIP
c111567_g1_i1	Si032144m	NAC
c111567_g1_i2	Si032144m	NAC
c111571_g1_i1	PH01002606G0040	HSF
c111571_g1_i4	PH01002606G0040	HSF
c111574_g5_i4	ObartAA03S_FGP20642	EIL
c111583_g2_i1	GRMZM2G356718_P01	MYB_related
c111583_g2_i2	GRMZM2G356718_P01	MYB_related
c111583_g2_i4	MDP0000283274	B3
c111583_g2_i7	MDP0000283274	B3
c111596_g3_i6	MDP0000189617	GeBP
c111601_g1_i3	OB01G21870.1	WRKY
c111603_g1_i1	Thecc1EG000515t1	B3
c111603_g3_i1	Thecc1EG000515t1	B3
c111603_g4_i1	Bradi2g44117.1	bHLH
c111606_g1_i1	GSMUA_Achr6P12930_001	MYB
c111608_g2_i3	PH01001634G0140	ERF
c111631_g2_i5	Jcr4S02193.10	NF-YB
c111644_g1_i2	BGIOSGA023011-PA	C3H
c111649_g1_i4	GSMUA_Achr11P19880_001	ERF
c111653_g1_i2	GRMZM2G047370_P01	Trihelix
c111653_g1_i3	Sobic.006G126600.1.p	Trihelix
c111663_g2_i1	MDP0000314617	NF-YB
c111664_g6_i3	GRMZM2G110582_P03	M-type
c111664_g6_i4	GRMZM2G110582_P03	M-type
c111672_g2_i1	MDP0000320566	NAC
c111678_g1_i4	Pbr031076.1	FAR1
c111685_g7_i3	GRMZM2G328814_P01	MYB_related
c111688_g1_i1	PH01000143G0710	NAC
c111692_g1_i1	Si002426m	MYB
c111706_g1_i1	Bra007562	HB-other
c111707_g1_i1	Bradi2g44117.1	bHLH
c111710_g3_i1	GSVIVT01013228001	MYB_related
c111728_g2_i11	Si026864m	LBD
c111739_g1_i1	Bra015108	NAC
c111741_g1_i3	GRMZM2G380515_P01	C2H2
c111741_g1_i8	Sobic.008G014800.1.p	C2H2
c111741_g2_i2	Sof013090	C2H2
c111742_g3_i1	Pbr029880.1	NF-YB
c111747_g1_i1	Si010301m	ERF
c111747_g1_i2	Si010301m	ERF
c111751_g2_i1	mrna24941.1-v1.0-hybrid	DBB
c111755_g2_i1	Si036380m	bZIP
c111767_g1_i4	Thecc1EG000515t1	B3
c111767_g1_i5	Thecc1EG000515t1	B3
c111767_g1_i8	Thecc1EG000515t1	B3
c111776_g1_i3	GSMUA_Achr7P25320_001	TCP
c111777_g4_i13	Potri.012G137500.1	FAR1
c111786_g1_i3	OpuncBB_FGP15943	G2-like
c111786_g1_i9	OpuncBB_FGP15940	G2-like
c111795_g1_i1	Si036905m	LBD
c111798_g1_i1	Can002796	MYB_related
c111808_g1_i1	GSVIVT01015183001	HSF
c111808_g1_i4	GSVIVT01015183001	HSF
c111810_g1_i3	Bra033767	E2F/DP
c111813_g2_i4	Pbr002083.1	ERF
c111813_g2_i5	Pbr002083.1	ERF
c111816_g1_i1	MDP0000283274	B3
c111816_g1_i2	MDP0000283274	B3
c111816_g1_i4	MDP0000283274	B3
c111818_g3_i1	Sof005113	HSF
c111822_g1_i4	mrna27137.1-v1.0-hybrid	STAT
c111831_g1_i1	PDK_30s1160841g001	ARF
c111834_g1_i4	NNU_016725-RA	GRAS
c111834_g1_i5	GSVIVT01019717001	ERF
c111840_g1_i4	Bradi2g04710.1	FAR1
c111850_g1_i1	Lus10030908	bHLH
c111858_g1_i2	Scf00026.g3386.t1	M-type
c111858_g1_i4	Scf00026.g3386.t1	M-type
c111864_g1_i1	Potri.012G137500.1	FAR1
c111865_g1_i1	GSVIVT01033372001	NAC
c111865_g1_i2	GSVIVT01033372001	NAC
c111868_g1_i1	426818	MYB_related
c111895_g1_i2	Si027751m	C2H2
c111897_g2_i1	Si001436m	GRAS
c111908_g2_i2	AC177924.2_FGP001	bHLH
c111908_g2_i7	GRMZM2G462417_P01	ZF-HD
c111917_g1_i2	Thecc1EG011369t1	FAR1
c111928_g3_i1	Bra016263	WRKY
c111928_g3_i4	ObartAA03S_FGP1974	WRKY
c111955_g1_i1	Thecc1EG000070t1	Nin-like
c111955_g1_i2	Thecc1EG000070t1	Nin-like
c111968_g1_i1	OpuncBB_FGP9160	NAC
c111974_g1_i4	Si030123m	bZIP
c111980_g1_i4	PDK_30s873781g005	C3H
c111980_g2_i1	PDK_30s873781g005	C3H
c111989_g2_i3	MDP0000449389	M-type
c111996_g1_i12	Bra039779	S1Fa-like
c111996_g1_i7	Bra039779	S1Fa-like
c111996_g3_i10	Si014474m	ERF
c111996_g3_i11	GRMZM2G171569_P01	ERF
c111996_g3_i12	Si014474m	ERF
c111996_g3_i2	GRMZM2G171569_P01	ERF
c111996_g3_i3	Sobic.007G077200.1.p	ERF
c111996_g3_i4	PK03054.1	HD-ZIP
c111996_g3_i6	Si014474m	ERF
c111996_g3_i8	Si014474m	ERF
c111996_g3_i9	Si014469m	ERF
c111996_g4_i1	Si010228m	ERF
c112002_g1_i1	mrna01596.1-v1.0-hybrid	WRKY
c112015_g1_i2	312791	bHLH
c112021_g1_i3	GSVIVT01019630001	MIKC
c112021_g2_i1	GSVIVT01019630001	MIKC
c112021_g2_i2	GSVIVT01019630001	MIKC
c112023_g1_i1	Si020949m	HB-other
c112039_g1_i1	MEDTR1G042290.1	M-type
c112039_g1_i2	MEDTR1G042290.1	M-type
c112049_g2_i2	Jcr4S02988.10	LBD
c112054_g1_i1	OpuncBB_FGP16427	GATA
c112054_g1_i4	OpuncBB_FGP16427	GATA
c112054_g1_i7	OpuncBB_FGP16427	GATA
c112069_g11_i1	PDK_30s1160841g001	ARF
c112086_g2_i1	MDP0000263576	GRAS
c112092_g1_i1	PK12308.1	MYB_related
c112098_g1_i1	Scf00097.g8337.t1	bZIP
c112102_g1_i4	Si004755m	MYB
c112113_g1_i3	mrna28320.1-v1.0-hybrid	bHLH
c112117_g1_i1	Sobic.009G152100.1.p	bZIP
c112123_g1_i3	mrna28322.1-v1.0-hybrid	HD-ZIP
c112127_g2_i1	Scf00343.g15875.t1	ARF
c112133_g1_i2	MEDTR6G005540.1	G2-like
c112133_g1_i5	MEDTR6G005540.1	G2-like
c112144_g1_i1	GSVIVT01019630001	MIKC
c112148_g1_i2	MDP0000294614	NAC
c112151_g1_i1	mrna19889.1-v1.0-hybrid	C3H
c112176_g3_i1	MEDTR3G143650.1	C3H
c112178_g1_i2	ObartAA03S_FGP29572	MYB_related
c112178_g1_i3	ObartAA03S_FGP29572	MYB_related
c112181_g11_i1	PH01003485G0070	WRKY
c112181_g1_i1	PH01003485G0070	WRKY
c112181_g2_i2	PH01003485G0070	WRKY
c112181_g5_i1	PH01003485G0070	WRKY
c112182_g1_i1	Solyc00g099580.1.1	HB-other
c112183_g1_i1	C.cajan_44612	S1Fa-like
c112185_g3_i1	MDP0000730019	SBP
c112191_g2_i1	Si034911m	C2H2
c112204_g2_i1	312791	bHLH
c112205_g1_i3	EMT33404	MYB_related
c112211_g1_i1	EMT19461	GRAS
c112212_g1_i1	GRMZM2G001699_P01	E2F/DP
c112212_g1_i2	GRMZM2G001699_P01	E2F/DP
c112215_g5_i1	PDK_30s65509686g001	TALE
c112216_g3_i2	LOC_Os06g03670.1	ERF
c112222_g3_i3	GRMZM2G082264_P01	G2-like
c112227_g1_i1	Si036695m	NAC
c112227_g1_i2	Psi009403	NAC
c112232_g1_i1	OpuncBB_FGP22587	MYB_related
c112232_g1_i4	mrna09125.1-v1.0-hybrid	bHLH
c112244_g1_i1	MDP0000289260	BES1
c112255_g3_i2	PH01003485G0070	WRKY
c112280_g1_i1	Eucgr.I00868.1	FAR1
c112289_g1_i1	GSVIVT01015465001	GRAS
c112291_g1_i1	mrna12442.1-v1.0-hybrid	NAC
c112294_g1_i1	mrna09125.1-v1.0-hybrid	bHLH
c112294_g1_i2	mrna09125.1-v1.0-hybrid	bHLH
c112294_g3_i3	mrna09125.1-v1.0-hybrid	bHLH
c112299_g3_i1	PH01003422G0070	bHLH
c112301_g4_i3	Si001863m	WRKY
c112301_g4_i6	Si001863m	WRKY
c112302_g1_i6	mrna02674.1-v1.0-hybrid	TALE
c112302_g1_i7	mrna02674.1-v1.0-hybrid	TALE
c112313_g2_i1	BGIOSGA030830-PA	MYB
c112339_g1_i2	Lus10018414	MYB_related
c112348_g1_i5	MDP0000121180	G2-like
c112350_g1_i1	Aan019826	CO-like
c112352_g1_i6	27791.m000083	NF-X1
c112366_g1_i1	mrna31843.1-v1.0-hybrid	WRKY
c112368_g1_i3	mrna19889.1-v1.0-hybrid	C3H
c112379_g1_i3	Jcr4S00206.70	FAR1
c112382_g1_i1	GRMZM2G356718_P01	MYB_related
c112387_g1_i2	LOC_Os12g06010.1	bZIP
c112399_g2_i3	ObartAA03S_FGP16986	HB-other
c112401_g1_i1	Si013962m	bZIP
c112401_g1_i4	Si013962m	bZIP
c112401_g1_i6	Si013962m	bZIP
c112403_g1_i1	EMT07921	FAR1
c112406_g1_i3	Nta000199	WRKY
c112407_g1_i1	Si022468m	WRKY
c112407_g2_i1	Si000824m	WRKY
c112407_g3_i1	Si000824m	WRKY
c112407_g6_i1	Si022468m	WRKY
c112407_g7_i1	Si000824m	WRKY
c112412_g1_i1	Bradi2g44117.1	bHLH
c112417_g1_i2	GSVIVT01013228001	MYB_related
c112418_g1_i2	Si006938m	MYB
c112418_g1_i3	Si006938m	MYB
c112418_g1_i6	Si006938m	MYB
c112418_g2_i1	GRMZM2G145444_P01	MYB
c112432_g1_i2	XP_004513029	ERF
c112443_g2_i6	420183	Trihelix
c112446_g1_i1	mrna19889.1-v1.0-hybrid	C3H
c112477_g1_i1	mrna13109.1-v1.0-hybrid	bHLH
c112477_g1_i3	PH01001215G0380	FAR1
c112477_g1_i4	PH01001215G0380	FAR1
c112487_g1_i2	PDK_30s1160841g001	ARF
c112490_g1_i2	ObartAA03S_FGP23026	MYB_related
c112490_g1_i4	ObartAA03S_FGP23026	MYB_related
c112490_g1_i5	ObartAA03S_FGP23026	MYB_related
c112490_g1_i7	ObartAA03S_FGP23026	MYB_related
c112499_g1_i1	MDP0000311522	HD-ZIP
c112508_g1_i2	Bra039779	S1Fa-like
c112508_g3_i2	Bra039779	S1Fa-like
c112514_g2_i2	Lus10030908	bHLH
c112521_g6_i1	PK03054.1	HD-ZIP
c112534_g1_i3	C.cajan_44612	S1Fa-like
c112535_g1_i7	Si008812m	WRKY
c112541_g1_i1	ObartAA03S_FGP4185	SRS
c112544_g1_i5	BGIOSGA030830-PA	MYB
c112544_g1_i6	BGIOSGA030830-PA	MYB
c112547_g1_i1	PDK_30s1001281g002	bHLH
c112549_g2_i1	Si020227m	ZF-HD
c112549_g2_i2	Si020227m	ZF-HD
c112574_g1_i2	mrna29786.1-v1.0-hybrid	WOX
c112576_g5_i3	GRMZM2G088440_P01	TCP
c112577_g1_i2	426818	MYB_related
c112577_g1_i3	413208	MYB_related
c112577_g1_i4	413208	MYB_related
c112581_g1_i5	MDP0000318339	FAR1
c112586_g1_i3	PH01001990G0120	MYB_related
c112599_g1_i1	AT4G12020.2	WRKY
c112599_g2_i5	MDP0000242596	WRKY
c112601_g1_i1	BGIOSGA000239-PA	HD-ZIP
c112613_g1_i1	mrna09125.1-v1.0-hybrid	bHLH
c112618_g1_i3	900671	ERF
c112621_g2_i1	EuGene.0900010089	C2H2
c112621_g2_i2	EuGene.0900010089	C2H2
c112625_g1_i2	Si023330m	ERF
c112625_g2_i1	Si002729m	ERF
c112625_g2_i2	Si002729m	ERF
c112625_g2_i3	Si002729m	ERF
c112625_g2_i7	Si002729m	ERF
c112625_g3_i1	Si013986m	ERF
c112625_g4_i1	Si018024m	ERF
c112629_g1_i1	Ghi015674	Dof
c112653_g1_i1	Si036493m	HSF
c112657_g2_i3	NNU_015679-RA	LSD
c112666_g1_i5	ObartAA03S_FGP15282	C3H
c112666_g2_i2	GRMZM2G114688_P01	C3H
c112672_g1_i1	Si017289m	MYB_related
c112672_g1_i3	Si017289m	MYB_related
c112684_g3_i4	PK03054.1	HD-ZIP
c112685_g1_i4	MDP0000265800	CAMTA
c112688_g1_i3	GSMUA_Achr10P22520_001	TALE
c112694_g1_i1	Si010417m	NAC
c112694_g1_i2	Si010417m	NAC
c112698_g1_i1	GRMZM5G852801_P01	BES1
c112709_g1_i2	GSMUA_Achr8P21470_001	NAC
c112709_g1_i4	GSMUA_Achr8P21470_001	NAC
c112731_g2_i2	OB01G21870.1	WRKY
c112736_g1_i5	GRMZM2G380897_P01	bZIP
c112744_g1_i6	Bradi2g61630.1	ERF
c112757_g1_i3	mgv1a001951m	S1Fa-like
c112757_g1_i4	mrna19889.1-v1.0-hybrid	C3H
c112759_g1_i1	Si013408m	MYB_related
c112765_g1_i3	Tae001589	MYB_related
c112786_g4_i3	GRMZM2G380897_P01	bZIP
c112786_g4_i4	GRMZM2G380897_P01	bZIP
c112842_g1_i2	ObartAA03S_FGP15282	C3H
c112861_g2_i2	GRMZM2G021475_P01	HB-other
c112861_g3_i1	Scf00370.g16417.t1	GATA
c112863_g1_i2	MDP0000240167	CPP
c112877_g2_i2	PH01003485G0070	WRKY
c112877_g2_i3	PH01003485G0070	WRKY
c112877_g4_i1	PH01003485G0070	WRKY
c112896_g1_i1	Thecc1EG014419t1	WRKY
c112898_g1_i6	EMT28879	ERF
c112898_g1_i7	EMT28879	ERF
c112907_g1_i2	Si024510m	DBB
c112924_g1_i1	Scf00089.g7885.t1	B3
c112936_g2_i3	PK03054.1	HD-ZIP
c112944_g1_i2	Si013979m	bZIP
c112944_g1_i3	Si013979m	bZIP
c112974_g1_i1	OpuncBB_FGP25129	MYB_related
c112986_g2_i1	ObartAA03S_FGP30796	G2-like
c112986_g2_i2	ObartAA03S_FGP30796	G2-like
c112988_g1_i1	PH01002606G0040	HSF
c112988_g2_i1	PH01002606G0040	HSF
c112988_g2_i2	PH01002606G0040	HSF
c112995_g1_i1	mrna00901.1-v1.0-hybrid	bHLH
c112997_g4_i1	Jcr4S02193.10	NF-YB
c113006_g1_i1	PH01003485G0070	WRKY
c113006_g4_i1	PH01003485G0070	WRKY
c113006_g6_i1	mrna27137.1-v1.0-hybrid	STAT
c113018_g1_i2	Sobic.010G051800.1.p	bHLH
c113018_g1_i5	Sobic.010G051800.1.p	bHLH
c113024_g1_i2	Bra030622	bHLH
c113030_g4_i10	Bra001729	B3
c113031_g4_i2	PH01003485G0070	WRKY
c113041_g1_i1	MDP0000304584	C3H
c113055_g1_i3	Bra021627	LBD
c113065_g1_i1	Jcr4S00282.90	NAC
c113066_g3_i5	Jcr4S02252.50	B3
c113069_g1_i2	Pbr029880.1	NF-YB
c113104_g1_i1	MDP0000318339	FAR1
c113111_g3_i2	PH01003485G0070	WRKY
c113111_g7_i1	PH01003485G0070	WRKY
c113115_g1_i1	Sobic.002G424000.2.p	bZIP
c113115_g1_i5	Sobic.002G424000.2.p	bZIP
c113120_g3_i1	Jcr4S05030.40	MYB
c113121_g1_i2	BGIOSGA030830-PA	MYB
c113124_g1_i7	LOC_Os12g06010.1	bZIP
c113126_g2_i2	Aan020124	MYB
c113126_g2_i3	Aan020124	MYB
c113127_g1_i1	Aquca_009_00966.1	NAC
c113133_g1_i1	MDP0000295593	bHLH
c113134_g3_i5	OpuncBB_FGP10756	bZIP
c113139_g1_i4	ObartAA03S_FGP18838	NAC
c113175_g1_i1	Lus10009218	C2H2
c113177_g1_i3	GSMUA_Achr7P06400_001	C3H
c113183_g1_i1	NNU_024067-RA	C2H2
c113194_g2_i5	MDP0000120576	MYB_related
c113197_g4_i1	Scf00343.g15875.t1	ARF
c113202_g1_i1	MDP0000263576	GRAS
c113217_g1_i1	mrna09125.1-v1.0-hybrid	bHLH
c113217_g4_i1	EMS58887	bHLH
c113228_g1_i1	MDP0000247737	FAR1
c113228_g3_i1	MDP0000247737	FAR1
c113235_g2_i2	mrna25753.1-v1.0-hybrid	M-type
c113235_g2_i3	mrna25753.1-v1.0-hybrid	M-type
c113248_g1_i1	mgv1a001951m	S1Fa-like
c113254_g1_i1	MDP0000674040	Trihelix
c113258_g2_i1	Lus10043264	YABBY
c113262_g2_i2	PK03054.1	HD-ZIP
c113275_g1_i2	Si014031m	MYB_related
c113285_g1_i2	Bradi1g15480.1	M-type
c113292_g2_i2	BGIOSGA001061-PA	NAC
c113297_g4_i3	LOC_Os05g25600.1	HB-other
c113301_g4_i2	ORGLA03G0132200.1	Trihelix
c113309_g1_i2	ObartAA03S_FGP5069	CAMTA
c113321_g1_i1	Gorai.001G003200.1	S1Fa-like
c113330_g1_i1	PDK_30s1160841g001	ARF
c113331_g1_i1	PH01002606G0040	HSF
c113335_g1_i2	Lus10033562	bHLH
c113335_g1_i5	Lus10033562	bHLH
c113336_g4_i2	EMT16442	G2-like
c113338_g1_i1	Si030592m	G2-like
c113341_g1_i1	Lus10043264	YABBY
c113343_g1_i3	PDK_30s1160841g001	ARF
c113349_g1_i2	Jcr4S05030.40	MYB
c113360_g1_i3	PDK_30s1165641g010	NAC
c113370_g1_i5	MDP0000256917	STAT
c113372_g1_i1	Can011627	B3
c113390_g3_i10	IGS.gm_4_00452	C3H
c113390_g3_i8	IGS.gm_4_00452	C3H
c113402_g1_i6	Lus10038670	NAC
c113423_g1_i4	PH01000728G0010	NAC
c113423_g1_i5	PH01000728G0010	NAC
c113423_g1_i6	PH01000728G0010	NAC
c113423_g1_i9	PH01000728G0010	NAC
c113435_g1_i1	mrna13356.1-v1.0-hybrid	MIKC
c113435_g1_i4	mrna13356.1-v1.0-hybrid	MIKC
c113440_g1_i5	Scf00363.g16302.t1	MYB
c113442_g1_i1	MDP0000321492	Trihelix
c113442_g1_i4	MDP0000305210	Trihelix
c113461_g1_i1	Jcr4S16451.20	MYB_related
c113467_g1_i4	LOC_Os11g12360.1	M-type
c113502_g3_i1	GRMZM2G048910_P01	MYB
c113515_g1_i7	e_gw1.19.20.1	CPP
c113526_g5_i1	Sobic.001G040200.1.p	NAC
c113527_g1_i1	mrna09125.1-v1.0-hybrid	bHLH
c113532_g1_i1	PH01000841G0210	HD-ZIP
c113534_g1_i1	Thecc1EG021580t1	WRKY
c113548_g1_i12	mrna09125.1-v1.0-hybrid	bHLH
c113564_g1_i2	Bra037494	MYB_related
c113567_g1_i1	MDP0000300402	Trihelix
c113567_g2_i6	MDP0000300402	Trihelix
c113578_g1_i1	mrna32207.1-v1.0-hybrid	TALE
c113578_g1_i4	MDP0000685403	B3
c113578_g1_i6	mrna32207.1-v1.0-hybrid	TALE
c113583_g1_i4	Bra038236	bHLH
c113585_g1_i1	Bra026967	bHLH
c113597_g1_i1	Scf00764.g21546.t1	S1Fa-like
c113600_g1_i3	Si022199m	bHLH
c113603_g2_i3	ObartAA03S_FGP10236	NF-YA
c113636_g2_i1	MDP0000295593	bHLH
c113650_g1_i1	Si013896m	GeBP
c113650_g3_i1	Si013896m	GeBP
c113656_g1_i1	PH01000276G1150	bZIP
c113656_g1_i2	PH01000276G1150	bZIP
c113657_g1_i1	Pbr029332.1	WRKY
c113662_g1_i1	GRMZM2G312201_P01	NAC
c113662_g1_i3	Lus10030908	bHLH
c113664_g1_i1	evm.model.supercontig_146.5	bZIP
c113664_g1_i2	evm.model.supercontig_146.5	bZIP
c113667_g1_i4	Thecc1EG043302t1	ERF
c113667_g1_i7	Thecc1EG043302t1	ERF
c113670_g1_i3	Si010794m	G2-like
c113670_g3_i1	Si002121m	WRKY
c113673_g1_i1	Thecc1EG021580t1	WRKY
c113673_g1_i2	Thecc1EG021580t1	WRKY
c113673_g1_i3	Thecc1EG021580t1	WRKY
c113675_g1_i1	PH01000276G1150	bZIP
c113675_g1_i2	PH01000276G1150	bZIP
c113675_g1_i5	PH01000276G1150	bZIP
c113676_g1_i1	Bradi2g50510.1	HD-ZIP
c113685_g1_i6	BGIOSGA027488-PA	WRKY
c113697_g1_i2	MDP0000296303	bZIP
c113700_g2_i2	Pbr023394.1	C2H2
c113706_g2_i3	GSMUA_Achr7P11320_001	MYB
c113707_g2_i1	MDP0000263576	GRAS
c113724_g3_i4	PH01002141G0040	G2-like
c113724_g4_i2	mrna15055.1-v1.0-hybrid	G2-like
c113725_g1_i1	Ahy018875	MYB_related
c113727_g1_i3	337099	C3H
c113727_g1_i5	337099	C3H
c113729_g1_i1	GSMUA_Achr1P26400_001	bZIP
c113732_g1_i1	PH01000020G0110	NAC
c113734_g4_i1	PDK_30s882641g001	TCP
c113738_g2_i1	OB10G11890.1	ZF-HD
c113738_g2_i2	OB10G11890.1	ZF-HD
c113743_g1_i1	mrna29786.1-v1.0-hybrid	WOX
c113743_g1_i2	mrna29786.1-v1.0-hybrid	WOX
c113743_g1_i3	mrna29786.1-v1.0-hybrid	WOX
c113743_g3_i1	mrna29786.1-v1.0-hybrid	WOX
c113746_g1_i4	mrna01596.1-v1.0-hybrid	WRKY
c113747_g1_i1	Si010474m	bHLH
c113747_g1_i2	Si010474m	bHLH
c113751_g6_i1	mrna27194.1-v1.0-hybrid	bZIP
c113751_g6_i3	mrna27194.1-v1.0-hybrid	bZIP
c113763_g1_i1	Nta000199	WRKY
c113766_g1_i1	BGIOSGA036980-PA	NAC
c113769_g1_i1	Thecc1EG001516t1	NAC
c113773_g2_i2	Jcr4S02193.10	NF-YB
c113773_g3_i2	mrna09125.1-v1.0-hybrid	bHLH
c113780_g2_i1	MA_10435714g0010	ERF
c113783_g1_i1	Lus10040166	GRAS
c113783_g1_i4	Lus10040166	GRAS
c113790_g1_i2	EMT19461	GRAS
c113811_g1_i2	Potri.012G137500.1	FAR1
c113819_g1_i1	OpuncBB_FGP6391	bZIP
c113824_g1_i1	Potri.012G137500.1	FAR1
c113825_g1_i2	Lus10025533	B3
c113830_g1_i1	LOC_Os11g05340.1	FAR1
c113830_g1_i2	LOC_Os11g05340.1	FAR1
c113839_g1_i1	Thecc1EG021580t1	WRKY
c113845_g1_i1	evm.TU.contig_30133.1	ERF
c113845_g1_i2	evm.TU.contig_30133.1	ERF
c113851_g1_i7	ObartAA03S_FGP29167	B3
c113852_g1_i1	Si035083m	C2H2
c113852_g1_i3	Si035083m	C2H2
c113853_g1_i1	Si036257m	GeBP
c113859_g2_i4	LOC_Os11g12360.1	M-type
c113862_g1_i2	MDP0000617021	G2-like
c113865_g1_i1	MDP0000265619	Nin-like
c113868_g1_i1	Bra035708	GATA
c113868_g1_i2	Bra035708	GATA
c113870_g7_i10	OpuncBB_FGP26049	B3
c113879_g1_i2	Thhalv10000137m	C3H
c113880_g1_i1	MDP0000153244	SBP
c113880_g1_i2	MDP0000153244	SBP
c113888_g3_i3	MDP0000295305	NF-YC
c113888_g3_i8	mrna30478.1-v1.0-hybrid	bHLH
c113898_g1_i3	EMT28879	ERF
c113898_g1_i8	EMT28879	ERF
c113898_g1_i9	EMT28879	ERF
c113900_g1_i3	GRMZM5G866699_P02	NF-YB
c113900_g1_i6	GRMZM5G866699_P02	NF-YB
c113902_g1_i1	GRMZM2G088440_P01	TCP
c113906_g1_i1	ObartAA03S_FGP14057	G2-like
c113906_g1_i3	ObartAA03S_FGP14057	G2-like
c113914_g1_i1	GSMUA_Achr9P10530_001	LBD
c113914_g1_i3	GSMUA_Achr9P10530_001	LBD
c113923_g1_i1	Thecc1EG042823t1	bHLH
c113923_g1_i2	Thecc1EG042823t1	bHLH
c113930_g2_i1	GSMUA_Achr7P25320_001	TCP
c113930_g2_i2	GSMUA_Achr7P25320_001	TCP
c113936_g1_i1	Si021549m	bHLH
c113970_g1_i1	EMT03342	WRKY
c113970_g1_i2	EMT03342	WRKY
c113972_g1_i1	EMS52609	MYB_related
c113974_g1_i2	Neem_1536_f_3	bHLH
c113978_g1_i11	PH01000953G0730	G2-like
c113979_g1_i2	GSMUA_Achr9P13010_001	MIKC
c113994_g3_i1	PDK_30s779621g008	bHLH
c113994_g3_i3	PDK_30s779621g008	bHLH
c113997_g1_i3	OpuncBB_FGP10599	WRKY
c113997_g1_i4	Sof007675	WRKY
c114001_g1_i2	MDP0000261154	bZIP
c114002_g1_i1	Gorai.001G003200.1	S1Fa-like
c114002_g2_i1	GSMUA_Achr11P19880_001	ERF
c114009_g1_i3	PH01000020G0110	NAC
c114015_g1_i1	Lus10030143	NAC
c114021_g7_i1	PH01000668G0290	MYB_related
c114023_g1_i1	OpuncBB_FGP25129	MYB_related
c114024_g1_i1	Si002238m	Trihelix
c114024_g2_i1	Si022565m	Trihelix
c114026_g1_i1	Bra001729	B3
c114026_g1_i3	Bra001729	B3
c114032_g1_i1	MDP0000456290	HSF
c114032_g1_i3	MDP0000456290	HSF
c114034_g6_i1	MA_10435714g0010	ERF
c114037_g1_i1	Si001422m	C3H
c114046_g1_i1	NNU_018275-RA	ARR-B
c114048_g5_i1	GRMZM2G471600_P01	G2-like
c114057_g1_i1	LOC_Os12g06010.1	bZIP
c114057_g1_i2	LOC_Os12g06010.1	bZIP
c114076_g1_i2	PH01000841G0210	HD-ZIP
c114078_g3_i1	Can011627	B3
c114081_g1_i5	MDP0000283274	B3
c114081_g3_i2	EMT03342	WRKY
c114085_g1_i1	Jcr4S02193.10	NF-YB
c114106_g2_i2	Si017374m	CO-like
c114111_g1_i3	mrna27940.1-v1.0-hybrid	NAC
c114111_g1_i8	mrna27940.1-v1.0-hybrid	NAC
c114115_g1_i4	MDP0000282531	BES1
c114121_g7_i1	Si010301m	ERF
c114125_g1_i6	Si028710m	WRKY
c114132_g1_i1	AT1G64100.2	NAC
c114133_g1_i5	ObartAA03S_FGP4185	SRS
c114137_g1_i5	PDK_30s1160841g001	ARF
c114137_g2_i1	PDK_30s1160841g001	ARF
c114149_g1_i3	MA_52704g0010	E2F/DP
c114150_g1_i1	EMT19461	GRAS
c114150_g6_i1	EMT19461	GRAS
c114151_g1_i7	Scf00343.g15875.t1	ARF
c114155_g1_i2	MDP0000283274	B3
c114166_g1_i1	mrna31843.1-v1.0-hybrid	WRKY
c114166_g1_i2	mrna31843.1-v1.0-hybrid	WRKY
c114168_g1_i6	Si030692m	ERF
c114168_g3_i1	Si024834m	ERF
c114170_g1_i3	PH01003422G0070	bHLH
c114187_g1_i1	GRMZM5G801627_P02	C3H
c114187_g1_i2	GRMZM5G801627_P02	C3H
c114187_g2_i1	Si024826m	C3H
c114187_g2_i2	Si024826m	C3H
c114187_g2_i3	Si024826m	C3H
c114194_g1_i1	ObartAA03S_FGP13379	B3
c114194_g1_i2	ObartAA03S_FGP13379	B3
c114204_g4_i2	MDP0000139971	GRAS
c114208_g1_i1	EMT08992	MYB_related
c114214_g3_i4	PK03054.1	HD-ZIP
c114233_g1_i2	PH01000343G0330	ERF
c114247_g1_i1	Pbr042464.1	GRAS
c114247_g1_i3	Pbr042464.1	GRAS
c114247_g1_i4	Pbr042464.1	GRAS
c114248_g1_i3	PDK_30s1030181g010	bHLH
c114248_g1_i4	PDK_30s1030181g010	bHLH
c114255_g1_i1	Pbr011696.1	bHLH
c114285_g1_i1	Pbr030871.1	C2H2
c114289_g1_i1	Sobic.006G094500.1.p	Trihelix
c114290_g1_i2	PH01000046G0930	WRKY
c114305_g1_i2	GRMZM2G160136_P01	bZIP
c114305_g1_i9	GRMZM2G160136_P01	bZIP
c114306_g1_i4	MDP0000119183	GRAS
c114306_g1_i6	MDP0000119183	GRAS
c114308_g1_i1	MDP0000247737	FAR1
c114310_g1_i3	Si036692m	WRKY
c114317_g1_i2	Si017191m	G2-like
c114324_g1_i3	GSMUA_Achr10P17130_001	bHLH
c114324_g1_i4	GSMUA_Achr10P17130_001	bHLH
c114330_g1_i1	MDP0000286589	bHLH
c114340_g1_i1	PH01003957G0030	E2F/DP
c114340_g2_i1	MDP0000265619	Nin-like
c114349_g1_i2	Si022474m	MYB
c114349_g1_i3	Si022474m	MYB
c114354_g3_i1	PH01000668G0290	MYB_related
c114362_g1_i1	Si039512m	C3H
c114363_g1_i1	mrna29786.1-v1.0-hybrid	WOX
c114365_g4_i1	Lus10003386	bHLH
c114366_g1_i1	Scf00063.g6386.t1	GeBP
c114367_g1_i3	MDP0000304584	C3H
c114379_g1_i2	EMT07921	FAR1
c114379_g1_i6	EMT07921	FAR1
c114390_g1_i9	Sobic.002G369800.1.p	NF-YB
c114391_g1_i3	EMT14411	C2H2
c114392_g1_i1	MDP0000304584	C3H
c114392_g1_i2	MDP0000304584	C3H
c114410_g1_i5	NNU_007278-RA	WRKY
c114411_g1_i4	ObartAA03S_FGP1122	WRKY
c114422_g1_i4	C.cajan_44612	S1Fa-like
c114432_g1_i1	PDK_30s1160841g001	ARF
c114432_g3_i2	PH01003485G0070	WRKY
c114436_g1_i2	Sobic.006G008800.1.p	E2F/DP
c114436_g1_i3	Sobic.006G008800.1.p	E2F/DP
c114436_g1_i4	Sobic.006G008800.1.p	E2F/DP
c114439_g3_i2	MEDTR3G163370.1	MYB_related
c114439_g3_i5	MEDTR3G163370.1	MYB_related
c114443_g1_i1	mrna25984.1-v1.0-hybrid	bHLH
c114443_g1_i2	mrna25984.1-v1.0-hybrid	bHLH
c114443_g2_i1	Bra030622	bHLH
c114443_g3_i1	mrna25984.1-v1.0-hybrid	bHLH
c114447_g3_i9	311885	bZIP
c114449_g1_i1	Si009972m	GRAS
c114461_g1_i1	Si036408m	WRKY
c114461_g2_i2	MLOC_77258.4	WRKY
c114462_g1_i3	XP_004513029	ERF
c114464_g1_i1	Pbr030871.1	C2H2
c114466_g2_i4	ObartAA03S_FGP19488	MYB
c114474_g2_i2	LOC_Os04g22990.1	FAR1
c114475_g1_i1	MDP0000277077	NF-YB
c114475_g1_i2	MDP0000277077	NF-YB
c114479_g1_i1	e_gw1.19.20.1	CPP
c114480_g1_i3	Bra031186	B3
c114487_g1_i1	Si002401m	WRKY
c114487_g1_i2	Si002401m	WRKY
c114488_g3_i4	PH01002606G0040	HSF
c114488_g4_i2	mrna17107.1-v1.0-hybrid	B3
c114488_g5_i1	MDP0000242456	B3
c114488_g5_i2	MDP0000242456	B3
c114488_g5_i4	MDP0000242456	B3
c114499_g1_i1	GSVIVT01030079001	FAR1
c114504_g1_i1	PH01002606G0040	HSF
c114504_g1_i7	PH01002606G0040	HSF
c114510_g1_i2	PH01003957G0030	E2F/DP
c114510_g1_i6	PH01003957G0030	E2F/DP
c114531_g2_i1	ObartAA03S_FGP29167	B3
c114531_g2_i7	ObartAA03S_FGP29167	B3
c114531_g2_i8	ObartAA03S_FGP29167	B3
c114536_g6_i3	Si029351m	bZIP
c114560_g1_i1	EMT08992	MYB_related
c114567_g1_i1	Lus10023345	S1Fa-like
c114567_g1_i2	Lus10023345	S1Fa-like
c114570_g2_i7	OpuncBB_FGP0015	NF-YC
c114570_g2_i8	OpuncBB_FGP0015	NF-YC
c114579_g4_i1	MDP0000574942	MYB
c114580_g6_i1	PH01002606G0040	HSF
c114580_g7_i1	PH01002606G0040	HSF
c114589_g1_i3	MDP0000288452	LBD
c114596_g1_i1	MDP0000266172	Nin-like
c114600_g1_i3	GSMUA_Achr7P11320_001	MYB
c114614_g1_i1	MDP0000264827	bHLH
c114623_g1_i6	mrna09125.1-v1.0-hybrid	bHLH
c114623_g1_i9	EMT05641	FAR1
c114646_g3_i1	PDK_30s1160841g001	ARF
c114646_g5_i1	PH01003485G0070	WRKY
c114650_g3_i1	Jcr4S02193.10	NF-YB
c114652_g1_i4	Neem_16119_f_2	bHLH
c114675_g2_i5	Si017982m	MYB_related
c114675_g3_i1	PH01000034G0340	ERF
c114675_g4_i1	Si006824m	MYB_related
c114678_g1_i2	MEDTR4G159020.1	CPP
c114692_g2_i13	GSMUA_Achr6P04510_001	GATA
c114692_g2_i7	GSMUA_Achr6P04510_001	GATA
c114692_g3_i1	GSMUA_Achr6P04510_001	GATA
c114693_g1_i2	PGSC0003DMP400013697	HB-other
c114694_g2_i1	Pbr030871.1	C2H2
c114704_g1_i1	Si029966m	bZIP
c114714_g1_i2	Han006117	NAC
c114756_g1_i1	405087	Dof
c114757_g2_i1	MDP0000296303	bZIP
c114759_g1_i3	EMS58638	CAMTA
c114761_g2_i4	Si016620m	NAC
c114762_g1_i2	Si002655m	bHLH
c114762_g2_i2	439190	bHLH
c114764_g1_i2	Si029353m	HRT-like
c114771_g1_i1	EMS48626	ERF
c114771_g2_i1	EMS48626	ERF
c114771_g2_i3	EMS48626	ERF
c114774_g1_i6	Thecc1EG000515t1	B3
c114783_g1_i1	C.cajan_27185	GRAS
c114798_g3_i2	PGSC0003DMP400000652	bHLH
c114802_g1_i2	Scf00343.g15875.t1	ARF
c114809_g1_i1	Jcr4S05030.40	MYB
c114809_g1_i4	Jcr4S05030.40	MYB
c114826_g1_i1	Bradi2g44117.1	bHLH
c114826_g1_i3	Bradi2g44117.1	bHLH
c114826_g1_i5	Bradi2g44117.1	bHLH
c114832_g1_i2	mrna19228.1-v1.0-hybrid	MYB_related
c114833_g1_i1	BGIOSGA036980-PA	NAC
c114833_g1_i2	BGIOSGA036980-PA	NAC
c114833_g2_i2	Si008273m	Nin-like
c114836_g1_i3	mrna28322.1-v1.0-hybrid	HD-ZIP
c114837_g1_i1	mrna13309.1-v1.0-hybrid	FAR1
c114838_g1_i5	MDP0000288624	NAC
[truncated: 2,591 more rows]

## Sheet: D2 down-regulated
Gene_ID	Target_Gene	Gene_Family
c100006_g1_i2	Solyc09g090830.2.1	GRAS
c100007_g1_i2	MDP0000282531	BES1
c100007_g1_i3	Pbr002083.1	ERF
c100009_g1_i2	Bra039779	S1Fa-like
c100035_g1_i1	Bra001729	B3
c100061_g4_i1	mrna32207.1-v1.0-hybrid	TALE
c100061_g5_i1	OpuncBB_FGP22587	MYB_related
c100074_g1_i1	LOC_Os11g12360.1	M-type
c100094_g1_i1	Si030441m	G2-like
c100167_g1_i1	Si004757m	C3H
c100189_g1_i1	MDP0000449389	M-type
c100193_g1_i1	PH01002606G0040	HSF
c100196_g2_i1	EMT26167	WRKY
c100214_g1_i1	Si036197m	Dof
c100252_g1_i1	mrna29786.1-v1.0-hybrid	WOX
c100257_g2_i1	MDP0000265619	Nin-like
c100277_g1_i1	EMS45007	WRKY
c100277_g2_i1	EMT03342	WRKY
c100306_g1_i1	BGIOSGA034756-PA	NAC
c100306_g1_i2	ORGLA11G0021400.1	NAC
c100309_g1_i1	GSVIVT01019717001	ERF
c100323_g2_i1	MDP0000449389	M-type
c100377_g1_i1	LOC_Os12g06010.1	bZIP
c100393_g1_i2	Si036757m	NAC
c100393_g1_i3	Si036757m	NAC
c100403_g1_i1	EMS59827	ERF
c100416_g1_i1	GRMZM2G008647_P02	MYB_related
c100421_g1_i3	Scf00027.g3467.t1	bHLH
c100421_g1_i5	Scf00027.g3467.t1	bHLH
c100421_g1_i6	Scf00027.g3467.t1	bHLH
c100421_g2_i1	Scf00027.g3467.t1	bHLH
c100434_g1_i1	Si022816m	MYB
c100467_g1_i2	Bra001729	B3
c100486_g1_i1	Lus10019708	NF-YA
c100486_g2_i1	MEDTR3G005900.1	M-type
c100488_g1_i1	GSMUA_Achr10P27000_001	ERF
c100494_g2_i2	EMS52609	MYB_related
c100494_g3_i1	BGIOSGA022298-PA	WRKY
c100501_g1_i2	Bra030622	bHLH
c100515_g1_i2	mrna32207.1-v1.0-hybrid	TALE
c100554_g1_i3	Si032711m	C2H2
c100558_g1_i2	Tae054707	FAR1
c100580_g1_i1	MEDTR2G096630.1	NF-YC
c100583_g1_i2	GRMZM5G899865_P01	bHLH
c100592_g2_i1	MDP0000319772	MYB_related
c100611_g2_i1	ObartAA03S_FGP8440	C2H2
c100616_g1_i1	OpuncBB_FGP24461	G2-like
c100616_g1_i2	OpuncBB_FGP24461	G2-like
c100620_g1_i2	Si038282m	bHLH
c100620_g1_i4	Si038282m	bHLH
c100622_g1_i1	BGIOSGA035841-PA	MYB_related
c100623_g1_i2	413208	MYB_related
c100623_g1_i4	413208	MYB_related
c100629_g1_i4	PH01000469G0440	B3
c100629_g1_i6	PH01000469G0440	B3
c100642_g1_i3	mrna26696.1-v1.0-hybrid	bHLH
c100650_g1_i1	MDP0000319656	MYB
c100651_g1_i1	LOC_Os03g41800.1	FAR1
c100655_g1_i1	MDP0000191614	NAC
c100661_g1_i1	MDP0000259403	GRAS
c100685_g1_i1	ObartAA03S_FGP24861	G2-like
c100685_g1_i4	OpuncBB_FGP24461	G2-like
c100697_g4_i5	LOC_Os12g06010.1	bZIP
c100697_g4_i6	LOC_Os12g06010.1	bZIP
c100733_g1_i1	BGIOSGA010384-PA	FAR1
c100733_g1_i2	BGIOSGA010384-PA	FAR1
c100735_g1_i2	mrna28322.1-v1.0-hybrid	HD-ZIP
c100743_g1_i1	Scf00097.g8337.t1	bZIP
c100747_g1_i1	OpuncBB_FGP0191	ERF
c100755_g1_i2	Tae039974	GRAS
c100778_g1_i1	EMT05641	FAR1
c100802_g1_i1	GSMUA_Achr10P22520_001	TALE
c100809_g1_i1	EMT26167	WRKY
c100809_g5_i1	BGIOSGA022298-PA	WRKY
c100809_g5_i2	BGIOSGA022298-PA	WRKY
c100819_g1_i2	MDP0000286589	bHLH
c100830_g1_i1	Lus10043264	YABBY
c100832_g1_i1	C.cajan_44612	S1Fa-like
c100832_g1_i2	mrna32207.1-v1.0-hybrid	TALE
c100832_g2_i1	MDP0000302297	CO-like
c100868_g2_i1	EMT07921	FAR1
c100868_g2_i6	EMT07921	FAR1
c100873_g1_i1	MDP0000141948	bZIP
c100876_g3_i2	ObartAA03S_FGP18629	Trihelix
c100902_g1_i4	MDP0000320006	B3
c100912_g1_i2	mrna28322.1-v1.0-hybrid	HD-ZIP
c100976_g1_i2	GRMZM2G356718_P01	MYB_related
c100987_g1_i2	Can011627	B3
c101015_g1_i1	EMS68456	WRKY
c101015_g1_i2	EMS68456	WRKY
c101046_g1_i2	Bra039779	S1Fa-like
c101090_g1_i1	GSMUA_Achr10P22520_001	TALE
c101090_g1_i2	mrna00620.1-v1.0-hybrid	BBR-BPC
c101097_g2_i1	MDP0000265619	Nin-like
c101102_g3_i1	LOC_Os12g06010.1	bZIP
c101120_g1_i3	PH01003422G0070	bHLH
c101122_g1_i1	MDP0000685403	B3
c101132_g1_i5	OpuncBB_FGP9883	LSD
c101143_g1_i1	Si012575m	B3
c101149_g1_i2	mrna09125.1-v1.0-hybrid	bHLH
c101189_g1_i1	Lus10023829	bHLH
c101211_g1_i3	OpuncBB_FGP24461	G2-like
c101264_g1_i1	Bra039779	S1Fa-like
c101266_g1_i4	Si036257m	GeBP
c101306_g1_i1	GSMUA_Achr1P00070_001	ERF
c101336_g1_i4	EMT07921	FAR1
c10135_g1_i2	mrna19889.1-v1.0-hybrid	C3H
c101367_g1_i1	PH01002606G0040	HSF
c101367_g1_i2	PH01002606G0040	HSF
c101396_g1_i1	mrna09125.1-v1.0-hybrid	bHLH
c101399_g1_i3	Si013985m	M-type
c101401_g3_i3	EMT03342	WRKY
c101402_g1_i1	Si002888m	MYB_related
c101402_g1_i2	Si023770m	MYB_related
c101402_g1_i3	Si023770m	MYB_related
c101420_g1_i1	Si017630m	bHLH
c101420_g2_i4	Si017630m	bHLH
c101427_g1_i3	Carubv10001279m	CO-like
c101427_g1_i4	Ghi021277	CO-like
c101460_g2_i2	BGIOSGA009474-PA	NAC
c101469_g1_i1	GRMZM2G062651_P01	VOZ
c101481_g1_i2	mrna09125.1-v1.0-hybrid	bHLH
c101487_g1_i2	Si036185m	bHLH
c101500_g1_i2	GSMUA_Achr7P25320_001	TCP
c101500_g1_i3	GSMUA_Achr7P25320_001	TCP
c101500_g1_i4	GSMUA_Achr7P25320_001	TCP
c101509_g1_i1	mrna26696.1-v1.0-hybrid	bHLH
c101514_g1_i2	GRMZM2G148022_P02	TCP
c101514_g1_i3	GRMZM2G148022_P02	TCP
c101519_g1_i3	EMS68456	WRKY
c101521_g1_i2	ObartAA03S_FGP4185	SRS
c101550_g1_i1	Si006750m	GATA
c101551_g1_i3	mrna00620.1-v1.0-hybrid	BBR-BPC
c101557_g1_i1	Si016765m	GeBP
c101559_g1_i6	MDP0000181937	C2H2
c101573_g1_i1	ObartAA03S_FGP14057	G2-like
c101573_g1_i4	ObartAA03S_FGP14057	G2-like
c101578_g1_i5	Lus10023829	bHLH
c101585_g1_i1	OpuncBB_FGP22587	MYB_related
c101592_g1_i1	Si031154m	SBP
c101592_g3_i1	Si032170m	SBP
c101592_g3_i2	Si032170m	SBP
c101592_g4_i1	Si031154m	SBP
c101601_g1_i1	ObartAA03S_FGP15120	C3H
c101607_g1_i12	Jcr4S00282.90	NAC
c101620_g1_i1	mrna09125.1-v1.0-hybrid	bHLH
c101699_g1_i1	OpuncBB_FGP24418	bZIP
c101699_g2_i1	MA_137455g0010	BBR-BPC
c101705_g1_i1	Pbr027487.1	bHLH
c101719_g1_i1	PDK_30s682911g002	C2H2
c101727_g1_i1	Si000906m	WRKY
c101728_g1_i1	Bra001729	B3
c101746_g1_i1	MDP0000286589	bHLH
c101746_g2_i1	MDP0000286589	bHLH
c101754_g1_i1	PH01000133G1180	C3H
c101760_g1_i1	GRMZM2G008647_P02	MYB_related
c101760_g1_i2	GRMZM2G008647_P02	MYB_related
c101768_g1_i2	Jcr4S06752.20	FAR1
c101776_g2_i1	PH01000133G1180	C3H
c101789_g2_i1	Sobic.003G027000.1.p	MIKC
c101815_g1_i1	Scf00039.g4609.t1	M-type
c101833_g1_i1	Pbr002342.1	ARF
c101833_g1_i2	Pbr002342.1	ARF
c101833_g1_i3	Pbr002342.1	ARF
c101838_g1_i4	OB04G32400.1	bHLH
c101861_g1_i2	GSMUA_Achr4P07150_001	NAC
c101917_g2_i2	Pbr031344.1	C2H2
c101920_g1_i2	MDP0000263713	YABBY
c101947_g3_i3	Si002653m	G2-like
c101950_g1_i1	Si037583m	LBD
c101957_g1_i1	Si012318m	GRAS
c101976_g1_i3	Bra001729	B3
c101987_g1_i1	Bradi4g38630.1	BES1
c101987_g2_i1	Bradi4g38630.1	BES1
c101987_g2_i3	MDP0000232760	BES1
c101994_g1_i3	Si034382m	Trihelix
c102018_g1_i1	MA_11351g0010	WRKY
c102025_g1_i1	mrna09125.1-v1.0-hybrid	bHLH
c102038_g1_i3	MDP0000253576	bHLH
c102038_g2_i2	MDP0000253576	bHLH
c102052_g1_i1	mrna25984.1-v1.0-hybrid	bHLH
c102052_g1_i2	mrna25984.1-v1.0-hybrid	bHLH
c102056_g1_i1	ObartAA03S_FGP4185	SRS
c102069_g1_i1	Tae026814	GRAS
c102076_g1_i1	Si030880m	bHLH
c102080_g2_i1	Sobic.006G051700.1.p	WRKY
c102096_g1_i3	MDP0000685403	B3
c102106_g1_i5	Bra001729	B3
c102119_g1_i1	Sobic.008G067900.1.p	bZIP
c102121_g1_i1	MDP0000288192	HB-other
c102121_g2_i1	MDP0000288192	HB-other
c102149_g1_i1	Si002988m	MIKC
c102165_g1_i1	PH01000046G0930	WRKY
c102179_g1_i1	Si018524m	bZIP
c102198_g2_i1	C.cajan_44612	S1Fa-like
c102201_g1_i1	Tae001589	MYB_related
c102206_g1_i2	MDP0000321018	GRAS
c102225_g1_i4	Ciclev10030751m	ARF
c102225_g6_i1	Sobic.006G051700.1.p	WRKY
c102225_g7_i2	Pbr026441.1	bHLH
c102230_g1_i1	Jcr4S06752.20	FAR1
c102230_g1_i2	Jcr4S06752.20	FAR1
c102231_g2_i1	MDP0000238035	NAC
c102235_g1_i1	mrna31023.1-v1.0-hybrid	C3H
c102266_g1_i1	mrna28785.1-v1.0-hybrid	bHLH
c102274_g1_i1	Jcr4S02193.10	NF-YB
c102274_g2_i3	Can011627	B3
c102276_g1_i4	LOC_Os06g39090.1	FAR1
c102303_g1_i2	ObartAA03S_FGP31495	C2H2
c102308_g1_i2	Si004801m	NAC
c102328_g3_i5	Si019540m	bHLH
c102329_g1_i3	Si029614m	bHLH
c102345_g1_i2	Si017704m	MYB
c102356_g1_i9	Si036747m	GATA
c102377_g2_i1	EMT07921	FAR1
c102383_g1_i1	MDP0000298233	C3H
c102424_g4_i1	Jcr4S00541.20	NF-YB
c102430_g1_i1	Cre16.g695600.t1.2	MYB_related
c102450_g1_i1	MEDTR3G005900.1	M-type
c102461_g1_i2	Sof005517	MYB
c102461_g2_i1	Si022113m	MYB
c102502_g1_i2	GRMZM2G419252_P01	WOX
c102505_g1_i2	MA_10433504g0010	Trihelix
c102505_g1_i5	MA_10433504g0010	Trihelix
c102517_g1_i1	MDP0000685403	B3
c102517_g1_i3	MDP0000685403	B3
c102517_g2_i1	312791	bHLH
c102526_g1_i1	MDP0000449389	M-type
c102527_g1_i3	PH01000020G0110	NAC
c102567_g1_i3	MEDTR4G159020.1	CPP
c102571_g1_i1	mrna32207.1-v1.0-hybrid	TALE
c102572_g1_i1	Si006435m	NAC
c102589_g1_i1	Neem_24780_f_1	bHLH
c102596_g2_i2	EMT28005	MYB_related
c102596_g2_i4	EMT02183	CPP
c102619_g1_i1	MDP0000245233	bHLH
c102619_g2_i1	MDP0000253576	bHLH
c102629_g1_i1	Sof009964	EIL
c102630_g1_i1	OpuncBB_FGP24461	G2-like
c102632_g1_i3	GSVIVT01030085001	NF-YB
c102644_g1_i1	EMT07921	FAR1
c102675_g2_i1	OpuncBB_FGP24461	G2-like
c102696_g1_i1	Gorai.005G137100.8	C2H2
c102696_g1_i3	GSMUA_Achr6P04510_001	GATA
c102716_g1_i1	311286	MYB_related
c102717_g1_i1	GRMZM2G153575_P01	Trihelix
c102720_g1_i1	mrna09125.1-v1.0-hybrid	bHLH
c102720_g1_i2	mrna09125.1-v1.0-hybrid	bHLH
c102729_g1_i1	MDP0000464809	GRAS
c102735_g1_i2	GSMUA_Achr10P03980_001	C2H2
c102735_g1_i3	GSMUA_Achr10P03980_001	C2H2
c102735_g1_i4	GSMUA_Achr10P03980_001	C2H2
c102770_g1_i2	Pbr026954.1	CO-like
c102777_g1_i1	LOC_Os07g17230.1	B3
c102777_g1_i2	LOC_Os07g17230.1	B3
c102779_g1_i1	OpuncBB_FGP18202	S1Fa-like
c102780_g1_i1	OpuncBB_FGP23267	GRF
c102791_g1_i1	mrna00537.1-v1.0-hybrid	HB-other
c102818_g1_i1	MDP0000574942	MYB
c102826_g1_i1	AC202489_11.1	WRKY
c102832_g1_i1	EMT19461	GRAS
c102836_g1_i1	C.cajan_44612	S1Fa-like
c102853_g1_i1	PH01000271G0420	WRKY
c102853_g1_i6	PH01000271G0420	WRKY
c102854_g3_i4	Scf00007.g1310.t1	MIKC
c102865_g1_i2	ObartAA03S_FGP4185	SRS
c102865_g1_i3	ObartAA03S_FGP4185	SRS
c102871_g1_i1	AC202489_11.1	WRKY
c102874_g1_i1	mrna31001.1-v1.0-hybrid	C3H
c102884_g1_i1	IGS.gm_21_00076	B3
c102887_g1_i1	OpuncBB_FGP17478	C2H2
c102887_g2_i1	Si020219m	C2H2
c102896_g1_i1	GRMZM2G312201_P01	NAC
c102934_g1_i1	AC202489_11.1	WRKY
c102972_g1_i3	mgv1a001951m	S1Fa-like
c102972_g1_i4	Jcr4S02193.10	NF-YB
c102972_g1_i5	Pbr026954.1	CO-like
c102992_g1_i3	Tae039974	GRAS
c102992_g1_i5	Tae039974	GRAS
c102993_g1_i2	PH01004053G0220	GRAS
c102998_g1_i4	Si010736m	bHLH
c102998_g1_i5	Si010736m	bHLH
c103015_g1_i3	mrna19889.1-v1.0-hybrid	C3H
c103015_g2_i1	MDP0000305994	S1Fa-like
c103035_g1_i2	Si029540m	C2H2
c103035_g1_i3	Sof019923	C2H2
c103042_g1_i2	Si005548m	MYB
c103046_g1_i2	MDP0000270267	MYB
c103046_g2_i1	MDP0000270267	MYB
c103051_g1_i3	440731	ERF
c103052_g2_i1	Si036966m	MYB_related
c103059_g1_i1	MDP0000312382	MIKC
c103066_g1_i1	Si030329m	HD-ZIP
c103066_g1_i2	Si030329m	HD-ZIP
c103073_g1_i2	MEDTR3G005900.1	M-type
c103091_g1_i1	NNU_000849-RA	M-type
c103092_g2_i2	MEDTR3G005900.1	M-type
c103108_g1_i3	OpuncBB_FGP7623	GATA
c103127_g2_i1	OB05G14140.1	bHLH
c103141_g2_i1	MDP0000252726	B3
c103143_g1_i1	Lus10018756	ERF
c103147_g1_i2	C.cajan_44612	S1Fa-like
c103148_g1_i1	LOC_Os12g06010.1	bZIP
c103157_g1_i1	mrna29786.1-v1.0-hybrid	WOX
c103159_g1_i1	OpuncBB_FGP19392	GRF
c103218_g2_i1	mgv1a001951m	S1Fa-like
c103245_g1_i2	PH01005551G0030	CO-like
c103255_g1_i3	EMT07921	FAR1
c103255_g1_i4	EMT07921	FAR1
c103277_g1_i2	Pbr031344.1	C2H2
c103279_g1_i2	PH01001303G0110	M-type
c103279_g1_i3	PH01001303G0110	M-type
c103279_g1_i7	Si014540m	MIKC
c103286_g1_i1	Si006013m	ARR-B
c103290_g2_i1	MDP0000318339	FAR1
c103307_g1_i1	ObartAA03S_FGP12547	AP2
c103322_g1_i1	Scf00343.g15875.t1	ARF
c103333_g1_i1	EMT01685	B3
c103349_g1_i1	Sobic.006G051700.1.p	WRKY
c103349_g3_i1	MEDTR3G005900.1	M-type
c103349_g4_i1	MEDTR3G005900.1	M-type
c103377_g1_i2	Neem_1766_f_3	C2H2
c103380_g1_i2	Si003799m	E2F/DP
c103393_g1_i1	OpuncBB_FGP24461	G2-like
c103393_g1_i2	OpuncBB_FGP24461	G2-like
c103407_g1_i4	Jcr4S06752.20	FAR1
c103429_g1_i1	PDK_30s1160841g001	ARF
c103432_g1_i2	GRMZM5G873586_P04	LBD
c103449_g1_i1	27791.m000083	NF-X1
c103478_g2_i1	MEDTR3G005900.1	M-type
c103483_g1_i1	Bradi2g44117.1	bHLH
c103500_g1_i1	BGIOSGA012704-PA	MYB_related
c103500_g3_i1	BGIOSGA012704-PA	MYB_related
c103502_g1_i3	C.cajan_44612	S1Fa-like
c103513_g1_i2	MDP0000449389	M-type
c103521_g1_i1	EMT29229	B3
c103521_g1_i2	EMT29229	B3
c103527_g2_i1	PK03054.1	HD-ZIP
c103546_g1_i4	NNU_016725-RA	GRAS
c103550_g1_i1	EMT13569	FAR1
c103574_g1_i2	OpuncBB_FGP18628	FAR1
c103578_g1_i3	mrna19889.1-v1.0-hybrid	C3H
c103592_g2_i1	Glyma04g34912.1	bHLH
c103592_g3_i2	Potri.012G137500.1	FAR1
c103592_g3_i3	Potri.012G137500.1	FAR1
c103594_g2_i1	EMT05641	FAR1
c103598_g1_i1	MDP0000449389	M-type
c103599_g1_i1	MA_601142g0010	ARR-B
c103603_g1_i1	Thecc1EG000515t1	B3
c103610_g2_i2	MDP0000311595	NF-YA
c103618_g1_i1	Si013819m	C2H2
c103626_g1_i1	mrna28322.1-v1.0-hybrid	HD-ZIP
c103626_g1_i2	mrna28322.1-v1.0-hybrid	HD-ZIP
c103643_g1_i1	Gorai.003G023300.1	HB-other
c103643_g1_i3	Gorai.003G023300.2	HB-other
c103646_g1_i2	PDK_30s988751g003	WOX
c103663_g2_i2	EMS48626	ERF
c103672_g1_i1	GSMUA_Achr2P03680_001	Trihelix
c103681_g1_i2	Tae039974	GRAS
c103681_g2_i1	GRMZM5G873586_P04	LBD
c103681_g2_i2	Tae039974	GRAS
c103717_g5_i1	Tae026814	GRAS
c103735_g1_i1	Si012648m	Nin-like
c103745_g1_i9	LOC_Os11g12360.1	M-type
c103760_g1_i4	GSVIVT01031747001	ERF
c103767_g1_i1	ObartAA03S_FGP8440	C2H2
c103767_g1_i2	ObartAA03S_FGP8440	C2H2
c103769_g3_i1	LOC_Os11g12490.1	FAR1
c103780_g1_i1	EMT03342	WRKY
c103789_g1_i1	Si021201m	HD-ZIP
c103809_g1_i2	MDP0000574942	MYB
c103811_g1_i6	ObartAA03S_FGP20642	EIL
c103818_g1_i3	Si034054m	CAMTA
c103818_g1_i5	Si034054m	CAMTA
c103827_g1_i1	Neem_16119_f_2	bHLH
c103827_g1_i2	Neem_16119_f_2	bHLH
c103835_g2_i1	XP_004490670	WRKY
c103850_g5_i1	Jcr4S05030.40	MYB
c103865_g1_i1	mrna09125.1-v1.0-hybrid	bHLH
c103890_g1_i1	Pbr038274.1	bHLH
c103903_g1_i2	MDP0000222377	G2-like
c103903_g1_i3	MDP0000222377	G2-like
c103913_g1_i7	EMT03342	WRKY
c103917_g1_i1	ORGLA05G0234100.1	ZF-HD
c103917_g1_i3	PH01000983G0460	ZF-HD
c103932_g1_i1	Si005134m	LBD
c103953_g1_i1	Si009752m	MYB_related
c103953_g1_i2	Si009752m	MYB_related
c103965_g1_i1	Bra004530	ARF
c103984_g1_i1	GRMZM2G069126_P01	ERF
c103989_g1_i1	GRMZM2G015080_P01	GRAS
c104006_g1_i1	mrna19889.1-v1.0-hybrid	C3H
c104008_g2_i14	Eucgr.E02489.1	M-type
c104008_g2_i6	Eucgr.E02489.1	M-type
c104022_g1_i1	GSMUA_Achr10P23700_001	CO-like
c104023_g1_i1	OB06G28840.1	bHLH
c104023_g1_i2	OB06G28840.1	bHLH
c104026_g2_i2	OpuncBB_FGP16947	bHLH
c104027_g1_i4	MDP0000252727	B3
c104068_g2_i2	Si004757m	C3H
c104084_g1_i1	Bra039779	S1Fa-like
c104088_g1_i1	Si030195m	SBP
c104093_g1_i4	mrna19889.1-v1.0-hybrid	C3H
c104094_g1_i2	Jcr4S00282.90	NAC
c104094_g1_i5	Jcr4S00282.90	NAC
c104104_g1_i1	MDP0000245233	bHLH
c104108_g1_i1	mrna01596.1-v1.0-hybrid	WRKY
c104108_g1_i4	mrna32207.1-v1.0-hybrid	TALE
c104108_g1_i7	mrna01596.1-v1.0-hybrid	WRKY
c104128_g1_i1	MDP0000321222	C2H2
c104132_g1_i1	Ghi013563	S1Fa-like
c104166_g1_i1	mrna04566.1-v1.0-hybrid	YABBY
c104189_g1_i2	MDP0000320006	B3
c104192_g1_i2	ObartAA03S_FGP31075	Trihelix
c10422_g1_i1	PH01002606G0040	HSF
c104290_g1_i1	Si017986m	MYB_related
c104328_g2_i1	mrna19889.1-v1.0-hybrid	C3H
c104328_g3_i1	mrna19889.1-v1.0-hybrid	C3H
c104348_g1_i1	GSVIVT01019717001	ERF
c104348_g1_i2	GSVIVT01019717001	ERF
c104358_g1_i1	mrna19889.1-v1.0-hybrid	C3H
c104363_g1_i1	ObartAA03S_FGP13379	B3
c104366_g1_i1	C.cajan_44612	S1Fa-like
c104366_g1_i2	C.cajan_44612	S1Fa-like
c104366_g2_i1	mrna19889.1-v1.0-hybrid	C3H
c104366_g3_i1	Jcr4S02193.10	NF-YB
c104367_g1_i3	BGIOSGA035841-PA	MYB_related
c104388_g1_i1	mrna12617.1-v1.0-hybrid	B3
c104388_g1_i2	mrna12617.1-v1.0-hybrid	B3
c104393_g1_i1	Bra022957	C3H
c104407_g1_i1	PDK_30s976561g001	bZIP
c104407_g1_i2	PDK_30s976561g001	bZIP
c104413_g1_i1	Si030239m	GeBP
c104422_g1_i3	Jcr4S00282.90	NAC
c104423_g1_i1	ObartAA03S_FGP4185	SRS
c104434_g3_i2	MDP0000173550	MYB
c104439_g1_i1	PDK_30s940631g002	E2F/DP
c104441_g1_i1	mrna32207.1-v1.0-hybrid	TALE
c104441_g1_i3	Can011627	B3
c104451_g1_i1	Tae041733	FAR1
c104460_g1_i4	MDP0000129858	MYB_related
c104468_g1_i2	Bradi3g57867.2	ERF
c104486_g1_i1	MA_71525g0010	MYB
c104501_g1_i1	440731	ERF
c104514_g1_i1	Thecc1EG000515t1	B3
c104520_g1_i2	MDP0000290148	GeBP
c104529_g1_i3	Can015737	C3H
c104539_g1_i1	Lus10015266	B3
c104539_g1_i2	Lus10015266	B3
c104558_g1_i1	Potri.011G125400.1	DBB
c104565_g1_i7	GRMZM2G048403_P01	MYB_related
c104569_g1_i1	PK03054.1	HD-ZIP
c104570_g1_i9	GSMUA_Achr8P25970_001	MYB
c104572_g1_i2	EuGene.0900010089	C2H2
c104579_g2_i1	Jcr4S01220.50	LBD
c104585_g1_i1	Scf00097.g8337.t1	bZIP
c104588_g1_i3	Si017947m	MYB
c104588_g1_i6	Si017947m	MYB
c104598_g1_i4	BGIOSGA028421-PA	C2H2
c104598_g1_i7	BGIOSGA028421-PA	C2H2
c104601_g1_i1	GSMUA_Achr10P22190_001	bHLH
c104644_g1_i1	mrna09125.1-v1.0-hybrid	bHLH
c104647_g1_i3	MDP0000320006	B3
c104662_g2_i1	BGIOSGA028421-PA	C2H2
c104687_g1_i10	PDK_30s1160841g001	ARF
c104687_g1_i7	PH01003485G0070	WRKY
c104698_g1_i1	MDP0000311595	NF-YA
c104698_g1_i3	MDP0000311595	NF-YA
c104710_g1_i1	PH01000143G0710	NAC
c104730_g2_i7	OB01G21870.1	WRKY
c104764_g1_i1	OpuncBB_FGP24461	G2-like
c104769_g1_i1	Si029871m	TCP
c104778_g1_i2	mrna18483.1-v1.0-hybrid	M-type
c104781_g2_i1	NNU_022570-RA	NAC
c104858_g1_i1	Si030640m	HD-ZIP
c104859_g1_i1	EMS68456	WRKY
c104871_g1_i1	420183	Trihelix
c104878_g1_i1	Bra030622	bHLH
c104878_g1_i2	EMT05641	FAR1
c104878_g2_i1	Bra030622	bHLH
c104879_g1_i9	mrna09125.1-v1.0-hybrid	bHLH
c104883_g1_i1	Thecc1EG000515t1	B3
c104883_g2_i1	Thecc1EG000515t1	B3
c104901_g1_i1	Bra039779	S1Fa-like
c104955_g1_i1	Pbr016131.2	Trihelix
c104955_g1_i2	Pbr016131.2	Trihelix
c104978_g4_i1	PH01003485G0070	WRKY
c104979_g3_i2	Si030985m	WRKY
c104987_g1_i7	Neem_1512_f_1	HD-ZIP
c105017_g1_i1	Bra001729	B3
c105024_g1_i1	EMT00560	WRKY
c105036_g1_i3	EMT07921	FAR1
c105047_g1_i2	ObartAA03S_FGP31756	NAC
c105058_g1_i1	MDP0000449389	M-type
c105058_g1_i2	MDP0000449389	M-type
c105059_g1_i2	Si014218m	G2-like
c105071_g1_i2	GSMUA_Achr10P22520_001	TALE
c105077_g1_i1	MDP0000265619	Nin-like
c105086_g2_i1	PH01001123G0500	ERF
c105111_g1_i1	MDP0000288192	HB-other
c105117_g1_i1	Si024430m	LBD
c105122_g1_i3	GRMZM2G008647_P02	MYB_related
c105126_g4_i3	Potri.016G025800.1	GRAS
c105146_g2_i1	MDP0000302297	CO-like
c105163_g1_i1	Si017608m	G2-like
c105164_g2_i1	Pbr026954.1	CO-like
c105171_g1_i2	PDK_30s1160841g001	ARF
c105179_g1_i1	Bra001729	B3
c105179_g1_i2	Bra001729	B3
c105205_g1_i1	OpuncBB_FGP9860	CPP
c105206_g2_i3	Sobic.001G009200.1.p	NF-YC
c105227_g1_i1	Si022816m	MYB
c105227_g1_i2	Si022816m	MYB
c105248_g1_i1	mrna09125.1-v1.0-hybrid	bHLH
c105254_g2_i1	EMT07921	FAR1
c105264_g1_i1	EMT08764	B3
c105276_g1_i1	mrna13364.1-v1.0-hybrid	bHLH
c105295_g1_i1	XP_004497702	FAR1
c105295_g1_i2	XP_004497702	FAR1
c105300_g1_i1	OpuncBB_FGP24418	bZIP
c105300_g2_i1	OpuncBB_FGP24418	bZIP
c105313_g1_i1	PH01001490G0340	MYB_related
c105313_g1_i2	PH01001490G0340	MYB_related
c105313_g1_i3	PH01001490G0340	MYB_related
c105320_g1_i3	Bradi2g50510.1	HD-ZIP
c105335_g1_i12	mrna32207.1-v1.0-hybrid	TALE
c105335_g6_i1	mrna09125.1-v1.0-hybrid	bHLH
c105347_g1_i1	GRMZM2G008647_P02	MYB_related
c105348_g1_i3	Si017194m	bHLH
c105354_g1_i3	GRMZM2G062651_P01	VOZ
c105380_g1_i1	MDP0000254650	bHLH
c105391_g1_i1	GSMUA_Achr9P07000_001	MYB
c105419_g3_i1	Tae039974	GRAS
c105420_g1_i1	MDP0000287465	HRT-like
c105421_g1_i1	MDP0000315270	GRAS
c105421_g1_i2	MDP0000315270	GRAS
c105429_g1_i1	BGIOSGA028421-PA	C2H2
c105436_g1_i1	Bradi4g02410.1	CPP
c105485_g1_i1	Lus10022218	bHLH
c105495_g1_i1	GRMZM2G083374_P01	FAR1
c105497_g1_i4	MDP0000311683	E2F/DP
c105540_g1_i3	mrna24941.1-v1.0-hybrid	DBB
c105544_g1_i1	GSVIVT01030085001	NF-YB
c105549_g3_i1	LOC_Os12g06010.1	bZIP
c105552_g1_i1	GSMUA_Achr1P03950_001	bHLH
c105574_g1_i1	MLOC_47091.1	B3
c105581_g1_i2	OB05G31630.1	WRKY
c105585_g2_i1	Si024486m	MYB_related
c105598_g1_i1	GRMZM2G015037_P01	TCP
c105606_g1_i2	mrna09125.1-v1.0-hybrid	bHLH
c105609_g1_i2	Neem_1536_f_3	bHLH
c105613_g1_i1	Si030811m	YABBY
c105631_g2_i4	BGIOSGA022898-PA	FAR1
c105646_g1_i1	PH01002606G0040	HSF
c105648_g1_i2	Sobic.003G408400.1.p	TCP
c105660_g1_i4	LOC_Os12g06010.1	bZIP
c105679_g1_i1	MDP0000283975	NAC
c105679_g1_i2	MDP0000283975	NAC
c105686_g1_i8	Si016539m	FAR1
c105695_g1_i1	Pbr010427.1	E2F/DP
c105695_g3_i1	Si004307m	NAC
c105695_g3_i2	Si004307m	NAC
c105699_g1_i1	PH01002606G0040	HSF
c105699_g3_i1	PH01002606G0040	HSF
c105702_g1_i1	MA_10428770g0010	WRKY
c105708_g1_i1	mrna09125.1-v1.0-hybrid	bHLH
c105710_g2_i2	PH01002606G0040	HSF
c105721_g1_i1	GRMZM2G021475_P01	HB-other
c105740_g1_i2	Si040171m	WRKY
c105740_g3_i1	Si040171m	WRKY
c105740_g4_i1	Si040171m	WRKY
c105741_g2_i2	mrna19889.1-v1.0-hybrid	C3H
c105767_g1_i1	Si002720m	bHLH
c105767_g2_i1	OpuncBB_FGP25475	C2H2
c105768_g3_i13	MEDTR3G143650.1	C3H
c105768_g6_i9	MEDTR3G143650.1	C3H
c105770_g1_i1	MDP0000265073	NAC
c105777_g2_i1	OpuncBB_FGP23267	GRF
c105777_g2_i2	mrna24052.1-v1.0-hybrid	B3
c105795_g1_i4	GSVIVT01019717001	ERF
c105798_g1_i2	MDP0000241055	G2-like
c105816_g2_i3	ObartAA03S_FGP20642	EIL
c105824_g2_i4	Bra013842	GeBP
c105830_g1_i1	Sobic.006G051700.1.p	WRKY
c105830_g1_i3	LOC_Os07g17230.1	B3
c105830_g2_i1	Si001293m	GRAS
c105835_g2_i1	OpuncBB_FGP10756	bZIP
c105838_g1_i1	Si005179m	GeBP
c105846_g1_i6	EMT13776	C3H
c105846_g1_i9	EMT13776	C3H
c105849_g1_i3	ObartAA03S_FGP7846	GATA
c105860_g2_i7	OB05G31630.1	WRKY
c105893_g1_i5	Si030166m	bHLH
c105901_g1_i4	OpuncBB_FGP22587	MYB_related
c105904_g3_i5	Thecc1EG019956t1	GRAS
c105908_g1_i1	Si028023m	WRKY
c105925_g2_i1	MDP0000121221	SBP
c105952_g1_i1	Sobic.004G140000.1.p	bHLH
c105952_g2_i6	LOC_Os11g12360.1	M-type
c105954_g1_i1	Si039895m	bZIP
c105990_g3_i1	PDK_30s873781g005	C3H
c105993_g1_i1	C.cajan_44612	S1Fa-like
c106003_g1_i2	mrna09125.1-v1.0-hybrid	bHLH
c106015_g1_i2	EMT03342	WRKY
c106017_g1_i1	Sobic.009G075500.3.p	MIKC
c106039_g1_i1	MDP0000144544	MYB_related
c106049_g7_i6	PH01000026G0660	ARR-B
c106055_g2_i1	mrna09125.1-v1.0-hybrid	bHLH
c106056_g1_i1	mrna28322.1-v1.0-hybrid	HD-ZIP
c106068_g1_i3	OpuncBB_FGP31727	BES1
c106068_g1_i4	Pgl008855	BES1
c106075_g1_i1	PGSC0003DMP400013697	HB-other
c106078_g1_i1	Cla006194	HSF
c106078_g2_i1	Cla006194	HSF
c106106_g1_i2	mrna07861.1-v1.0-hybrid	B3
c106114_g4_i2	Sobic.010G148400.1.p	M-type
c106143_g1_i1	GRMZM2G045748_P02	MYB
c106155_g1_i3	Si030140m	CO-like
c106156_g1_i3	419770	EIL
c106156_g1_i4	419770	EIL
c106164_g1_i3	Aquca_001_00015.1	B3
c106170_g1_i2	Si002847m	bHLH
c106172_g2_i1	chr1.LjT01D01.60.r2.d	S1Fa-like
c106175_g1_i2	Pbr019774.1	MYB_related
c106201_g1_i1	OB04G22310.1	MYB
c106201_g1_i2	OB04G22310.1	MYB
c106211_g1_i5	Si002881m	bHLH
c106215_g1_i1	ObartAA03S_FGP4185	SRS
c106218_g2_i2	Bra001729	B3
c106222_g1_i3	mrna30167.1-v1.0-hybrid	GRAS
c106223_g2_i3	Si025833m	NAC
c106229_g1_i1	Bradi1g15480.1	M-type
c106234_g2_i1	GSMUA_Achr11P19880_001	ERF
c106261_g2_i1	MDP0000475808	MYB_related
c106268_g1_i3	PK12308.1	MYB_related
c106274_g1_i1	Si031900m	bHLH
c106280_g1_i3	MEDTR1G039850.1	C3H
c106281_g1_i1	Pp1s82_59V6.1	C2H2
c106281_g1_i2	Pp1s82_59V6.1	C2H2
c106292_g1_i7	MDP0000289260	BES1
c106328_g1_i1	GSMUA_Achr9P10530_001	LBD
c106332_g2_i1	PDK_30s873781g005	C3H
c106343_g1_i1	PK03054.1	HD-ZIP
c106345_g2_i1	EMT05641	FAR1
c106358_g1_i1	Si001336m	G2-like
c106384_g1_i1	Si016765m	GeBP
c106391_g1_i2	MDP0000247912	bHLH
c106403_g1_i2	Vun009060	bHLH
c106403_g1_i3	Vun009060	bHLH
c106403_g1_i6	Vun009060	bHLH
c106420_g1_i2	MLOC_47091.1	B3
c106423_g1_i1	MDP0000247737	FAR1
c106423_g1_i2	MDP0000247737	FAR1
c106424_g1_i1	GRMZM2G111204_P01	HB-other
c106440_g2_i1	MDP0000296303	bZIP
c106455_g2_i4	GRMZM5G873586_P04	LBD
c106469_g1_i1	MDP0000191614	NAC
c106473_g1_i1	Si030028m	bHLH
c106473_g1_i2	Si030028m	bHLH
c106503_g10_i1	PDK_30s1160841g001	ARF
c106503_g5_i1	PDK_30s1160841g001	ARF
c106507_g1_i1	OpuncBB_FGP24461	G2-like
c106514_g1_i1	Pbr002083.1	ERF
c106514_g2_i1	Pbr002083.1	ERF
c106517_g1_i6	Sobic.001G159500.2.p	CPP
c106519_g1_i1	Si030496m	bHLH
c106528_g2_i7	Sobic.004G176600.1.p	NAC
c106537_g1_i2	MDP0000178451	MYB_related
c106537_g2_i2	Scf00089.g7885.t1	B3
c106540_g1_i1	ObartAA03S_FGP10198	MYB_related
c106546_g2_i1	GSMUA_Achr1P26400_001	bZIP
c106558_g1_i1	evm.TU.contig_30133.1	ERF
c106568_g1_i4	ObartAA03S_FGP31495	C2H2
c106575_g1_i1	MDP0000241055	G2-like
c106590_g2_i1	GSMUA_Achr11P19880_001	ERF
c106600_g1_i12	Sobic.002G275500.3.p	MYB
c106605_g2_i2	Pbr026954.1	CO-like
c106617_g3_i1	mrna28322.1-v1.0-hybrid	HD-ZIP
c106656_g1_i2	MDP0000254650	bHLH
c106668_g1_i2	AC202489_11.1	WRKY
c106668_g1_i5	Jcr4S02193.10	NF-YB
c106674_g2_i5	GSMUA_Achr11P19880_001	ERF
c106674_g2_i8	GSMUA_Achr11P19880_001	ERF
c106681_g1_i1	chr1.LjT01D01.60.r2.d	S1Fa-like
c106694_g1_i1	Jcr4S02193.10	NF-YB
c106696_g1_i5	MEDTR5G065380.1	GRAS
c106701_g2_i1	mrna19889.1-v1.0-hybrid	C3H
c106718_g1_i1	GRMZM2G403620_P01	MYB
c106721_g3_i1	GSMUA_Achr10P22520_001	TALE
c106723_g1_i1	MDP0000685403	B3
c106727_g2_i5	BGIOSGA012704-PA	MYB_related
c106732_g1_i1	Si036685m	bHLH
c106741_g1_i1	Sobic.004G211200.1.p	CO-like
c106741_g2_i1	Si010592m	CO-like
c106748_g3_i1	Si002311m	bZIP
c106758_g1_i2	MDP0000318339	FAR1
c106759_g1_i6	Si030640m	HD-ZIP
c106760_g2_i3	EMT26167	WRKY
c106761_g1_i1	mrna27595.1-v1.0-hybrid	B3
c106768_g1_i5	PH01005551G0030	CO-like
c106773_g1_i1	mrna09125.1-v1.0-hybrid	bHLH
c106779_g1_i1	MDP0000288192	HB-other
c106790_g1_i1	Scf00039.g4609.t1	M-type
c106794_g1_i2	Si028023m	WRKY
c106835_g1_i2	440731	ERF
c106842_g1_i1	Scf00343.g15875.t1	ARF
c106854_g1_i1	OpuncBB_FGP24418	bZIP
c106856_g1_i2	Si025307m	WRKY
c106859_g1_i1	Potri.012G137500.1	FAR1
c106875_g1_i1	ObartAA03S_FGP23779	HB-PHD
c106881_g1_i1	OB11G27340.1	WRKY
c106896_g1_i4	MDP0000201486	C3H
c106897_g1_i2	LOC_Os04g22990.1	FAR1
c106898_g2_i4	MDP0000189617	GeBP
c106899_g1_i4	Potri.012G137500.1	FAR1
c106901_g1_i2	Si013867m	bHLH
c106909_g1_i1	PH01000020G0110	NAC
c106909_g1_i2	PH01000020G0110	NAC
c106922_g1_i2	Aan017351	HB-other
c106929_g1_i1	PGSC0003DMP400027535	bZIP
c106948_g1_i1	Lus10031505	NF-YA
c106948_g2_i1	Lus10031505	NF-YA
c106948_g3_i1	Lus10031505	NF-YA
c106962_g1_i1	MDP0000247912	bHLH
c106962_g1_i3	MDP0000191614	NAC
c106965_g5_i1	PH01003485G0070	WRKY
c106967_g1_i2	Scf00026.g3386.t1	M-type
c106967_g2_i1	Scf00026.g3386.t1	M-type
c106967_g2_i2	Scf00026.g3386.t1	M-type
c106968_g1_i1	MDP0000287321	GRAS
c106978_g4_i10	ObartAA03S_FGP17619	C3H
c106983_g1_i2	EMT21260	GRAS
c106986_g1_i2	Tae026814	GRAS
c107005_g1_i1	Lus10021035	G2-like
c107009_g1_i1	BGIOSGA006916-PA	bZIP
c107013_g1_i1	Can011627	B3
c107019_g1_i1	AT1G64100.2	NAC
c107025_g5_i2	mrna31023.1-v1.0-hybrid	C3H
c107036_g2_i3	Jcr4S02193.10	NF-YB
c107040_g1_i1	OpuncBB_FGP3493	MYB
c107041_g1_i1	Jcr4S00223.20	bHLH
c107041_g1_i2	Jcr4S00223.20	bHLH
c107042_g1_i2	312791	bHLH
c107042_g2_i1	MDP0000261185	FAR1
c107042_g2_i2	312791	bHLH
c107043_g1_i1	PDK_30s976561g001	bZIP
c107043_g1_i2	PDK_30s976561g001	bZIP
c107087_g1_i1	Jcr4S02193.10	NF-YB
c107090_g2_i2	PH01002606G0040	HSF
c107091_g1_i1	mrna26696.1-v1.0-hybrid	bHLH
c107100_g2_i1	Si002365m	WRKY
c107104_g2_i2	Glyma04g34912.1	bHLH
c107104_g2_i3	Glyma04g34912.1	bHLH
c107107_g1_i2	AT4G01680.2	MYB
c107107_g1_i4	AT4G01680.2	MYB
c107116_g10_i1	PH01003422G0070	bHLH
c107121_g1_i1	420183	Trihelix
c107126_g1_i2	Si028023m	WRKY
c107130_g1_i3	MDP0000710259	MYB
c107136_g1_i1	MEDTR6G030830.1	FAR1
c107139_g3_i7	AT5G49200.1	C3H
c107139_g4_i2	GSMUA_Achr6P04510_001	GATA
c107139_g6_i4	GRMZM2G426140_P01	HB-other
c107142_g2_i1	MEDTR3G005900.1	M-type
c107144_g1_i1	EMT03129	bHLH
c107157_g2_i1	MA_11351g0010	WRKY
c107162_g1_i2	Pbr030871.1	C2H2
c107169_g1_i1	mrna09125.1-v1.0-hybrid	bHLH
c107177_g1_i7	mrna01596.1-v1.0-hybrid	WRKY
c107181_g1_i8	EMS68456	WRKY
c107181_g2_i2	EMS45007	WRKY
c107186_g1_i2	Si034254m	HD-ZIP
c107196_g1_i1	OB09G16960.1	WRKY
c107196_g1_i3	Bra039779	S1Fa-like
c107202_g2_i2	ObartAA03S_FGP5069	CAMTA
c107202_g2_i3	ObartAA03S_FGP5069	CAMTA
c107205_g1_i4	mrna24941.1-v1.0-hybrid	DBB
c107219_g1_i1	MDP0000318339	FAR1
c107234_g1_i1	GSMUA_Achr7P25320_001	TCP
c107234_g1_i2	GSMUA_Achr7P25320_001	TCP
c107242_g1_i1	MDP0000268133	HB-other
c107254_g1_i2	PH01002606G0040	HSF
c107261_g1_i2	Si002586m	NAC
c107261_g1_i3	Si002586m	NAC
c107272_g1_i1	PH01002606G0040	HSF
c107277_g1_i1	Bra026967	bHLH
c107277_g1_i2	Bra026967	bHLH
c107296_g2_i1	PH01000143G0710	NAC
c107296_g2_i2	PK03054.1	HD-ZIP
c107298_g1_i2	EMT03342	WRKY
c107302_g1_i1	Tae048710	NAC
c107322_g1_i1	mrna32207.1-v1.0-hybrid	TALE
c107322_g2_i2	mrna32207.1-v1.0-hybrid	TALE
c107323_g1_i1	Scf00343.g15875.t1	ARF
c107323_g1_i2	Scf00343.g15875.t1	ARF
c107335_g1_i9	MDP0000395022	C3H
c107347_g2_i1	GSMUA_Achr5P10740_001	LBD
c107381_g1_i1	Si018049m	G2-like
c107384_g1_i1	PH01002606G0040	HSF
c107384_g2_i1	PH01002606G0040	HSF
c107394_g1_i3	Sobic.002G201100.2.p	ZF-HD
c107396_g2_i1	BGIOSGA030830-PA	MYB
c107412_g1_i2	Si017150m	GeBP
c107448_g1_i8	Si014861m	bZIP
c107449_g5_i4	MDP0000287465	HRT-like
c107457_g1_i1	EMT07919	C2H2
c107462_g1_i1	BGIOSGA033765-PA	GATA
c107478_g3_i3	Bra039779	S1Fa-like
c107478_g4_i1	mrna09125.1-v1.0-hybrid	bHLH
c107478_g4_i2	mrna09125.1-v1.0-hybrid	bHLH
c107478_g6_i1	Bra039779	S1Fa-like
c107480_g1_i8	OpuncBB_FGP13083	bZIP
c107484_g1_i5	Bra020873	B3
c107491_g1_i2	Si019816m	FAR1
c107493_g1_i1	mrna19889.1-v1.0-hybrid	C3H
c107495_g1_i8	OpuncBB_FGP23267	GRF
c107495_g1_i9	OpuncBB_FGP23267	GRF
c107496_g1_i1	PDK_30s1001281g002	bHLH
c107496_g1_i2	PDK_30s1001281g002	bHLH
c107497_g1_i1	mrna09125.1-v1.0-hybrid	bHLH
c107497_g2_i1	Jcr4S02193.10	NF-YB
c107501_g3_i2	Si020605m	ERF
c107502_g1_i2	861820	GeBP
c107502_g2_i5	Pbr038274.1	bHLH
c107505_g1_i2	Si028023m	WRKY
c107508_g2_i10	EMT19245	FAR1
c107508_g2_i3	EMT19245	FAR1
c107530_g2_i1	Bra039779	S1Fa-like
c107530_g2_i2	Pbr038274.1	bHLH
c107531_g1_i1	Potri.016G025800.2	GRAS
c107531_g3_i1	MDP0000449389	M-type
c107543_g1_i1	EMT29229	B3
c107545_g1_i5	AT1G64100.2	NAC
c107548_g1_i1	Pbr010427.1	E2F/DP
c107548_g1_i3	Pbr010427.1	E2F/DP
c107553_g1_i1	PDK_30s1021321g002	NAC
c107561_g1_i3	Si036653m	Nin-like
c107577_g1_i1	PDK_30s1160841g001	ARF
c107583_g2_i3	PH01000020G0110	NAC
c107584_g1_i2	Pbr002083.1	ERF
c107593_g1_i1	PH01000020G0110	NAC
c107594_g1_i3	MDP0000309902	GATA
c107595_g1_i1	AT1G64100.2	NAC
c107618_g1_i1	OpuncBB_FGP24461	G2-like
c107618_g1_i2	OpuncBB_FGP24461	G2-like
c107621_g1_i2	GSVIVT01019717001	ERF
c107623_g2_i1	Lus10007348	MYB_related
c107624_g1_i2	NNU_024067-RA	C2H2
c107627_g1_i1	Si000845m	bHLH
c107628_g2_i1	PDK_30s682911g002	C2H2
c107628_g3_i1	Bra039779	S1Fa-like
c107635_g1_i7	Lus10021031	bZIP
c107635_g1_i8	Lus10021031	bZIP
c107665_g2_i1	BGIOSGA022298-PA	WRKY
c107680_g1_i1	MDP0000242456	B3
c107680_g1_i2	MDP0000242456	B3
c107684_g1_i1	Si030966m	bHLH
c107684_g2_i1	Si030966m	bHLH
c107684_g2_i2	Si030966m	bHLH
c107684_g2_i3	Si030966m	bHLH
c107685_g1_i1	311286	MYB_related
c107685_g1_i2	311286	MYB_related
c107688_g1_i5	Sobic.008G148900.3.p	B3
c107695_g1_i6	GSMUA_Achr7P25320_001	TCP
c107705_g1_i3	GSMUA_Achr7P25320_001	TCP
c107707_g1_i3	mrna32207.1-v1.0-hybrid	TALE
c107709_g1_i2	OpuncBB_FGP22587	MYB_related
c107719_g1_i1	Si022315m	SBP
c107719_g1_i2	Si022315m	SBP
c107719_g2_i1	Si022315m	SBP
c107729_g1_i1	MDP0000318339	FAR1
c107734_g1_i1	Lus10007348	MYB_related
c107734_g1_i2	Lus10007348	MYB_related
c107734_g2_i1	Lus10007348	MYB_related
c107734_g2_i2	Lus10007348	MYB_related
c107741_g1_i1	EMS52980	ERF
c107749_g1_i2	ObartAA03S_FGP13379	B3
c107749_g1_i3	ObartAA03S_FGP13379	B3
c107753_g2_i1	GSVIVT01014158001	BES1
c107785_g3_i2	MLOC_60460.3	B3
c107810_g1_i2	GSVIVT01008395001	MYB
c107819_g1_i8	mrna09125.1-v1.0-hybrid	bHLH
c107828_g1_i2	LOC_Os12g06010.1	bZIP
c107847_g5_i2	Potri.016G025800.1	GRAS
c107867_g1_i4	GSVIVT01019717001	ERF
c107879_g1_i5	GRMZM5G873586_P04	LBD
c107895_g1_i1	Eucgr.E02489.1	M-type
c107897_g1_i2	Si006994m	NAC
c107899_g1_i3	MDP0000251244	B3
c107899_g1_i4	MDP0000251244	B3
c107901_g1_i1	mrna29786.1-v1.0-hybrid	WOX
c107917_g1_i2	Si001796m	bHLH
c107918_g1_i1	ObartAA03S_FGP31295	NAC
c107918_g1_i2	ObartAA03S_FGP31295	NAC
c107918_g1_i3	ObartAA03S_FGP31295	NAC
c107923_g1_i1	EMS52980	ERF
c107930_g1_i2	MDP0000266051	B3
c107932_g1_i6	Si032748m	WRKY
c107945_g1_i4	PH01002141G0040	G2-like
c107952_g2_i3	OB01G21870.1	WRKY
c107957_g2_i1	Potri.012G137500.1	FAR1
c107957_g2_i2	Potri.012G137500.1	FAR1
c107961_g1_i3	Lus10040166	GRAS
c107962_g2_i3	Si006639m	NAC
c107976_g3_i1	Glyma04g34912.1	bHLH
c107976_g3_i2	Glyma04g34912.1	bHLH
c107981_g1_i1	Jcr4S00429.50	Trihelix
c107985_g1_i1	Si030187m	NAC
c107993_g1_i1	PH01002606G0040	HSF
c107996_g2_i2	EMT07919	C2H2
c107999_g1_i1	Si006733m	GATA
c108011_g1_i1	Bra039779	S1Fa-like
c108011_g3_i1	Bra039779	S1Fa-like
c108011_g3_i4	Bra039779	S1Fa-like
c108011_g5_i1	Bra039779	S1Fa-like
c108031_g1_i2	OpuncBB_FGP0191	ERF
c108048_g1_i1	mrna03614.1-v1.0-hybrid	C2H2
c108049_g1_i3	MEDTR1G106300.1	MYB_related
c108049_g1_i6	MEDTR1G106300.1	MYB_related
c108051_g1_i1	Solyc02g005290.2.1	GeBP
c108064_g1_i1	mgv1a001951m	S1Fa-like
c108064_g1_i2	mgv1a001951m	S1Fa-like
c108075_g1_i3	Si036187m	G2-like
c108080_g1_i2	Lus10030143	NAC
c108080_g1_i5	MDP0000606021	bHLH
c108090_g1_i1	MDP0000153244	SBP
c108123_g1_i1	Pp1s176_113V6.2	MYB_related
c108123_g1_i2	XP_004510410	MYB_related
c108126_g1_i1	PK03054.1	HD-ZIP
c108130_g1_i1	OB01G21870.1	WRKY
c108141_g1_i2	MEDTR2G071530.1	C2H2
c108141_g4_i4	MEDTR3G143650.1	C3H
c108141_g4_i5	MEDTR3G143650.1	C3H
c108150_g1_i2	Bradi1g11310.1	CO-like
c108157_g1_i1	Si035672m	C2H2
c108157_g1_i2	Si035672m	C2H2
c108170_g1_i2	Si035896m	Dof
c108176_g1_i1	EMT09276	MYB
c108204_g1_i1	Bra039779	S1Fa-like
c108204_g1_i3	Bra039779	S1Fa-like
c108237_g1_i1	EMT03319	Trihelix
c10824_g1_i1	BGIOSGA027491-PA	WRKY
c108250_g1_i2	ObartAA03S_FGP4185	SRS
c108251_g2_i3	EMT19598	GRAS
c108254_g1_i1	mrna27137.1-v1.0-hybrid	STAT
c108256_g1_i2	Sobic.009G231800.1.p	ARF
c108257_g2_i4	C.cajan_27185	GRAS
c108263_g2_i1	OpuncBB_FGP24461	G2-like
c108265_g3_i1	PH01002606G0040	HSF
c108301_g1_i1	MDP0000218395	FAR1
c108301_g1_i2	MDP0000218395	FAR1
c108307_g1_i9	Jcr4S00282.90	NAC
c108317_g1_i1	MDP0000240167	CPP
c108322_g1_i1	Scf00097.g8337.t1	bZIP
c108327_g1_i1	ObartAA03S_FGP5069	CAMTA
c108330_g1_i1	Si006586m	C2H2
c108330_g1_i2	Si006586m	C2H2
c108339_g4_i7	EMT28540	FAR1
c108344_g2_i1	ObartAA03S_FGP4185	SRS
c108347_g2_i2	mrna19889.1-v1.0-hybrid	C3H
c108357_g2_i1	Thecc1EG000515t1	B3
c108365_g2_i1	EMT13569	FAR1
c108365_g2_i3	EMT13569	FAR1
c108366_g2_i2	Pbr011696.1	bHLH
c108367_g1_i1	LOC_Os07g17230.1	B3
c108381_g1_i9	Si025833m	NAC
c108399_g1_i13	MLOC_54725.5	Dof
c108399_g1_i7	MLOC_54725.2	Dof
c108399_g1_i8	MLOC_54725.2	Dof
c108399_g1_i9	GRMZM5G873586_P04	LBD
c108399_g3_i1	MLOC_54725.2	Dof
c108406_g2_i1	PGSC0003DMP400000652	bHLH
c108406_g3_i1	MDP0000311595	NF-YA
c108414_g1_i1	Si014180m	NAC
c108417_g1_i1	Si010813m	WRKY
c108417_g1_i4	Si010813m	WRKY
c108417_g1_i5	Si010813m	WRKY
c108425_g1_i4	GRMZM2G546369_P01	MYB_related
c108425_g1_i6	GRMZM2G546369_P01	MYB_related
c108458_g2_i2	Jcr4S02193.10	NF-YB
c108469_g1_i1	AT4G12020.2	WRKY
c108469_g2_i1	AT4G12020.2	WRKY
c108471_g1_i1	GRMZM2G008647_P02	MYB_related
c108479_g2_i4	BGIOSGA022298-PA	WRKY
c108482_g1_i1	BGIOSGA030830-PA	MYB
c108482_g1_i2	BGIOSGA030830-PA	MYB
c108491_g1_i2	LOC_Os12g06010.1	bZIP
c108493_g1_i1	EMT03342	WRKY
c108493_g1_i2	EMT03342	WRKY
c108494_g2_i1	LOC_Os11g12360.1	M-type
c108496_g1_i4	BGIOSGA028421-PA	C2H2
c108505_g4_i1	Bradi3g42627.1	ERF
c108507_g1_i1	Jcr4S05030.40	MYB
c108509_g1_i1	BGIOSGA036755-PA	WRKY
c108509_g1_i2	BGIOSGA036755-PA	WRKY
c108517_g2_i1	OB01G21870.1	WRKY
c108517_g2_i2	OB01G21870.1	WRKY
c108518_g1_i3	mrna19889.1-v1.0-hybrid	C3H
c108531_g1_i1	MDP0000239688	bZIP
c108542_g1_i4	GRMZM2G356718_P01	MYB_related
c108543_g3_i3	mrna25753.1-v1.0-hybrid	M-type
c108543_g3_i8	mrna25753.1-v1.0-hybrid	M-type
c108552_g1_i2	LOC_Os08g10560.1	NF-YC
c108563_g1_i2	Pbr004711.1	NAC
c108572_g4_i1	Bra030622	bHLH
c108573_g1_i3	Thecc1EG000515t1	B3
c108573_g2_i2	Thecc1EG000515t1	B3
c108573_g2_i3	Thecc1EG000515t1	B3
c108594_g1_i3	Thecc1EG019956t1	GRAS
c108609_g1_i1	MDP0000265619	Nin-like
c108610_g1_i1	Potri.006G039700.1	FAR1
c108626_g1_i3	MDP0000674040	Trihelix
c108634_g1_i1	EMT19461	GRAS
c108652_g2_i8	EMT03342	WRKY
c108653_g2_i2	Si018066m	HB-other
c108653_g3_i1	Si018066m	HB-other
c108653_g3_i2	Si018066m	HB-other
c108655_g1_i10	OB05G31630.1	WRKY
c108665_g1_i1	MDP0000263713	YABBY
c108673_g2_i2	Si002423m	MYB
c108673_g2_i3	Si002423m	MYB
c108674_g6_i1	Sobic.002G104400.1.p	WRKY
c108676_g1_i12	OpuncBB_FGP8130	WRKY
c108683_g1_i2	Thecc1EG019956t1	GRAS
c108685_g3_i1	Si030822m	HD-ZIP
c108688_g2_i2	Pbr031344.1	C2H2
c108726_g1_i2	EMT07921	FAR1
c108726_g3_i3	EMT07921	FAR1
c108727_g1_i1	MDP0000282531	BES1
c108727_g1_i3	MDP0000282531	BES1
c108728_g1_i1	311286	MYB_related
c108733_g1_i2	EMT03342	WRKY
c108739_g1_i1	MDP0000318339	FAR1
c108751_g1_i1	GSMUA_Achr4P28960_001	SBP
c108762_g1_i2	mrna15187.1-v1.0-hybrid	bHLH
c108768_g1_i1	EMT19245	FAR1
c108768_g1_i2	EMT19245	FAR1
c108768_g7_i1	EMT19245	FAR1
c108769_g1_i3	mrna00620.1-v1.0-hybrid	BBR-BPC
c108770_g1_i1	MDP0000141948	bZIP
c108771_g2_i2	MDP0000266172	Nin-like
c108779_g1_i1	Jcr4S02193.10	NF-YB
c108781_g1_i1	MDP0000730019	SBP
c108787_g2_i3	PH01002606G0040	HSF
c108795_g1_i3	GRMZM2G356718_P01	MYB_related
c108843_g1_i1	mrna26103.1-v1.0-hybrid	C3H
c108843_g1_i4	mrna26103.1-v1.0-hybrid	C3H
c108846_g4_i2	GRMZM5G873586_P04	LBD
c108846_g4_i5	GRMZM5G873586_P04	LBD
c108855_g1_i2	Gorai.011G198600.7	CAMTA
c108866_g1_i1	GRMZM2G038783_P01	CO-like
c108870_g3_i2	ObartAA03S_FGP18838	NAC
c108872_g1_i1	C.cajan_22601	bZIP
c108872_g1_i2	C.cajan_22601	bZIP
c108888_g2_i3	EMT08764	B3
c108888_g2_i8	EMT08764	B3
c108891_g1_i2	Si001558m	C3H
c108902_g1_i1	mrna31023.1-v1.0-hybrid	C3H
c108905_g1_i1	OpuncBB_FGP10756	bZIP
c108906_g1_i2	MDP0000315764	M-type
c108908_g2_i1	MDP0000252726	B3
c108912_g1_i1	Si001061m	C2H2
c108919_g1_i1	Si011086m	ERF
c108919_g1_i6	Si011086m	ERF
c108943_g1_i2	OpuncBB_FGP16427	GATA
c108943_g1_i3	OpuncBB_FGP16427	GATA
c108949_g1_i1	mrna09125.1-v1.0-hybrid	bHLH
c108982_g1_i1	MDP0000259867	FAR1
c108986_g1_i1	e_gw1.19.20.1	CPP
c108987_g1_i2	mrna09125.1-v1.0-hybrid	bHLH
c108988_g1_i1	GSVIVT01019717001	ERF
c108989_g2_i2	PH01002606G0040	HSF
c108989_g2_i3	PH01002606G0040	HSF
c108992_g2_i5	ObartAA03S_FGP20642	EIL
c108995_g1_i1	mrna28320.1-v1.0-hybrid	bHLH
c108997_g1_i2	ObartAA03S_FGP32677	NAC
c109016_g3_i2	EMT26167	WRKY
c109020_g1_i2	EMT19245	FAR1
c109030_g1_i1	Ghi013563	S1Fa-like
c109037_g1_i2	Bradi4g02410.1	CPP
c109038_g3_i7	312791	bHLH
c109045_g2_i1	Jcr4S02193.10	NF-YB
c109045_g3_i1	mrna09125.1-v1.0-hybrid	bHLH
c109070_g1_i1	ObartAA03S_FGP24861	G2-like
c109070_g2_i2	OpuncBB_FGP24461	G2-like
c109101_g3_i6	Si002629m	MYB
c109101_g3_i9	Si002629m	MYB
c109102_g2_i1	MA_4347g0010	C3H
c109119_g1_i3	LOC_Os12g06010.1	bZIP
c109123_g2_i1	MDP0000245233	bHLH
c109123_g6_i1	MDP0000245233	bHLH
c109134_g3_i1	mrna00620.1-v1.0-hybrid	BBR-BPC
c109144_g1_i1	Tae026814	GRAS
c109148_g1_i1	GSMUA_Achr7P25320_001	TCP
c109153_g1_i2	Si006951m	Whirly
c109154_g2_i2	LOC_Os12g06010.1	bZIP
c109165_g1_i1	EMT28005	MYB_related
c109173_g1_i3	Bra001729	B3
c109177_g1_i1	Bra026967	bHLH
c109178_g1_i1	Si016262m	ARF
c109190_g3_i2	Lus10007348	MYB_related
c109206_g1_i5	GRMZM2G137380_P01	bHLH
c109212_g1_i1	MA_178733g0010	M-type
c109212_g1_i2	MA_178733g0010	M-type
c109219_g2_i4	Si002292m	HSF
c109227_g1_i10	Potri.019G010200.1	Trihelix
c109252_g3_i1	Si014286m	NF-YB
c109257_g1_i1	PH01002606G0040	HSF
c109257_g1_i5	PH01002606G0040	HSF
c109259_g3_i2	Tae042234	B3
c109263_g1_i1	EMS47980	bZIP
c109265_g1_i1	C.cajan_44612	S1Fa-like
c109265_g2_i1	Jcr4S02193.10	NF-YB
c109273_g1_i1	GSMUA_Achr1P17680_001	C2H2
c109276_g3_i10	mrna09125.1-v1.0-hybrid	bHLH
c109277_g1_i1	MDP0000191614	NAC
c109278_g1_i3	Can011627	B3
c109278_g1_i4	Can011627	B3
c109280_g4_i1	Bra040348	M-type
c109280_g4_i3	Bra040348	M-type
c109280_g7_i2	Bra040348	M-type
c109282_g1_i3	EMT03342	WRKY
c109308_g1_i1	PH01002606G0040	HSF
c109329_g1_i1	Sobic.001G044300.1.p	bZIP
c109334_g1_i11	EMT07921	FAR1
c109334_g1_i6	EMT07921	FAR1
c109334_g1_i7	EMT07921	FAR1
c109334_g6_i2	EMT07921	FAR1
c109340_g1_i11	GRMZM5G873586_P04	LBD
c109340_g1_i2	GRMZM5G873586_P04	LBD
c109351_g1_i3	MDP0000710259	MYB
c109375_g1_i1	orange1.1g044941m	C3H
c109390_g1_i1	mrna19889.1-v1.0-hybrid	C3H
c109390_g1_i2	Jcr4S02193.10	NF-YB
c109394_g1_i2	Bra013812	MIKC
c109395_g2_i3	ObartAA03S_FGP4185	SRS
c109395_g3_i1	ObartAA03S_FGP4185	SRS
c109396_g1_i1	ObartAA03S_FGP8689	bZIP
c109405_g1_i6	MDP0000288624	NAC
c109411_g7_i1	EMT03342	WRKY
c109423_g1_i1	LOC_Os12g06010.1	bZIP
c109423_g5_i3	LOC_Os12g06010.1	bZIP
c109430_g1_i4	Bra001729	B3
c109439_g2_i5	BGIOSGA022898-PA	FAR1
c109445_g2_i7	GRMZM2G416708_P01	MYB_related
c109445_g3_i1	GRMZM2G169991_P01	MYB_related
c109449_g1_i1	PK03054.1	HD-ZIP
c109449_g2_i1	PDK_30s65509686g001	TALE
c109449_g4_i2	PK03054.1	HD-ZIP
c109455_g1_i1	OpuncBB_FGP6391	bZIP
c109461_g4_i2	MEDTR3G163370.1	MYB_related
c109473_g1_i3	OpuncBB_FGP8130	WRKY
c109476_g1_i1	GSVIVT01019717001	ERF
c109476_g1_i2	GSVIVT01019717001	ERF
c109504_g1_i1	MDP0000265619	Nin-like
c109520_g2_i3	MDP0000318339	FAR1
c109527_g1_i1	EuGene.0900010089	C2H2
c109530_g3_i1	OpuncBB_FGP24989	G2-like
c109538_g1_i2	Cucsa.049870.1	C2H2
c109548_g1_i3	Aan014763	NF-YA
c109549_g1_i2	MDP0000275309	bZIP
c109549_g1_i3	MDP0000275309	bZIP
c109553_g2_i1	EMT20798	MYB_related
c109557_g1_i2	GSMUA_Achr5P10740_001	LBD
c109560_g1_i2	PH01000183G0940	HD-ZIP
c109565_g1_i1	BGIOSGA030830-PA	MYB
c109565_g1_i2	BGIOSGA030830-PA	MYB
c109568_g1_i1	MDP0000247737	FAR1
c109569_g1_i2	PH01002606G0040	HSF
c109575_g1_i1	NNU_016191-RA	SBP
c109575_g2_i3	mrna09106.1-v1.0-hybrid	C2H2
c109576_g1_i4	Gorai.005G016000.1	NAC
c109580_g1_i2	EMS59548	C2H2
c109580_g1_i6	EMS59548	C2H2
c109580_g1_i7	EMS59548	C2H2
c109597_g1_i3	MDP0000266051	B3
c109599_g1_i1	Bra013812	MIKC
c109599_g1_i2	Bra013812	MIKC
c109600_g1_i1	C.cajan_44612	S1Fa-like
c109609_g1_i1	MDP0000286589	bHLH
c109617_g2_i4	Can015737	C3H
c109623_g1_i1	Bra039779	S1Fa-like
c109623_g1_i2	Bra039779	S1Fa-like
c109626_g1_i1	GRMZM2G462417_P01	ZF-HD
c109627_g1_i6	OB05G14140.1	bHLH
c109633_g1_i2	Scf00063.g6386.t1	GeBP
c109633_g1_i5	Scf00063.g6386.t1	GeBP
c109635_g1_i1	LOC_Os12g06010.1	bZIP
c109635_g2_i1	LOC_Os12g06010.1	bZIP
c109649_g5_i1	Pbr002083.1	ERF
c109663_g1_i1	Jcr4S02193.10	NF-YB
c109665_g1_i2	Si019945m	G2-like
c109667_g1_i2	MDP0000288192	HB-other
c109668_g1_i1	mrna29546.1-v1.0-hybrid	bZIP
c109691_g1_i2	mrna31843.1-v1.0-hybrid	WRKY
c109693_g3_i2	PK00408.1	WRKY
c109694_g1_i1	MEDTR3G005900.1	M-type
c109709_g1_i3	MDP0000261154	bZIP
c109709_g2_i2	PDK_30s1160841g001	ARF
c109712_g2_i1	Si014603m	LSD
c109712_g3_i1	LOC_Os08g06280.9	LSD
c109714_g2_i1	Lus10003386	bHLH
c109719_g1_i1	AT1G64100.2	NAC
c109720_g1_i2	GSMUA_Achr11P11660_001	AP2
c109720_g1_i5	GSMUA_Achr11P11660_001	AP2
c109724_g1_i4	OpuncBB_FGP24418	bZIP
c109724_g3_i1	OpuncBB_FGP24418	bZIP
c109729_g2_i1	GRMZM2G153575_P01	Trihelix
c109734_g11_i3	LOC_Os04g22990.1	FAR1
c109741_g1_i1	Lus10024848	bZIP
c109741_g2_i1	MDP0000275309	bZIP
c109741_g2_i2	MDP0000275309	bZIP
c109769_g2_i1	GSVIVT01019630001	MIKC
c109769_g2_i2	GSVIVT01019630001	MIKC
c109770_g1_i1	AT4G12020.2	WRKY
c109778_g6_i2	Pbr038274.1	bHLH
c109779_g4_i2	PH01000183G0940	HD-ZIP
c109779_g6_i1	PH01000183G0940	HD-ZIP
c109782_g1_i2	Jcr4S01614.10	C2H2
c109782_g1_i3	Jcr4S01614.10	C2H2
c109847_g2_i2	mrna32207.1-v1.0-hybrid	TALE
c109853_g2_i12	ObartAA03S_FGP5069	CAMTA
c109858_g1_i2	PK03054.1	HD-ZIP
c109866_g1_i1	Thecc1EG000515t1	B3
c109866_g1_i2	Thecc1EG000515t1	B3
c109866_g2_i1	Thecc1EG000515t1	B3
c109866_g4_i1	Bra013842	GeBP
c109866_g4_i2	Bra013842	GeBP
c109871_g1_i2	Aan010516	MYB_related
c109872_g1_i2	mrna17107.1-v1.0-hybrid	B3
c109873_g1_i6	Sobic.004G059100.1.p	Trihelix
c109878_g1_i3	OpuncBB_FGP7491	ARF
c109878_g2_i3	OpuncBB_FGP7491	ARF
c109878_g2_i4	OpuncBB_FGP7491	ARF
c109879_g2_i1	Cucsa.175730.1	bHLH
c109879_g2_i4	Cla017925	bHLH
c109879_g2_i5	Neem_1055_f_6	bHLH
c109879_g4_i3	Si030395m	WRKY
c109894_g2_i1	mrna13561.1-v1.0-hybrid	WRKY
c109910_g1_i2	Si013995m	NAC
c109912_g1_i4	LOC_Os12g06010.1	bZIP
c109915_g1_i3	Scf00343.g15875.t1	ARF
c109915_g2_i1	Scf00343.g15875.t1	ARF
c109918_g3_i1	Bradi1g15480.1	M-type
c109920_g1_i1	PH01003485G0070	WRKY
c109920_g2_i5	MDP0000247912	bHLH
c109921_g1_i1	Jcr4S00282.90	NAC
c109921_g1_i4	Jcr4S00282.90	NAC
c109927_g1_i1	MDP0000215349	WRKY
c109927_g2_i1	MDP0000215349	WRKY
c109932_g1_i5	mrna29546.1-v1.0-hybrid	bZIP
c109934_g1_i1	Pbr013450.2	E2F/DP
c109943_g1_i1	ObartAA03S_FGP1974	WRKY
c109948_g1_i1	MDP0000606021	bHLH
c109956_g1_i1	MDP0000256621	ARF
c109957_g1_i1	MDP0000265073	NAC
c109957_g1_i2	MDP0000265073	NAC
c109959_g2_i1	MDP0000315764	M-type
c109964_g2_i2	MDP0000242456	B3
c109971_g1_i3	Sobic.006G051700.1.p	WRKY
c109972_g1_i2	Bra026967	bHLH
c109972_g1_i4	Bra026967	bHLH
c109987_g1_i1	GSMUA_Achr5P10740_001	LBD
c109997_g1_i1	Sobic.006G256200.1.p	G2-like
c109997_g1_i3	Si022099m	G2-like
c109997_g1_i7	Sobic.006G256200.1.p	G2-like
c109998_g1_i1	ObartAA03S_FGP4185	SRS
c110006_g2_i1	EMT03342	WRKY
c110006_g4_i1	mrna09125.1-v1.0-hybrid	bHLH
c110006_g5_i1	EMT26167	WRKY
c110006_g6_i2	EMS45007	WRKY
c110006_g7_i2	EMT03342	WRKY
c110015_g1_i1	OB08G13890.1	G2-like
c110015_g1_i3	ORGLA08G0030700.1	G2-like
c110021_g1_i1	Bra039779	S1Fa-like
c110022_g1_i2	mrna15187.1-v1.0-hybrid	bHLH
c110025_g2_i1	AT5G01310.1	bHLH
c110028_g1_i1	Scf00343.g15875.t1	ARF
c110028_g1_i2	Scf00343.g15875.t1	ARF
c110028_g1_i3	Scf00343.g15875.t1	ARF
c110034_g1_i4	e_gw1.19.20.1	CPP
c110048_g2_i2	MDP0000321018	GRAS
c110056_g1_i1	MA_10428770g0010	WRKY
c110058_g2_i1	Gorai.009G279300.1	bHLH
c110059_g1_i1	Si040237m	GRAS
c110060_g1_i5	GRMZM5G873586_P04	LBD
c110065_g1_i8	PH01005551G0030	CO-like
c110080_g3_i2	PH01000841G0290	MYB_related
c110083_g1_i6	GRMZM2G137380_P01	bHLH
c110091_g2_i8	MDP0000181937	C2H2
c110097_g1_i1	Scf00126.g9742.t1	LBD
c110106_g2_i2	Thecc1EG015486t1	HD-ZIP
c110111_g1_i2	Cla006210	ARR-B
c110111_g1_i3	Cla006210	ARR-B
c110113_g4_i1	PDK_30s873781g005	C3H
c110113_g4_i4	PDK_30s873781g005	C3H
c110113_g7_i2	PH01000133G1180	C3H
c110114_g1_i5	mrna09125.1-v1.0-hybrid	bHLH
c110119_g2_i4	PH01002606G0040	HSF
c110122_g2_i3	mrna31023.1-v1.0-hybrid	C3H
c110126_g1_i5	mrna22728.1-v1.0-hybrid	ARF
c110153_g5_i2	EuGene.0900010205	C3H
c110156_g1_i2	ObartAA03S_FGP14057	G2-like
c110156_g1_i3	ObartAA03S_FGP14057	G2-like
c110156_g1_i6	ObartAA03S_FGP14057	G2-like
c110178_g1_i2	MDP0000231216	TALE
c110183_g2_i1	MDP0000294614	NAC
c110191_g1_i1	GSMUA_Achr11P11660_001	AP2
c110195_g2_i9	Gorai.005G014600.1	GRAS
c110196_g1_i1	GSMUA_Achr10P03980_001	C2H2
c110198_g1_i2	MDP0000464809	GRAS
c110205_g1_i1	PH01000057G1960	FAR1
c110206_g1_i3	Si014339m	bHLH
c110213_g2_i3	mrna31023.1-v1.0-hybrid	C3H
c110213_g5_i2	mrna31023.1-v1.0-hybrid	C3H
c110213_g6_i1	mrna31023.1-v1.0-hybrid	C3H
c110218_g1_i2	Pbr019774.1	MYB_related
c110221_g1_i3	Lus10040166	GRAS
c110225_g1_i2	mrna32207.1-v1.0-hybrid	TALE
c110225_g1_i3	mrna32207.1-v1.0-hybrid	TALE
c110225_g1_i6	mrna32207.1-v1.0-hybrid	TALE
c110225_g3_i3	Bra039779	S1Fa-like
c110227_g1_i1	Si022113m	MYB
c110227_g1_i2	Si022113m	MYB
c110231_g4_i1	PH01003422G0070	bHLH
c110242_g1_i2	MDP0000176747	bZIP
c110254_g1_i1	MDP0000289260	BES1
c110254_g1_i2	MDP0000289260	BES1
c110255_g1_i9	EMS59548	C2H2
c110269_g1_i1	MDP0000320739	bHLH
c110269_g1_i2	MDP0000320739	bHLH
c110278_g2_i2	GRMZM2G012262_P02	Whirly
c110291_g4_i6	OB04G28180.1	GRAS
c110291_g4_i7	OB04G28180.1	GRAS
c110297_g1_i2	Bradi2g44117.1	bHLH
c110300_g1_i2	mrna24179.1-v1.0-hybrid	NAC
c110301_g1_i10	Bra035708	GATA
c110301_g1_i5	BGIOSGA023566-PA	C3H
c110313_g1_i2	MDP0000266040	G2-like
c110317_g1_i1	MDP0000315002	Dof
c110324_g3_i7	BGIOSGA027491-PA	WRKY
c110337_g1_i1	mrna28785.1-v1.0-hybrid	bHLH
c110337_g1_i2	mrna28785.1-v1.0-hybrid	bHLH
c110350_g1_i1	LOC_Os07g17230.1	B3
c110350_g2_i1	NNU_007278-RA	WRKY
c110356_g1_i1	MDP0000730019	SBP
c110356_g2_i1	MDP0000730019	SBP
c110356_g3_i1	MDP0000730019	SBP
c110357_g2_i3	mrna32207.1-v1.0-hybrid	TALE
c110357_g2_i7	mrna09125.1-v1.0-hybrid	bHLH
c110357_g2_i8	mrna01596.1-v1.0-hybrid	WRKY
c110357_g2_i9	Bra039779	S1Fa-like
c110361_g2_i3	EMT07921	FAR1
c110361_g2_i6	312791	bHLH
c110366_g1_i4	GRMZM2G085678_P01	ERF
c110369_g1_i2	EMT19245	FAR1
c110375_g1_i1	Si036197m	Dof
c110377_g1_i1	PH01002606G0040	HSF
c110384_g1_i7	Si026524m	G2-like
c110394_g2_i7	MDP0000311595	NF-YA
c110397_g1_i3	LOC_Os09g35880.1	DBB
c110397_g1_i5	LOC_Os09g35880.1	DBB
c110397_g1_i6	LOC_Os09g35880.1	DBB
c110404_g1_i2	Potri.012G137500.1	FAR1
c110410_g1_i1	GSMUA_Achr4P28960_001	SBP
c110421_g1_i1	MDP0000573178	bHLH
c110421_g1_i2	MDP0000573178	bHLH
c110427_g1_i1	MA_10358635g0010	SBP
c110431_g1_i1	GSMUA_Achr2P12930_001	NF-YA
c110433_g1_i7	BGIOSGA023566-PA	C3H
c110433_g2_i2	EMS52609	MYB_related
c110451_g2_i1	OB01G21870.1	WRKY
c110452_g1_i1	PH01002606G0040	HSF
c110459_g2_i1	MDP0000261185	FAR1
c110463_g1_i2	Ahy022700	ERF
c110464_g1_i1	GRMZM2G021475_P01	HB-other
c110473_g1_i4	MDP0000246608	AP2
c110480_g1_i1	mrna28785.1-v1.0-hybrid	bHLH
c110484_g1_i1	GSVIVT01019630001	MIKC
c110489_g1_i1	Glyma06g17320.1	ARF
c110494_g1_i2	MDP0000191614	NAC
c110507_g2_i1	Sobic.003G406800.1.p	M-type
c110516_g2_i2	PH01000026G0660	ARR-B
c110516_g2_i3	PH01000026G0660	ARR-B
c110517_g1_i2	Bra025159	RAV
c110518_g1_i1	MDP0000309784	B3
c110523_g1_i1	mrna15187.1-v1.0-hybrid	bHLH
c110523_g1_i3	mrna15187.1-v1.0-hybrid	bHLH
c110525_g1_i1	MDP0000320566	NAC
c110525_g2_i1	MDP0000320566	NAC
c110540_g1_i2	Si016505m	bHLH
c110564_g1_i1	MDP0000180376	bHLH
c110564_g2_i1	MDP0000180376	bHLH
c110564_g2_i2	MDP0000180376	bHLH
c110571_g1_i1	GRMZM2G008647_P02	MYB_related
c110575_g1_i1	Thecc1EG000515t1	B3
c110575_g1_i3	Thecc1EG000515t1	B3
c110595_g1_i2	GRMZM2G380897_P01	bZIP
c110604_g3_i2	GRMZM5G873586_P02	LBD
c110606_g1_i1	Si017219m	GATA
c110607_g1_i2	mrna01596.1-v1.0-hybrid	WRKY
c110609_g1_i1	Pbr002083.1	ERF
c110610_g1_i1	Si039972m	B3
c110610_g2_i1	Si036864m	B3
c110610_g2_i2	Si036864m	B3
c110619_g1_i5	BGIOSGA034759-PA	bZIP
c110626_g1_i2	Lus10043264	YABBY
c110629_g1_i1	Aan021222	MIKC
c110629_g1_i4	Aan021222	MIKC
c110639_g1_i1	GSVIVT01030085001	NF-YB
c110648_g1_i1	LOC_Os07g17230.1	B3
c110650_g1_i7	EMT21706	NAC
c110650_g2_i1	MDP0000306498	EIL
c110655_g1_i5	Si028023m	WRKY
c110659_g1_i1	PK03054.1	HD-ZIP
c110672_g1_i1	EMT19245	FAR1
c110673_g1_i2	Scf01216.g24197.t1	MYB_related
c110677_g1_i2	PH01001113G0580	MIKC
c110677_g1_i3	PH01001113G0580	MIKC
c110678_g1_i2	Si010126m	GATA
c110686_g1_i2	GRMZM2G013391_P01	WRKY
c110689_g1_i1	Bradi2g44117.1	bHLH
c110689_g1_i2	Bradi2g44117.1	bHLH
c110689_g1_i3	OB06G28840.1	bHLH
c110716_g2_i2	GRMZM2G021475_P01	HB-other
c110719_g1_i1	estExt_fgenesh3_pg.C_130070	SBP
c110719_g1_i4	estExt_fgenesh3_pg.C_130070	SBP
c110731_g1_i1	GSMUA_Achr10P27000_001	ERF
c110732_g1_i7	PH01001490G0340	MYB_related
c110738_g1_i1	EMT28005	MYB_related
c110747_g1_i1	ObartAA03S_FGP18820	ARF
c110747_g1_i2	ObartAA03S_FGP18820	ARF
c110751_g1_i4	Lus10021035	G2-like
c110752_g2_i1	ObartAA03S_FGP14057	G2-like
c110754_g2_i3	Jcr4S00018.10	MIKC
c110757_g1_i9	OB09G15010.1	ARF
c110757_g3_i1	mrna15187.1-v1.0-hybrid	bHLH
c110757_g5_i2	Jcr4S00429.50	Trihelix
c110757_g5_i6	Jcr4S00429.50	Trihelix
c110762_g1_i2	Jcr4S16451.20	MYB_related
c110762_g1_i5	Jcr4S16451.20	MYB_related
c110763_g1_i3	Si013853m	bHLH
c110763_g2_i1	Si010139m	bHLH
c110763_g3_i1	Si013853m	bHLH
c110765_g1_i1	BGIOSGA035677-PA	WRKY
c110767_g1_i1	mrna19889.1-v1.0-hybrid	C3H
c110773_g2_i7	EMS54836	ERF
c110774_g1_i1	Bradi2g44117.1	bHLH
c110776_g1_i6	Si006877m	bHLH
c110778_g1_i5	Si017003m	GeBP
c110780_g1_i2	EMT28879	ERF
c110780_g1_i4	EMT28879	ERF
c110791_g1_i3	Si016955m	G2-like
c110795_g2_i10	Pp1s56_2V6.1	BBR-BPC
c110829_g1_i3	Potri.012G137500.1	FAR1
c110838_g1_i3	Thecc1EG011369t1	FAR1
c110860_g2_i8	GSMUA_Achr10P22520_001	TALE
c110861_g2_i4	IGS.gm_12_00206	Whirly
c110865_g2_i1	Scf00343.g15875.t1	ARF
c110865_g3_i1	Scf00343.g15875.t1	ARF
c110865_g3_i2	Scf00343.g15875.t1	ARF
c110879_g1_i2	ORGLA07G0184700.1	C2H2
c110881_g1_i1	NNU_002551-RA	TCP
c110886_g3_i1	448939	EIL
c110894_g1_i1	GRMZM2G317287_P01	GRAS
c110896_g1_i6	AT2G25180.1	ARR-B
c110896_g1_i8	e_gw1.1.548.1	ARR-B
c110903_g1_i4	MA_10429485g0010	EIL
c110910_g1_i2	EMT07921	FAR1
c110912_g1_i2	MA_10358635g0010	SBP
c110916_g1_i1	EMT17282	G2-like
c110922_g1_i1	EMT19461	GRAS
c110942_g1_i2	mrna18483.1-v1.0-hybrid	M-type
c110946_g1_i3	Carubv10019207m	RAV
c110950_g1_i3	Bathy05g04420	WOX
c110954_g2_i1	C.cajan_00400	bHLH
c110956_g1_i2	Solyc00g099580.1.1	HB-other
c110959_g1_i10	PH01000020G0110	NAC
c110959_g1_i16	PH01000020G0110	NAC
c110960_g1_i2	ObartAA03S_FGP31077	Trihelix
c110972_g2_i3	ObartAA03S_FGP31077	Trihelix
c110973_g2_i2	GRMZM2G169991_P01	MYB_related
c110974_g1_i2	311286	MYB_related
c110979_g1_i4	PH01000183G0940	HD-ZIP
c110982_g1_i3	LOC_Os12g06010.1	bZIP
c110989_g6_i1	MDP0000311595	NF-YA
c110991_g2_i6	mrna27137.1-v1.0-hybrid	STAT
c110991_g2_i7	mrna27137.1-v1.0-hybrid	STAT
c110998_g1_i1	MDP0000451038	Trihelix
c111008_g1_i4	Nta000199	WRKY
c111014_g1_i1	OB09G16960.1	WRKY
c111014_g2_i1	OB09G16960.1	WRKY
c111015_g2_i1	MDP0000120576	MYB_related
c111015_g7_i1	MDP0000120576	MYB_related
c111020_g1_i1	Si029708m	bHLH
c111020_g1_i2	Si029708m	bHLH
c111023_g1_i1	NNU_022570-RA	NAC
c111029_g1_i1	EMT07635	HSF
c111030_g1_i8	NNU_016725-RA	GRAS
c111032_g1_i3	329122	C3H
c111032_g1_i6	329122	C3H
c111045_g1_i5	Bra039779	S1Fa-like
c111045_g2_i1	Pbr038274.1	bHLH
c111045_g3_i1	Pbr038274.1	bHLH
c111045_g3_i2	Pbr038274.1	bHLH
c111045_g4_i6	BGIOSGA006916-PA	bZIP
c111045_g4_i7	Bra039779	S1Fa-like
c111045_g7_i1	Pbr038274.1	bHLH
c111061_g1_i1	Thecc1EG029886t1	HSF
c111062_g1_i2	ObartAA03S_FGP31075	Trihelix
c111063_g1_i1	mrna19889.1-v1.0-hybrid	C3H
c111067_g1_i2	BGIOSGA012704-PA	MYB_related
c111069_g1_i1	EMT05508	NAC
c111075_g1_i1	Ciclev10001255m	C2H2
c111075_g2_i1	Si009863m	C2H2
c111075_g2_i2	Si009863m	C2H2
c111076_g1_i1	Pbr023394.1	C2H2
c111083_g1_i1	OpuncBB_FGP22587	MYB_related
c111088_g1_i3	PDK_30s1160841g001	ARF
c111091_g2_i3	Si007981m	bHLH
c111094_g7_i1	PH01003485G0070	WRKY
c111095_g2_i1	GSMUA_Achr7P25320_001	TCP
c111102_g1_i1	PH01000020G0110	NAC
c111106_g1_i2	MDP0000247912	bHLH
c111112_g1_i1	Si028023m	WRKY
c111118_g1_i4	Gorai.009G279300.1	bHLH
c111119_g1_i1	mrna13356.1-v1.0-hybrid	MIKC
c111126_g1_i1	MDP0000296303	bZIP
c111132_g1_i1	mrna09125.1-v1.0-hybrid	bHLH
c111141_g3_i1	LOC_Os04g22990.1	FAR1
c111141_g3_i8	LOC_Os11g12360.1	M-type
c111147_g1_i2	NNU_002551-RA	TCP
c111162_g1_i4	MEDTR3G143650.1	C3H
c111164_g1_i4	Pbr010447.1	EIL
c111164_g2_i1	Jcr4S01813.40	C3H
c111172_g3_i6	Bra001729	B3
c111172_g4_i1	Bra001729	B3
c111173_g1_i2	OpuncBB_FGP7491	ARF
c111176_g1_i3	mrna27940.1-v1.0-hybrid	NAC
c111186_g1_i2	PH01002606G0040	HSF
c111187_g1_i1	MDP0000275412	Trihelix
c111187_g1_i2	MDP0000275412	Trihelix
c111187_g1_i3	MDP0000275412	Trihelix
c111189_g5_i1	Jcr4S02193.10	NF-YB
c111192_g1_i1	BGIOSGA035841-PA	MYB_related
c111198_g1_i1	Si021201m	HD-ZIP
c111202_g1_i2	Bra013842	GeBP
c111204_g3_i4	mrna19889.1-v1.0-hybrid	C3H
c111204_g6_i1	mrna09125.1-v1.0-hybrid	bHLH
c111212_g1_i1	mrna12617.1-v1.0-hybrid	B3
c111213_g2_i1	Bra037130	Nin-like
c111215_g1_i1	ObartAA03S_FGP15120	C3H
c111220_g1_i1	Thecc1EG000515t1	B3
c111220_g1_i2	Bradi2g44117.1	bHLH
c111230_g1_i1	PDK_30s1165641g010	NAC
c111230_g1_i2	PDK_30s1165641g010	NAC
c111234_g1_i1	Lus10030908	bHLH
c111251_g2_i3	mrna09125.1-v1.0-hybrid	bHLH
c111251_g2_i4	mrna09125.1-v1.0-hybrid	bHLH
c111256_g1_i6	BGIOSGA013499-PA	GRF
c111256_g1_i7	BGIOSGA013499-PA	GRF
c111258_g1_i2	OpuncBB_FGP24418	bZIP
c111261_g1_i2	Glyma12g30975.1	bZIP
c111264_g1_i7	Pbr002083.1	ERF
c111266_g1_i3	MDP0000239688	bZIP
c111266_g1_i4	MDP0000239688	bZIP
c111266_g1_i5	MDP0000239688	bZIP
c111266_g1_i6	MDP0000239688	bZIP
c111271_g3_i6	C.cajan_44612	S1Fa-like
c111271_g4_i6	LOC_Os05g25600.1	HB-other
c111277_g1_i1	Lus10020727	bHLH
c111278_g2_i2	EMT19245	FAR1
c111278_g4_i1	EMT19245	FAR1
c111278_g4_i2	EMT19245	FAR1
c111279_g1_i1	AT4G12020.2	WRKY
c111279_g1_i2	AT4G12020.2	WRKY
c111281_g2_i2	MEDTR4G159020.1	CPP
c111291_g1_i1	GRMZM2G015037_P01	TCP
c111294_g1_i1	OpuncBB_FGP24418	bZIP
c111294_g1_i2	OpuncBB_FGP24418	bZIP
c111294_g2_i1	OpuncBB_FGP24418	bZIP
c111294_g2_i2	OpuncBB_FGP24418	bZIP
c111299_g1_i4	Tae026814	GRAS
c111300_g2_i11	Tae039974	GRAS
c111300_g2_i2	Tae039974	GRAS
c111300_g2_i5	EMT21260	GRAS
c111301_g3_i3	ObartAA03S_FGP20642	EIL
c111301_g3_i6	ObartAA03S_FGP20642	EIL
c111303_g2_i1	PH01001409G0360	HB-other
c111303_g2_i4	PH01001409G0360	HB-other
c111307_g1_i2	Pbr038274.1	bHLH
c111307_g1_i5	Pbr038274.1	bHLH
c111307_g2_i2	Pbr038274.1	bHLH
c111307_g2_i3	Pbr038274.1	bHLH
c111307_g2_i4	Pbr038274.1	bHLH
c111308_g5_i1	Si017150m	GeBP
c111312_g1_i1	Bra030622	bHLH
c111312_g1_i4	mrna27137.1-v1.0-hybrid	STAT
c111313_g1_i2	MDP0000321222	C2H2
c111344_g1_i3	MDP0000289260	BES1
c111354_g1_i2	Bathy01g06140	C2H2
c111359_g1_i1	Si021160m	Nin-like
c111373_g1_i10	BGIOSGA012704-PA	MYB_related
c111373_g1_i11	MDP0000449389	M-type
c111373_g1_i4	MDP0000449389	M-type
c111373_g1_i8	MDP0000449389	M-type
c111373_g2_i1	BGIOSGA012704-PA	MYB_related
c111374_g2_i1	Aan005344	WRKY
c111385_g1_i1	OpuncBB_FGP16427	GATA
c111386_g4_i1	PK03054.1	HD-ZIP
c111386_g5_i5	PK03054.1	HD-ZIP
c111386_g6_i1	PK03054.1	HD-ZIP
c111388_g1_i2	mrna09125.1-v1.0-hybrid	bHLH
c111392_g1_i1	Bra033767	E2F/DP
c111419_g3_i1	EMT07921	FAR1
c111419_g4_i4	EMT07921	FAR1
c111427_g2_i2	LOC_Os12g06010.1	bZIP
c111435_g1_i1	Si017063m	bHLH
c111445_g2_i1	Bra013842	GeBP
c111447_g1_i1	Bra040348	M-type
c111448_g1_i1	PH01002606G0040	HSF
c111453_g2_i1	EMT07921	FAR1
c111453_g2_i3	EMT07921	FAR1
c111454_g1_i2	Gorai.001G003200.1	S1Fa-like
c111454_g2_i1	Gorai.001G003200.1	S1Fa-like
c111460_g1_i3	BGIOSGA030830-PA	MYB
c111466_g1_i1	MDP0000277077	NF-YB
c111469_g1_i1	MDP0000265619	Nin-like
c111469_g1_i2	MDP0000265619	Nin-like
c111471_g1_i1	Si006631m	TCP
c111472_g1_i2	GRMZM2G114820_P01	ERF
c111477_g2_i5	GSMUA_Achr7P25320_001	TCP
c111477_g2_i7	GSMUA_Achr7P25320_001	TCP
c111478_g1_i9	Pbr014375.1	bHLH
c111490_g5_i3	GRMZM2G005155_P03	MIKC
c111496_g1_i1	mrna28322.1-v1.0-hybrid	HD-ZIP
c111500_g1_i2	Lus10025533	B3
c111501_g1_i1	MDP0000180376	bHLH
c111512_g1_i1	Lus10043264	YABBY
c111512_g2_i1	Lus10043264	YABBY
c111525_g1_i7	PH01002141G0040	G2-like
c111534_g3_i1	ObartAA03S_FGP4185	SRS
c111534_g3_i2	ObartAA03S_FGP4185	SRS
c111534_g3_i4	ObartAA03S_FGP4185	SRS
c111535_g1_i1	Pbr010447.1	EIL
c111543_g3_i1	mrna27137.1-v1.0-hybrid	STAT
c111543_g3_i5	mrna27137.1-v1.0-hybrid	STAT
c111543_g3_i7	mrna27137.1-v1.0-hybrid	STAT
c111543_g4_i1	Jcr4S02193.10	NF-YB
c111543_g5_i1	C.cajan_44612	S1Fa-like
c111547_g1_i2	BGIOSGA023566-PA	C3H
c111548_g1_i2	Si022238m	CPP
c111564_g2_i2	Si010139m	bHLH
c111564_g3_i3	MDP0000183819	bHLH
c111568_g1_i1	Jcr4S00845.120	MYB
c111568_g1_i2	Jcr4S00845.120	MYB
c111574_g5_i5	ObartAA03S_FGP20642	EIL
c111579_g2_i1	mrna21668.1-v1.0-hybrid	FAR1
c111585_g1_i6	Si017580m	AP2
c111598_g1_i2	ObartAA03S_FGP8689	bZIP
c111600_g1_i1	Neem_32209_f_1	GRAS
c111600_g1_i6	Neem_5226_f_2	GRAS
c111603_g2_i1	Thecc1EG000515t1	B3
c111607_g1_i1	Bradi2g44117.1	bHLH
c111607_g2_i5	Bradi2g44117.1	bHLH
c111614_g1_i1	MDP0000302966	HSF
c111619_g3_i3	ObartAA03S_FGP31075	Trihelix
c111621_g1_i5	ObartAA03S_FGP20642	EIL
c111622_g1_i2	Pbr026954.1	CO-like
c111622_g1_i3	Jcr4S02193.10	NF-YB
c111624_g2_i4	Sobic.007G141600.1.p	C2H2
c111633_g1_i2	mrna32207.1-v1.0-hybrid	TALE
c111638_g1_i1	mrna23240.1-v1.0-hybrid	NF-YB
c111643_g2_i2	Si025833m	NAC
c111659_g1_i1	MDP0000217510	MYB
c111662_g1_i1	Si029259m	EIL
c111674_g1_i12	Sobic.003G159800.1.p	FAR1
c111695_g2_i5	Si039046m	MYB
c111699_g2_i1	Si010884m	DBB
c111699_g2_i3	Si010884m	DBB
c111699_g3_i1	Sof003178	DBB
c111699_g3_i2	Sof003178	DBB
c111699_g3_i3	Sof003178	DBB
c111699_g3_i4	Sof003178	DBB
c111702_g2_i6	MDP0000153244	SBP
c111703_g2_i1	MDP0000283975	NAC
c111707_g2_i5	Bradi2g44117.1	bHLH
c111707_g2_i8	Bradi2g44117.1	bHLH
c111709_g1_i1	900671	ERF
c111712_g4_i1	Lus10023829	bHLH
c111716_g7_i2	MDP0000283274	B3
c111716_g7_i4	MDP0000283274	B3
c111722_g1_i1	Si026440m	C3H
c111722_g1_i3	Si026440m	C3H
c111722_g1_i4	Bradi4g08050.4	C3H
c111722_g1_i5	Si026440m	C3H
c111722_g1_i6	Bradi4g08050.4	C3H
c111724_g1_i4	Thecc1EG029192t1	C3H
c111726_g1_i1	Tp1g05870	MYB_related
c111727_g1_i2	LOC_Os04g22990.1	FAR1
c111751_g1_i1	mrna24941.1-v1.0-hybrid	DBB
c111751_g1_i3	mrna24941.1-v1.0-hybrid	DBB
c111754_g1_i1	BGIOSGA027491-PA	WRKY
c111754_g1_i2	BGIOSGA027491-PA	WRKY
c111755_g1_i1	Si030224m	bZIP
c111755_g1_i3	LOC_Os08g09810.1	WRKY
c111755_g1_i5	Thecc1EG019956t1	GRAS
c111761_g1_i10	EMS58638	CAMTA
c111765_g1_i1	Jcr4S06752.20	FAR1
c111771_g1_i3	Si030081m	bHLH
c111773_g1_i1	Bra039779	S1Fa-like
c111778_g1_i1	BGIOSGA032671-PA	FAR1
c111788_g6_i1	MDP0000263713	YABBY
c111789_g1_i2	Nta000199	WRKY
c111793_g1_i1	Bra039779	S1Fa-like
c111793_g2_i2	Bra039779	S1Fa-like
c111794_g1_i1	ObartAA03S_FGP26841	bHLH
c111794_g1_i2	ObartAA03S_FGP26841	bHLH
c111804_g2_i4	Scf00026.g3386.t1	M-type
c111804_g2_i5	Scf00026.g3386.t1	M-type
c111811_g1_i3	Pbr002083.1	ERF
c111812_g2_i1	889097	STAT
c111815_g1_i4	Bra031186	B3
c111822_g1_i2	C.cajan_44612	S1Fa-like
c111833_g1_i1	mrna19889.1-v1.0-hybrid	C3H
c111839_g1_i1	MDP0000311595	NF-YA
c111839_g2_i1	MDP0000241055	G2-like
c111841_g1_i1	mrna32536.1-v1.0-hybrid	bHLH
c111841_g1_i4	mrna32536.1-v1.0-hybrid	bHLH
c111848_g3_i4	Sof014663	ERF
c111858_g1_i1	Scf00026.g3386.t1	M-type
c111858_g1_i3	Scf00026.g3386.t1	M-type
c111861_g1_i1	Bradi2g44117.1	bHLH
c111873_g1_i13	EMT20798	MYB_related
c111873_g1_i6	EMT20798	MYB_related
c111877_g1_i1	GRMZM5G873586_P04	LBD
c111884_g1_i1	Glyma13g33480.3	bZIP
c111884_g1_i3	Glyma13g33480.3	bZIP
c111894_g1_i2	Si030514m	ERF
c111898_g1_i1	MDP0000730019	SBP
c111902_g1_i1	Tae063262	GRAS
c111903_g1_i3	MDP0000141948	bZIP
c111908_g2_i4	Jcr4S00112.240	GRAS
c111910_g1_i2	PH01002606G0040	HSF
c111912_g1_i1	mrna28322.1-v1.0-hybrid	HD-ZIP
c111924_g1_i1	Bra013812	MIKC
c111931_g3_i17	Bra012540	B3
c111931_g3_i2	Bra012540	B3
c111932_g1_i2	MDP0000283274	B3
c111932_g1_i3	MDP0000283274	B3
c111935_g1_i1	OpuncBB_FGP22587	MYB_related
c111937_g1_i4	C.cajan_44612	S1Fa-like
c111937_g1_i5	Can011627	B3
c111945_g3_i1	GSMUA_Achr10P22520_001	TALE
c111952_g1_i1	Lus10021035	G2-like
c111961_g1_i2	GRMZM2G016637_P01	Trihelix
c111961_g1_i3	IGS.gm_5_00352	C3H
c111961_g1_i4	IGS.gm_5_00352	C3H
c111964_g1_i6	Pbr002023.1	AP2
c111966_g1_i2	PH01000020G0110	NAC
c111967_g1_i2	GRMZM2G123461_P01	B3
c111969_g1_i7	Solyc08g075090.2.1	bHLH
c111969_g1_i8	Solyc08g075090.2.1	bHLH
c111969_g1_i9	Solyc08g075090.2.1	bHLH
c111976_g2_i2	EMT03342	WRKY
c111979_g1_i2	Can011627	B3
c111979_g1_i3	Can011627	B3
c111982_g1_i1	Pbr032760.1	ARR-B
c111985_g2_i5	Si021952m	AP2
c112002_g2_i1	mrna01596.1-v1.0-hybrid	WRKY
c112011_g7_i1	MLOC_61947.1	LBD
c112012_g1_i6	MEDTR1G039850.1	C3H
c112013_g1_i2	mrna30478.1-v1.0-hybrid	bHLH
c112039_g2_i1	Si035266m	B3
c112047_g1_i1	Si002186m	ERF
c112058_g2_i3	EMT03342	WRKY
c112058_g2_i4	EMT03342	WRKY
c112062_g2_i3	PH01003422G0070	bHLH
c112063_g1_i1	mrna31023.1-v1.0-hybrid	C3H
c112069_g1_i3	PDK_30s1160841g001	ARF
c112071_g5_i2	MEDTR3G005900.1	M-type
c112076_g1_i2	Bra039779	S1Fa-like
c112076_g1_i3	Pbr038274.1	bHLH
c112076_g3_i1	AT1G64100.2	NAC
c112078_g1_i5	mrna32207.1-v1.0-hybrid	TALE
c112083_g3_i1	mgv1a011483m	ARR-B
c112083_g3_i4	mgv1a011483m	ARR-B
c112084_g1_i1	ObartAA03S_FGP4185	SRS
c112084_g2_i1	ObartAA03S_FGP4185	SRS
c112084_g2_i2	ObartAA03S_FGP4185	SRS
c112085_g1_i2	Si014685m	MYB_related
c112091_g1_i1	Si036905m	LBD
c112098_g1_i2	Scf00097.g8337.t1	bZIP
c112108_g2_i1	OpuncBB_FGP0026	NAC
c112109_g1_i2	OpuncBB_FGP0026	NAC
c112109_g1_i3	OpuncBB_FGP0026	NAC
c112118_g3_i1	Pbr026954.1	CO-like
c112122_g1_i1	GRMZM2G443202_P01	MYB_related
c112137_g1_i1	MLOC_47091.1	B3
c112137_g1_i3	MLOC_47091.1	B3
c112137_g1_i4	MLOC_47091.1	B3
c112146_g1_i10	PGSC0003DMP400025709	AP2
c112146_g1_i3	PGSC0003DMP400025709	AP2
c112146_g1_i5	PGSC0003DMP400025709	AP2
c112146_g1_i8	PGSC0003DMP400025709	AP2
c112171_g1_i1	mrna03614.1-v1.0-hybrid	C2H2
c112179_g2_i3	Neem_16119_f_2	bHLH
c112185_g1_i1	EMT03342	WRKY
c112190_g3_i8	mrna09125.1-v1.0-hybrid	bHLH
c112199_g2_i1	mrna32207.1-v1.0-hybrid	TALE
c112199_g2_i2	mrna32207.1-v1.0-hybrid	TALE
c112199_g2_i6	mrna32207.1-v1.0-hybrid	TALE
c112199_g2_i7	mrna32207.1-v1.0-hybrid	TALE
c112215_g3_i2	PK03054.1	HD-ZIP
c112216_g2_i1	BGIOSGA035841-PA	MYB_related
c112224_g2_i1	Bra012190	ARF
c112224_g2_i3	Bra012190	ARF
c112224_g3_i4	GSVIVT01018226001	ERF
c112226_g1_i2	Si012375m	B3
c112236_g1_i1	PH01002606G0040	HSF
c112236_g1_i3	PH01002606G0040	HSF
c112236_g7_i1	PH01002606G0040	HSF
c112242_g1_i1	Lus10038823	bHLH
c112247_g2_i1	mrna01596.1-v1.0-hybrid	WRKY
c112248_g1_i3	Bra013842	GeBP
c112256_g1_i2	Jcr4S02193.10	NF-YB
c112260_g1_i4	LOC_Os05g25600.1	HB-other
c112272_g1_i3	Scf00038.g4501.t1	BES1
c112272_g1_i4	Scf00038.g4501.t1	BES1
c112276_g1_i2	Scf00048.g5331.t1	ZF-HD
c112276_g2_i1	Scf00048.g5331.t1	ZF-HD
c112277_g3_i1	MDP0000464809	GRAS
c112277_g3_i3	GSMUA_Achr6P31580_001	NAC
c112277_g3_i6	GSMUA_Achr6P31580_001	NAC
c112283_g1_i1	Can011627	B3
c112283_g2_i1	Jcr4S02193.10	NF-YB
c112286_g1_i2	Bra013812	MIKC
c112294_g2_i1	Bra039779	S1Fa-like
c112301_g3_i1	Si036003m	C2H2
c112304_g1_i1	MEDTR6G005540.1	G2-like
c112307_g2_i2	MDP0000320566	NAC
c112308_g2_i2	MDP0000289260	BES1
c112309_g1_i2	mrna32207.1-v1.0-hybrid	TALE
c112311_g1_i2	ObartAA03S_FGP24861	G2-like
c112311_g2_i1	OpuncBB_FGP24461	G2-like
c112313_g4_i1	BGIOSGA030830-PA	MYB
c112315_g1_i1	PK03054.1	HD-ZIP
c112316_g1_i1	EMT20798	MYB_related
c112316_g1_i3	EMT20798	MYB_related
c112322_g3_i1	LOC_Os12g06010.1	bZIP
c112329_g2_i2	MDP0000284588	GeBP
c112332_g3_i2	ObartAA03S_FGP22299	MYB_related
c112333_g1_i1	Jcr4S02193.10	NF-YB
c112345_g1_i1	MEDTR3G005900.1	M-type
c112345_g2_i1	MEDTR3G005900.1	M-type
c112351_g1_i1	EMS59548	C2H2
c112351_g2_i1	EMS59548	C2H2
c112356_g1_i10	EMT26167	WRKY
c112356_g1_i1	OB11G27340.1	WRKY
c112363_g1_i1	PDK_30s963251g002	bHLH
c112368_g1_i2	Si011759m	bHLH
c112380_g3_i1	PH01000019G0430	Trihelix
c112394_g1_i1	MDP0000701734	bZIP
c112395_g1_i3	Solyc12g042010.1.1	bHLH
c112408_g1_i5	BGIOSGA023566-PA	C3H
c112436_g1_i1	LOC_Os11g12360.1	M-type
c112438_g1_i3	GSVIVT01014158001	BES1
c112442_g1_i1	Gorai.003G023300.1	HB-other
c112442_g1_i8	GRMZM2G132794_P01	GRAS
c112443_g2_i2	420183	Trihelix
c112443_g2_i4	BGIOSGA028421-PA	C2H2
c112450_g1_i8	Potri.016G026300.1	GRAS
c112451_g1_i1	Jcr4S02193.10	NF-YB
c112452_g1_i1	Lus10025533	B3
c112453_g3_i5	EMT21706	NAC
c112461_g1_i2	AT1G64100.2	NAC
c112461_g1_i3	AT1G64100.2	NAC
c112465_g1_i2	MA_11351g0010	WRKY
c112466_g1_i1	Glyma17g18930.1	MYB_related
c112468_g1_i1	mrna09125.1-v1.0-hybrid	bHLH
c112469_g1_i1	MEDTR5G086580.1	MYB_related
c112473_g1_i2	GSMUA_Achr10P03980_001	C2H2
c112473_g1_i4	GSMUA_Achr10P03980_001	C2H2
c112478_g1_i2	Neem_1536_f_3	bHLH
c112478_g1_i3	Neem_24780_f_1	bHLH
c112478_g1_i4	Neem_24780_f_1	bHLH
c112483_g2_i1	EMS59827	ERF
c112498_g1_i1	Si021160m	Nin-like
c112501_g1_i3	MDP0000296303	bZIP
c112502_g1_i5	MLOC_60577.3	TCP
c112507_g1_i1	MDP0000428265	NAC
c112508_g2_i2	NNU_022570-RA	NAC
c112518_g1_i1	Pbr023394.1	C2H2
c112521_g6_i3	PK03054.1	HD-ZIP
c112525_g3_i1	Can011627	B3
c112525_g3_i2	Can011627	B3
c112528_g1_i1	Si006354m	G2-like
c112529_g1_i1	MEDTR4G159020.1	CPP
c112534_g1_i1	mrna19889.1-v1.0-hybrid	C3H
c112536_g1_i2	mrna03614.1-v1.0-hybrid	C2H2
c112544_g1_i3	BGIOSGA030830-PA	MYB
c112544_g1_i4	BGIOSGA030830-PA	MYB
c112552_g2_i1	GRMZM2G008647_P02	MYB_related
c112552_g2_i2	GRMZM2G008647_P02	MYB_related
c112557_g3_i1	Bra039779	S1Fa-like
c112557_g3_i4	LOC_Os12g06010.1	bZIP
c112557_g3_i7	mrna09125.1-v1.0-hybrid	bHLH
c112565_g2_i1	MDP0000318339	FAR1
c112569_g1_i4	MDP0000266172	Nin-like
c112569_g2_i1	GRMZM2G062651_P01	VOZ
c112580_g1_i1	evm_27.model.AmTr_v1.0_scaffold00087.12	C2H2
c112582_g1_i1	mrna27137.1-v1.0-hybrid	STAT
c112582_g2_i1	mrna27137.1-v1.0-hybrid	STAT
c112589_g2_i2	MEDTR6G005540.1	G2-like
c112597_g1_i4	MEDTR3G005900.1	M-type
c112597_g1_i7	MEDTR3G005900.1	M-type
c112599_g2_i2	MDP0000242596	WRKY
c112602_g1_i1	MDP0000288192	HB-other
c112608_g1_i7	MEDTR3G143650.1	C3H
c112610_g1_i1	PH01000133G1180	C3H
c112614_g1_i3	Jcr4S00282.90	NAC
c112614_g6_i1	EMS59548	C2H2
c112620_g1_i1	LOC_Os03g41800.1	FAR1
c112628_g1_i4	mrna22728.1-v1.0-hybrid	ARF
c112632_g2_i3	GSMUA_Achr7P11320_001	MYB
c112633_g1_i1	GSVIVT01008395001	MYB
c112660_g2_i2	Si037914m	C2H2
c112660_g2_i6	Si037914m	C2H2
c112660_g4_i1	Si031489m	C2H2
c112661_g1_i1	MDP0000247737	FAR1
c112663_g1_i2	OpuncBB_FGP13649	ERF
c112664_g1_i1	MA_10435714g0010	ERF
c112664_g1_i3	GSMUA_Achr10P22520_001	TALE
c112673_g2_i10	Thecc1EG000515t1	B3
c112673_g2_i8	OB06G28840.1	bHLH
c112673_g2_i9	Thecc1EG000515t1	B3
c112674_g1_i8	Si036304m	HSF
c112677_g1_i2	PH01003485G0070	WRKY
c112677_g3_i3	C.cajan_44612	S1Fa-like
c112678_g1_i3	AT5G26880.1	M-type
c112678_g1_i4	AT5G26880.1	M-type
c112682_g1_i1	Lus10030908	bHLH
c112685_g1_i1	MDP0000265800	CAMTA
c112688_g1_i4	GSMUA_Achr10P22520_001	TALE
c112691_g2_i1	Bra001729	B3
c112691_g2_i2	Bra001729	B3
c112693_g1_i2	mgv1a001951m	S1Fa-like
c112693_g1_i3	mgv1a001951m	S1Fa-like
c112705_g1_i2	Bra001729	B3
c112713_g1_i2	MDP0000283274	B3
c112727_g1_i1	AT5G64220.2	CAMTA
c112746_g1_i1	MDP0000245233	bHLH
c112752_g2_i3	MDP0000283274	B3
c112757_g2_i2	mrna19889.1-v1.0-hybrid	C3H
c112762_g2_i1	ObartAA03S_FGP18838	NAC
c112771_g1_i5	ObartAA03S_FGP4619	FAR1
c112776_g2_i1	MDP0000238848	ERF
c112778_g1_i1	Jcr4S00100.10	C2H2
c112778_g1_i2	Jcr4S00100.10	C2H2
c112782_g1_i10	OpuncBB_FGP8130	WRKY
c112783_g1_i2	Si032717m	bHLH
c112783_g1_i5	Si032717m	bHLH
c112788_g1_i7	Potri.006G039800.1	FAR1
c112788_g1_i8	Potri.006G039700.1	FAR1
c112799_g1_i4	mrna32207.1-v1.0-hybrid	TALE
c112799_g1_i5	mrna32207.1-v1.0-hybrid	TALE
c112817_g1_i1	MDP0000242596	WRKY
c112818_g3_i1	PH01002606G0040	HSF
c112824_g1_i1	MDP0000121180	G2-like
c112824_g1_i4	MDP0000121180	G2-like
c112826_g1_i2	LOC_Os07g17230.1	B3
c112826_g2_i1	ObartAA03S_FGP26501	B3
c112838_g1_i5	LOC_Os02g16240.1	FAR1
c112841_g2_i1	Sobic.006G051700.1.p	WRKY
c112841_g3_i2	Sobic.006G051700.1.p	WRKY
c112844_g1_i4	Sobic.005G224700.1.p	MYB_related
c112844_g2_i4	Sof009888	MYB
c112844_g3_i6	Si026803m	MYB
c112848_g3_i3	GSMUA_Achr6P04510_001	GATA
c112848_g4_i1	GSMUA_Achr6P04510_001	GATA
c112853_g1_i14	MDP0000319726	bHLH
c112861_g1_i1	ObartAA03S_FGP24027	NF-YB
c112862_g1_i1	Jcr4S02193.10	NF-YB
c112864_g1_i2	OB04G28180.1	GRAS
c112869_g1_i3	Sobic.007G072500.2.p	WRKY
c112885_g1_i1	EMT05641	FAR1
c112885_g1_i3	EMT05641	FAR1
c112892_g1_i11	MA_178096g0010	STAT
c112893_g1_i2	MDP0000283274	B3
c112893_g1_i3	MDP0000283274	B3
c112906_g1_i1	Bra013842	GeBP
c112906_g1_i4	OpuncBB_FGP5329	E2F/DP
c112907_g1_i4	Si024510m	DBB
c112908_g2_i1	ObartAA03S_FGP24804	FAR1
c112908_g2_i2	ObartAA03S_FGP24804	FAR1
c112921_g1_i1	MDP0000240167	CPP
c112922_g1_i1	29656.m000483	NF-YC
c112922_g1_i2	29656.m000483	NF-YC
c112927_g6_i1	PK03054.1	HD-ZIP
[truncated: 4,314 more rows]

## Sheet: R1 up-regulated
Gene_ID	Target_Gene	Gene_Family
c100035_g1_i1	Bra001729	B3
c100068_g1_i1	EMT07635	HSF
c100081_g1_i1	Si021540m	C3H
c100120_g1_i1	Si015823m	bZIP
c100187_g1_i2	LOC_Os11g12360.1	M-type
c100190_g1_i2	Si030790m	bHLH
c100257_g2_i1	MDP0000265619	Nin-like
c100364_g1_i1	Bra039779	S1Fa-like
c100364_g1_i4	Bra039779	S1Fa-like
c100379_g2_i1	Bra001729	B3
c100433_g1_i1	PH01000026G0660	ARR-B
c100475_g1_i2	ORGLA04G0237600.1	ERF
c100494_g2_i2	EMS52609	MYB_related
c100504_g1_i1	evm_27.model.AmTr_v1.0_scaffold00069.140	MYB_related
c100508_g1_i1	Tae040639	NF-YB
c100508_g1_i3	Tae040639	NF-YB
c100515_g1_i2	mrna32207.1-v1.0-hybrid	TALE
c100515_g1_i3	GRMZM5G873586_P04	LBD
c100529_g1_i1	Aan006516	MYB
c100529_g1_i2	Aan006516	MYB
c100584_g1_i1	Thecc1EG014419t1	WRKY
c100589_g1_i1	Bra030622	bHLH
c100614_g1_i1	Gorai.001G003200.1	S1Fa-like
c100621_g2_i1	MDP0000264827	bHLH
c100623_g1_i4	413208	MYB_related
c100625_g2_i4	LOC_Os07g17230.1	B3
c100629_g1_i6	PH01000469G0440	B3
c100664_g1_i1	ORGLA08G0050000.1	WRKY
c100697_g4_i5	LOC_Os12g06010.1	bZIP
c100719_g1_i2	Gorai.009G068400.5	C2H2
c100719_g2_i3	Ciclev10031100m	NAC
c100777_g2_i3	PK03054.1	HD-ZIP
c100808_g1_i1	Lus10038670	NAC
c100813_g2_i1	Nta000199	WRKY
c100871_g1_i1	GRMZM2G023119_P02	Trihelix
c100875_g1_i1	mrna27137.1-v1.0-hybrid	STAT
c100875_g1_i2	mrna27137.1-v1.0-hybrid	STAT
c100958_g1_i2	Tae039974	GRAS
c100960_g1_i1	Lus10025533	B3
c100987_g1_i1	MDP0000685403	B3
c100987_g1_i2	Can011627	B3
c101132_g1_i2	OpuncBB_FGP9883	LSD
c101155_g1_i1	mrna31001.1-v1.0-hybrid	C3H
c101155_g2_i1	mrna31001.1-v1.0-hybrid	C3H
c101224_g1_i1	BGIOSGA022298-PA	WRKY
c101238_g2_i1	PH01003485G0070	WRKY
c101396_g1_i1	mrna09125.1-v1.0-hybrid	bHLH
c101399_g1_i3	Si013985m	M-type
c101399_g2_i9	Si013985m	M-type
c101402_g1_i1	Si002888m	MYB_related
c101432_g1_i2	Si011005m	ERF
c101433_g1_i4	AT4G12020.3	WRKY
c101455_g1_i2	GRMZM2G083374_P01	FAR1
c101509_g1_i1	mrna26696.1-v1.0-hybrid	bHLH
c101526_g1_i2	Lus10019354	B3
c101568_g2_i2	ORGLA02G0074000.1	bZIP
c101573_g1_i1	ObartAA03S_FGP14057	G2-like
c101629_g1_i2	Thecc1EG011369t1	FAR1
c101709_g1_i1	Si011005m	ERF
c101709_g2_i1	Si018262m	ERF
c101745_g1_i2	PK03054.1	HD-ZIP
c101776_g2_i1	PH01000133G1180	C3H
c101803_g2_i1	Si002704m	MYB_related
c101873_g1_i1	Si019997m	ERF
c101888_g2_i1	Bradi2g44117.1	bHLH
c101905_g1_i1	mrna24941.1-v1.0-hybrid	DBB
c101905_g1_i2	mrna24941.1-v1.0-hybrid	DBB
c101920_g1_i1	MDP0000263713	YABBY
c101920_g1_i2	MDP0000263713	YABBY
c101978_g1_i1	GSMUA_Achr7P25320_001	TCP
c101978_g1_i2	GSMUA_Achr7P25320_001	TCP
c102022_g2_i2	MDP0000286589	bHLH
c102037_g8_i1	EMT07921	FAR1
c102067_g1_i3	mrna32207.1-v1.0-hybrid	TALE
c102096_g1_i2	MDP0000685403	B3
c102106_g1_i5	Bra001729	B3
c102121_g1_i1	MDP0000288192	HB-other
c102121_g2_i1	MDP0000288192	HB-other
c102123_g1_i2	Si032049m	G2-like
c102145_g1_i2	Lus10023691	B3
c102224_g1_i1	MDP0000288452	LBD
c102225_g4_i2	mrna16678.1-v1.0-hybrid	WRKY
c102225_g6_i1	Sobic.006G051700.1.p	WRKY
c102239_g1_i1	Lus10038670	NAC
c102242_g1_i4	GSMUA_Achr10P22520_001	TALE
c102274_g1_i1	Jcr4S02193.10	NF-YB
c102279_g1_i1	328625	WRKY
c102326_g1_i1	Cla021275	MYB_related
c102328_g1_i4	Si019540m	bHLH
c102328_g3_i5	Si019540m	bHLH
c102332_g1_i1	Si035722m	MYB
c102335_g1_i1	PH01000179G0630	bHLH
c102335_g1_i2	GRMZM2G042895_P01	bHLH
c102377_g2_i1	EMT07921	FAR1
c102436_g1_i1	GSMUA_Achr7P25320_001	TCP
c102436_g1_i2	GSMUA_Achr7P25320_001	TCP
c102449_g1_i1	Aan006516	MYB
c102464_g1_i1	Si016262m	ARF
c102467_g1_i1	Sobic.005G230200.1.p	GRAS
c102540_g1_i3	Bra039779	S1Fa-like
c102567_g1_i3	MEDTR4G159020.1	CPP
c102570_g3_i1	MDP0000464809	GRAS
c102587_g1_i2	Bradi2g08620.1	WRKY
c102587_g2_i2	PH01000048G1770	WRKY
c102596_g2_i2	EMT28005	MYB_related
c102652_g1_i2	Bra001729	B3
c102666_g1_i1	EMS59827	ERF
c102710_g1_i2	LOC_Os12g06010.1	bZIP
c102722_g1_i3	GRMZM5G866699_P02	NF-YB
c102725_g1_i1	Bradi1g45170.1	Nin-like
c102739_g1_i1	e_gw1.7.600.1	GATA
c102739_g1_i2	e_gw1.7.600.1	GATA
c102777_g1_i1	LOC_Os07g17230.1	B3
c102801_g1_i2	mrna27137.1-v1.0-hybrid	STAT
c102801_g1_i3	mrna27137.1-v1.0-hybrid	STAT
c102826_g1_i1	AC202489_11.1	WRKY
c102849_g1_i1	PGSC0003DMP400027535	bZIP
c102853_g1_i1	PH01000271G0420	WRKY
c102853_g1_i6	PH01000271G0420	WRKY
c102899_g1_i1	OpuncBB_FGP24418	bZIP
c102913_g1_i2	Si001874m	bHLH
c102940_g1_i1	OB09G21580.1	NAC
c102957_g2_i2	Psi010992	Trihelix
c102962_g1_i7	Jcr4S00206.70	FAR1
c102963_g1_i2	312791	bHLH
c102971_g1_i1	Si030810m	ERF
c102971_g2_i1	Si030810m	ERF
c102971_g2_i2	Si030810m	ERF
c102973_g2_i1	OpuncBB_FGP25129	MYB_related
c102976_g1_i1	GSMUA_Achr7P25320_001	TCP
c102998_g1_i1	Si010685m	bHLH
c103015_g1_i3	mrna19889.1-v1.0-hybrid	C3H
c103037_g1_i1	Bra032634	C3H
c103052_g1_i5	Si023363m	MYB_related
c103052_g1_i6	Si023363m	MYB_related
c103056_g1_i1	EMT03342	WRKY
c103056_g1_i2	EMT03342	WRKY
c103085_g1_i1	OB11G10730.1	WRKY
c103108_g1_i2	OpuncBB_FGP7623	GATA
c103122_g2_i2	MA_178733g0010	M-type
c103127_g1_i6	OB05G14140.1	bHLH
c103133_g1_i2	mrna09106.1-v1.0-hybrid	C2H2
c103181_g1_i1	Si030794m	WRKY
c103194_g2_i1	Si015257m	FAR1
c103210_g1_i1	Tae031913	C2H2
c103210_g1_i3	Tae031913	C2H2
c103210_g1_i5	Tae031913	C2H2
c103255_g1_i5	EMT07921	FAR1
c103282_g1_i4	OB09G17420.1	AP2
c103284_g1_i1	Bradi1g65400.1	Trihelix
c103284_g1_i2	Bradi1g65400.1	Trihelix
c103292_g1_i1	Jcr4S16451.20	MYB_related
c103297_g2_i1	LOC_Os07g01270.1	FAR1
c103329_g2_i2	mrna29546.1-v1.0-hybrid	bZIP
c103349_g1_i1	Sobic.006G051700.1.p	WRKY
c103359_g1_i1	Gorai.005G137100.8	C2H2
c103393_g1_i1	OpuncBB_FGP24461	G2-like
c103408_g1_i2	MDP0000247912	bHLH
c103439_g1_i3	BGIOSGA012704-PA	MYB_related
c103478_g2_i1	MEDTR3G005900.1	M-type
c103483_g1_i1	Bradi2g44117.1	bHLH
c103502_g2_i1	mrna27137.1-v1.0-hybrid	STAT
c103561_g1_i1	Scf00112.g9041.t1	bZIP
c103574_g1_i1	OpuncBB_FGP18628	FAR1
c103578_g1_i2	mrna19889.1-v1.0-hybrid	C3H
c103592_g3_i2	Potri.012G137500.1	FAR1
c103592_g3_i3	Potri.012G137500.1	FAR1
c103643_g1_i1	Gorai.003G023300.1	HB-other
c103688_g1_i1	GSMUA_Achr7P25320_001	TCP
c103688_g1_i2	GSMUA_Achr7P25320_001	TCP
c103760_g1_i4	GSVIVT01031747001	ERF
c103767_g1_i2	ObartAA03S_FGP8440	C2H2
c103768_g1_i2	EMS46573	MYB
c103773_g2_i1	GSVIVT01031747001	ERF
c103850_g5_i1	Jcr4S05030.40	MYB
c103865_g1_i1	mrna09125.1-v1.0-hybrid	bHLH
c103882_g1_i1	MDP0000263713	YABBY
c103890_g1_i1	Pbr038274.1	bHLH
c103917_g1_i4	PH01000983G0460	ZF-HD
c103984_g2_i3	Si030998m	ERF
c104043_g2_i1	LOC_Os12g06010.1	bZIP
c104092_g4_i1	LOC_Os05g25600.1	HB-other
c104122_g1_i3	Bra001729	B3
c104180_g1_i1	Sobic.006G182800.1.p	HSF
c104189_g1_i2	MDP0000320006	B3
c104216_g2_i1	EMS60821	FAR1
c104216_g2_i3	EMS60821	FAR1
c104218_g1_i1	GRMZM2G175870_P04	bZIP
c104239_g2_i1	MDP0000259867	FAR1
c104239_g2_i2	MDP0000291883	FAR1
c104265_g3_i1	Bra039779	S1Fa-like
c104266_g1_i3	PDK_30s1165641g010	NAC
c104303_g1_i1	mrna00620.1-v1.0-hybrid	BBR-BPC
c104322_g1_i1	Si036555m	C2H2
c104322_g1_i2	Si036555m	C2H2
c104326_g2_i1	EMT20798	MYB_related
c104367_g1_i3	BGIOSGA035841-PA	MYB_related
c104388_g1_i1	mrna12617.1-v1.0-hybrid	B3
c104388_g1_i2	mrna12617.1-v1.0-hybrid	B3
c104417_g2_i1	PH01003485G0070	WRKY
c104438_g1_i1	Si030560m	MYB
c104439_g1_i1	PDK_30s940631g002	E2F/DP
c104439_g1_i2	PDK_30s940631g002	E2F/DP
c104439_g1_i5	PDK_30s940631g002	E2F/DP
c104489_g1_i2	mrna17107.1-v1.0-hybrid	B3
c104493_g1_i6	MDP0000300402	Trihelix
c104505_g1_i15	Si032674m	FAR1
c104647_g1_i3	MDP0000320006	B3
c104650_g1_i4	GSVIVT01019717001	ERF
c104690_g3_i1	PH01000143G0710	NAC
c104708_g1_i1	Si018039m	ERF
c104708_g1_i6	Si018039m	ERF
c104710_g1_i1	PH01000143G0710	NAC
c104779_g1_i1	GRMZM2G175870_P04	bZIP
c104828_g1_i1	ObartAA03S_FGP18838	NAC
c104854_g1_i2	Tae040639	NF-YB
c104879_g1_i9	mrna09125.1-v1.0-hybrid	bHLH
c104901_g1_i1	Bra039779	S1Fa-like
c104913_g2_i5	EMT21706	NAC
c104962_g1_i1	Si019897m	bZIP
c104963_g1_i1	Si026733m	MYB
c104976_g2_i1	Lus10003386	bHLH
c105007_g1_i2	Si023088m	ERF
c105007_g1_i3	Si023088m	ERF
c105011_g2_i1	PDK_30s1160841g001	ARF
c105017_g1_i1	Bra001729	B3
c105057_g1_i1	PDK_30s1165641g010	NAC
c105057_g2_i1	GRMZM2G462417_P01	ZF-HD
c105071_g1_i2	GSMUA_Achr10P22520_001	TALE
c105096_g1_i2	Jcr4S02193.10	NF-YB
c105104_g1_i1	Bra013842	GeBP
c105112_g1_i13	MDP0000265619	Nin-like
c105122_g1_i1	GRMZM2G008647_P02	MYB_related
c105122_g1_i3	GRMZM2G008647_P02	MYB_related
c105149_g2_i1	EMT07921	FAR1
c105149_g3_i2	EMT07921	FAR1
c105161_g3_i1	Si036724m	HD-ZIP
c105230_g1_i4	EMT07921	FAR1
c105268_g1_i1	EMT19461	GRAS
c105281_g1_i1	Si018007m	MYB
c105281_g1_i2	Si018007m	MYB
c105303_g1_i1	Si015081m	MYB
c105303_g1_i2	Si015081m	MYB
c105313_g1_i2	PH01001490G0340	MYB_related
c105313_g1_i3	PH01001490G0340	MYB_related
c105320_g5_i1	Bradi2g50510.1	HD-ZIP
c105335_g1_i12	mrna32207.1-v1.0-hybrid	TALE
c105335_g2_i2	mrna09125.1-v1.0-hybrid	bHLH
c105336_g1_i5	OB04G28180.1	GRAS
c105339_g1_i1	Lus10030908	bHLH
c105354_g1_i3	GRMZM2G062651_P01	VOZ
c105386_g1_i2	LOC_Os04g22990.1	FAR1
c105446_g1_i3	AT4G12020.2	WRKY
c105474_g1_i1	MDP0000121180	G2-like
c105474_g1_i2	MDP0000121180	G2-like
c105503_g2_i1	EMS53227	TCP
c105522_g1_i1	ObartAA03S_FGP7846	GATA
c105551_g1_i8	GSMUA_Achr7P06400_001	C3H
c105577_g1_i2	mrna16933.1-v1.0-hybrid	M-type
c105585_g2_i1	Si024486m	MYB_related
c105609_g1_i1	Neem_24780_f_1	bHLH
c105609_g1_i2	Neem_1536_f_3	bHLH
c105622_g1_i1	OpuncBB_FGP3080	LBD
c105633_g1_i1	Can011627	B3
c105649_g1_i1	Sof006658	HSF
c105649_g1_i2	Sof006658	HSF
c105662_g1_i1	NNU_003323-RA	HSF
c105663_g1_i2	MDP0000246881	Nin-like
c105663_g1_i5	MDP0000246881	Nin-like
c105670_g1_i9	EMT03129	bHLH
c105748_g1_i1	PDK_30s1165641g010	NAC
c105775_g1_i1	Si030611m	HSF
c105802_g1_i1	PH01002606G0040	HSF
c105802_g2_i2	PH01002606G0040	HSF
c105830_g2_i1	Si001293m	GRAS
c105838_g1_i1	Si005179m	GeBP
c105849_g1_i3	ObartAA03S_FGP7846	GATA
c105858_g1_i2	Lus10030908	bHLH
c105947_g1_i1	ORGLA11G0021400.1	NAC
c105954_g1_i1	Si039895m	bZIP
c105954_g1_i2	Si039895m	bZIP
c105961_g1_i5	PH01001490G0340	MYB_related
c105961_g1_i9	PH01001490G0340	MYB_related
c105981_g4_i5	LOC_Os12g06010.1	bZIP
c106005_g1_i2	GRMZM2G159937_P01	bHLH
c106005_g1_i5	Sobic.003G272200.1.p	bHLH
c106015_g1_i2	EMT03342	WRKY
c106035_g1_i3	MDP0000121180	G2-like
c106039_g1_i1	MDP0000144544	MYB_related
c106049_g7_i6	PH01000026G0660	ARR-B
c106093_g1_i5	EMT19461	GRAS
c106093_g2_i1	EMT19461	GRAS
c106105_g1_i5	fgenesh3_pg.C_scaffold_21000059	C2H2
c106115_g1_i3	MDP0000247912	bHLH
c106163_g3_i2	GSMUA_Achr7P25320_001	TCP
c106170_g1_i2	Si002847m	bHLH
c106181_g1_i2	MDP0000730019	SBP
c106181_g1_i3	MDP0000730019	SBP
c106184_g1_i1	mrna12442.1-v1.0-hybrid	NAC
c106186_g3_i1	GRMZM2G305362_P01	Trihelix
c106187_g1_i1	Si002175m	C2H2
c106197_g1_i7	Pbr009464.1	MYB
c106211_g1_i5	Si002881m	bHLH
c106218_g2_i1	Bra001729	B3
c106238_g1_i1	PH01000026G0660	ARR-B
c106252_g1_i1	Glyma03g38675.1	bHLH
c106272_g1_i1	MDP0000253370	MYB_related
c106272_g1_i3	MDP0000253370	MYB_related
c106280_g1_i1	MEDTR1G039850.1	C3H
c106280_g1_i2	MEDTR1G039850.1	C3H
c106345_g1_i4	Lsa000376	Dof
c106356_g1_i1	mgv1a001951m	S1Fa-like
c106372_g2_i1	BGIOSGA023566-PA	C3H
c106391_g1_i2	MDP0000247912	bHLH
c106418_g1_i2	mrna32181.1-v1.0-hybrid	MYB
c106418_g1_i3	mrna32181.1-v1.0-hybrid	MYB
c106487_g1_i1	mrna12442.1-v1.0-hybrid	NAC
c106555_g1_i2	MDP0000191614	NAC
c106583_g2_i1	ObartAA03S_FGP18629	Trihelix
c106583_g2_i2	ObartAA03S_FGP18629	Trihelix
c106588_g1_i2	MDP0000291152	HSF
c106673_g1_i1	PH01001474G0470	HB-other
c106688_g1_i1	cassava4.1_013007m	C2H2
c106694_g1_i1	Jcr4S02193.10	NF-YB
c106719_g3_i1	Aan006516	MYB
c106719_g3_i3	Aan006516	MYB
c106794_g1_i2	Si028023m	WRKY
c106848_g1_i1	GSMUA_Achr7P25320_001	TCP
c106856_g1_i3	Si025307m	WRKY
c106862_g3_i2	EMT19461	GRAS
c106878_g2_i1	mrna32207.1-v1.0-hybrid	TALE
c106878_g3_i1	mrna32207.1-v1.0-hybrid	TALE
c106878_g3_i2	mrna32207.1-v1.0-hybrid	TALE
c106882_g1_i5	GSMUA_Achr1P00070_001	ERF
c106893_g1_i1	Sobic.003G363200.1.p	C2H2
c106906_g1_i1	NNU_007278-RA	WRKY
c106909_g1_i2	PH01000020G0110	NAC
c106953_g1_i2	Si030129m	AP2
c106953_g1_i3	Si030129m	AP2
c106968_g1_i1	MDP0000287321	GRAS
c106968_g1_i2	MDP0000287321	GRAS
c106972_g1_i1	Lus10031505	NF-YA
c107000_g1_i2	Lus10030581	bHLH
c107014_g1_i1	mrna18416.1-v1.0-hybrid	MYB
c107023_g1_i3	PDK_30s988751g003	WOX
c107102_g1_i1	LOC_Os12g06010.1	bZIP
c107106_g1_i1	Scf00097.g8337.t1	bZIP
c107107_g1_i4	AT4G01680.2	MYB
c107116_g5_i2	EMT03129	bHLH
c107118_g1_i2	OpuncBB_FGP6391	bZIP
c107121_g1_i2	420183	Trihelix
c107121_g1_i3	420183	Trihelix
c107126_g1_i2	Si028023m	WRKY
c107139_g6_i4	GRMZM2G426140_P01	HB-other
c107149_g1_i2	EMT03342	WRKY
c107164_g1_i6	MDP0000298505	MYB
c107192_g1_i1	MDP0000252726	B3
c107196_g1_i1	OB09G16960.1	WRKY
c107197_g2_i2	Bradi2g50510.1	HD-ZIP
c10719_g1_i1	Gorai.003G023300.1	HB-other
c107202_g2_i2	ObartAA03S_FGP5069	CAMTA
c107211_g1_i1	Bradi2g44117.1	bHLH
c107220_g2_i1	Si017529m	WRKY
c107220_g2_i2	Si017529m	WRKY
c107220_g3_i1	Si017529m	WRKY
c107261_g1_i3	Si002586m	NAC
c107266_g1_i1	Si010735m	NAC
c107277_g1_i1	Bra026967	bHLH
c107291_g1_i1	75886	C3H
c107292_g1_i2	EMS54836	ERF
c107312_g1_i3	MDP0000247912	bHLH
c107323_g1_i1	Scf00343.g15875.t1	ARF
c107325_g1_i2	Thecc1EG011369t1	FAR1
c107363_g1_i2	Si030461m	MYB_related
c107394_g1_i3	Sobic.002G201100.2.p	ZF-HD
c107397_g2_i2	Pbr002083.1	ERF
c107431_g1_i1	Eucgr.E02489.1	M-type
c107443_g1_i1	Si021589m	ARF
c107443_g2_i1	Si021589m	ARF
c107478_g3_i1	Can011627	B3
c107478_g4_i1	mrna09125.1-v1.0-hybrid	bHLH
c107478_g4_i2	mrna09125.1-v1.0-hybrid	bHLH
c107480_g1_i10	OpuncBB_FGP13083	bZIP
c107480_g1_i5	OpuncBB_FGP13083	bZIP
c107480_g2_i1	PK03054.1	HD-ZIP
c107501_g2_i2	Si007977m	ERF
c107508_g2_i3	EMT19245	FAR1
c107514_g1_i1	BGIOSGA026235-PA	C2H2
c107530_g2_i1	Bra039779	S1Fa-like
c107548_g1_i1	Pbr010427.1	E2F/DP
c107548_g1_i2	Pbr010427.1	E2F/DP
c107593_g1_i1	PH01000020G0110	NAC
c107637_g1_i1	431583	HRT-like
c107637_g1_i2	442874	HRT-like
c107642_g1_i4	MDP0000685403	B3
c107656_g5_i1	OB04G28180.1	GRAS
c107695_g1_i6	GSMUA_Achr7P25320_001	TCP
c107707_g1_i2	mrna32207.1-v1.0-hybrid	TALE
c107707_g1_i3	mrna32207.1-v1.0-hybrid	TALE
c107719_g1_i1	Si022315m	SBP
c107719_g2_i1	Si022315m	SBP
c107773_g1_i1	MDP0000295593	bHLH
c107779_g1_i1	PH01000020G0110	NAC
c107841_g2_i2	Si030560m	MYB
c107849_g2_i2	Si014163m	WRKY
c107878_g1_i1	ObartAA03S_FGP18838	NAC
c107881_g1_i1	Si023279m	WRKY
c107881_g1_i4	Si023279m	WRKY
c107897_g1_i2	Si006994m	NAC
c107899_g1_i3	MDP0000251244	B3
c107923_g1_i1	EMS52980	ERF
c107936_g1_i1	EMT19461	GRAS
c107936_g1_i2	EMT19461	GRAS
c107936_g2_i2	EMT19461	GRAS
c107962_g1_i2	Si019444m	NAC
c107999_g1_i1	Si006733m	GATA
c108006_g1_i1	Si040117m	Dof
c108011_g1_i1	Bra039779	S1Fa-like
c108011_g3_i3	Bra039779	S1Fa-like
c108011_g5_i1	Bra039779	S1Fa-like
c108020_g1_i1	ObartAA03S_FGP14057	G2-like
c108051_g1_i1	Solyc02g005290.2.1	GeBP
c108077_g1_i1	mrna32207.1-v1.0-hybrid	TALE
c108077_g1_i9	mrna32207.1-v1.0-hybrid	TALE
c108096_g2_i1	LOC_Os12g06010.1	bZIP
c108098_g3_i1	OB01G21870.1	WRKY
c108106_g1_i1	GSMUA_Achr1P26400_001	bZIP
c108106_g1_i2	GSMUA_Achr1P26400_001	bZIP
c108120_g1_i1	MDP0000266172	Nin-like
c108128_g1_i2	Gorai.005G031000.2	GRAS
c108130_g1_i1	OB01G21870.1	WRKY
c108146_g1_i1	Lus10023691	B3
c108153_g1_i2	ObartAA03S_FGP29167	B3
c108170_g2_i1	Sobic.008G136100.1.p	Dof
c108193_g1_i1	Bra001729	B3
c108204_g1_i3	Bra039779	S1Fa-like
c108209_g5_i1	Glyma04g34912.1	bHLH
c108224_g1_i10	mrna29546.1-v1.0-hybrid	bZIP
c108244_g1_i4	BGIOSGA034759-PA	bZIP
c108263_g3_i1	OpuncBB_FGP24461	G2-like
c108270_g1_i1	Tae040639	NF-YB
c108284_g1_i4	GSMUA_Achr7P25320_001	TCP
c108301_g2_i1	MDP0000218395	FAR1
c108307_g1_i2	Jcr4S00282.90	NAC
c108307_g1_i9	Jcr4S00282.90	NAC
c108317_g1_i1	MDP0000240167	CPP
c108322_g1_i2	Scf00097.g8337.t1	bZIP
c108330_g1_i2	Si006586m	C2H2
c108336_g7_i1	Lus10043264	YABBY
c108344_g1_i3	MA_52704g0010	E2F/DP
c108344_g2_i1	ObartAA03S_FGP4185	SRS
c108347_g1_i3	Jcr4S02193.10	NF-YB
c108347_g3_i2	mgv1a001951m	S1Fa-like
c108364_g1_i2	EMT16496	bHLH
c108392_g1_i1	OpuncBB_FGP19812	ARF
c108401_g1_i5	mrna04566.1-v1.0-hybrid	YABBY
c108401_g2_i2	mrna04566.1-v1.0-hybrid	YABBY
c108417_g1_i1	Si010813m	WRKY
c108417_g1_i4	Si010813m	WRKY
c108417_g1_i5	Si010813m	WRKY
c108417_g1_i6	Si010813m	WRKY
c108425_g1_i6	GRMZM2G546369_P01	MYB_related
c108458_g2_i2	Jcr4S02193.10	NF-YB
c108469_g1_i1	AT4G12020.2	WRKY
c10848_g1_i1	ObartAA03S_FGP8383	WRKY
c108493_g1_i2	EMT03342	WRKY
c108507_g1_i1	Jcr4S05030.40	MYB
c108543_g3_i2	mrna25753.1-v1.0-hybrid	M-type
c108602_g1_i2	Thecc1EG015486t1	HD-ZIP
c108606_g1_i1	EMT05641	FAR1
c108626_g1_i4	MDP0000674040	Trihelix
c108661_g1_i1	Si006993m	DBB
c108685_g2_i1	Si036724m	HD-ZIP
c108710_g3_i1	mrna09125.1-v1.0-hybrid	bHLH
c108726_g3_i1	EMT07921	FAR1
c108726_g3_i3	EMT07921	FAR1
c108771_g2_i1	GRMZM2G462417_P01	ZF-HD
c108796_g1_i1	mrna09125.1-v1.0-hybrid	bHLH
c108813_g1_i2	MDP0000288624	NAC
c108816_g5_i2	EMT28540	FAR1
c108831_g1_i3	Si010814m	MYB
c108831_g1_i4	GRMZM2G701063_P01	MYB
c108843_g1_i1	mrna26103.1-v1.0-hybrid	C3H
c108843_g1_i3	mrna26103.1-v1.0-hybrid	C3H
c108844_g1_i1	MDP0000304669	bHLH
c108848_g2_i3	Sobic.005G117400.2.p	WRKY
c108858_g1_i1	Si001929m	bZIP
c108883_g1_i1	GRMZM2G317287_P01	GRAS
c108897_g1_i2	GSMUA_Achr8P12010_001	TCP
c108897_g1_i3	GSMUA_Achr8P12010_001	TCP
c108902_g1_i1	mrna31023.1-v1.0-hybrid	C3H
c108919_g1_i2	Si019636m	ERF
c108919_g1_i6	Si011086m	ERF
c108919_g1_i7	GRMZM2G481668_P01	ERF
c108919_g1_i8	Si019636m	ERF
c108919_g1_i9	Sobic.009G141500.1.p	ERF
c108989_g1_i1	Si014237m	ERF
c108989_g1_i2	Si014237m	ERF
c108994_g1_i1	Bra036836	C3H
c109021_g1_i1	GSMUA_Achr4P28960_001	SBP
c109022_g2_i1	PK03054.1	HD-ZIP
c109038_g3_i4	BGIOSGA009474-PA	NAC
c109052_g2_i3	GRMZM5G862109_P02	AP2
c109060_g1_i4	BGIOSGA009474-PA	NAC
c109086_g1_i2	Si000591m	MYB_related
c109101_g3_i10	Si022874m	MYB
c109101_g3_i11	Si002629m	MYB
c109101_g3_i6	Si002629m	MYB
c109115_g1_i2	Lus10033562	bHLH
c109117_g1_i2	Potri.016G026300.1	GRAS
c109128_g1_i5	Si039417m	NAC
c109130_g1_i1	Jcr4S02252.50	B3
c109133_g1_i2	EMT19245	FAR1
c109158_g1_i2	Lus10043264	YABBY
c109164_g1_i1	MDP0000265073	NAC
c109172_g5_i1	312791	bHLH
c109176_g1_i3	PH01001490G0340	MYB_related
c109176_g1_i8	PH01001490G0340	MYB_related
c109178_g1_i1	Si016262m	ARF
c109202_g1_i3	evm.model.supercontig_8.51	FAR1
c109213_g1_i7	MDP0000449389	M-type
c109257_g1_i4	PH01002606G0040	HSF
c109280_g4_i1	Bra040348	M-type
c109280_g5_i2	LOC_Os08g09900.1	WRKY
c109288_g1_i1	Pbr002083.1	ERF
c109288_g1_i3	Pbr002083.1	ERF
c109301_g1_i1	Si027380m	B3
c109334_g1_i6	EMT07921	FAR1
c109340_g1_i2	GRMZM5G873586_P04	LBD
c109359_g1_i3	mrna27940.1-v1.0-hybrid	NAC
c109377_g5_i3	EMS49407	FAR1
c109409_g1_i1	Nta010389	C2H2
c109414_g5_i1	EMT09624	C2H2
c109436_g4_i12	C.cajan_16945	ARF
c109438_g1_i1	EMT28879	ERF
c109439_g2_i4	Si019070m	FAR1
c109459_g2_i3	Lus10030908	bHLH
c109464_g2_i1	mrna15187.1-v1.0-hybrid	bHLH
c109544_g1_i1	GRMZM2G114820_P01	ERF
c109544_g1_i2	GRMZM2G114820_P01	ERF
c109556_g2_i1	Si001494m	bHLH
c109563_g1_i6	Pbr031344.1	C2H2
c109581_g1_i3	NNU_008604-RA	MYB_related
c109615_g1_i1	Aan005344	WRKY
c109625_g5_i5	BGIOSGA023566-PA	C3H
c109627_g1_i6	OB05G14140.1	bHLH
c109635_g1_i1	LOC_Os12g06010.1	bZIP
c109635_g2_i1	LOC_Os12g06010.1	bZIP
c109649_g9_i1	Pbr002083.1	ERF
c109654_g1_i1	Thecc1EG015486t1	HD-ZIP
c109654_g1_i2	Thecc1EG015486t1	HD-ZIP
c109656_g1_i1	Lus10023691	B3
c109662_g1_i1	Si001439m	HSF
c109669_g1_i1	Si021540m	C3H
c109672_g1_i3	Si026831m	WRKY
c109677_g1_i1	MDP0000321492	Trihelix
c109688_g1_i3	PDK_30s882641g001	TCP
c109689_g1_i1	OpuncBB_FGP6391	bZIP
c109693_g2_i3	PK00408.1	WRKY
c109693_g3_i2	PK00408.1	WRKY
c109694_g1_i1	MEDTR3G005900.1	M-type
c109694_g1_i2	Sobic.002G104400.1.p	WRKY
c109722_g2_i6	EMS49166	CPP
c109766_g1_i3	Si012213m	bHLH
c109769_g2_i2	GSVIVT01019630001	MIKC
c109780_g1_i1	EMT22546	ERF
c109813_g1_i2	MEDTR4G159020.1	CPP
c109814_g1_i1	Aan014185	bHLH
c109835_g1_i3	BGIOSGA023566-PA	C3H
c109847_g2_i2	mrna32207.1-v1.0-hybrid	TALE
c109848_g2_i1	Si030429m	WRKY
c109848_g2_i2	Si030429m	WRKY
c109848_g2_i3	Si030429m	WRKY
c109848_g2_i4	Si030429m	WRKY
c109866_g1_i1	Thecc1EG000515t1	B3
c109866_g1_i2	Thecc1EG000515t1	B3
c109866_g2_i2	Thecc1EG000515t1	B3
c109866_g2_i3	Thecc1EG000515t1	B3
c109882_g1_i1	MDP0000256621	ARF
c109890_g2_i4	413208	MYB_related
c109935_g1_i2	Solyc02g005290.2.1	GeBP
c109935_g1_i3	Solyc02g005290.2.1	GeBP
c109949_g1_i3	Lus10025533	B3
c109960_g2_i1	GRMZM2G396451_P01	GATA
c109973_g2_i4	PH01001260G0280	bHLH
c109999_g1_i2	MDP0000560255	bHLH
c109999_g1_i3	mrna27137.1-v1.0-hybrid	STAT
c109999_g2_i3	OpuncBB_FGP22587	MYB_related
c109999_g2_i6	OpuncBB_FGP22587	MYB_related
c110023_g2_i1	Si029604m	bHLH
c110033_g1_i1	MDP0000183819	bHLH
c110046_g1_i10	Lus10033562	bHLH
c110056_g1_i1	MA_10428770g0010	WRKY
c110101_g1_i1	GSMUA_Achr11P16630_001	bHLH
c110105_g1_i2	C.cajan_27185	GRAS
c110122_g2_i2	MA_10435714g0010	ERF
c110156_g1_i2	ObartAA03S_FGP14057	G2-like
c110161_g1_i1	Aan020124	MYB
c110161_g1_i2	Aan020124	MYB
c110173_g1_i2	PH01002606G0040	HSF
c110178_g1_i2	MDP0000231216	TALE
c110198_g1_i3	MDP0000464809	GRAS
c110207_g2_i10	Neem_13109_f_2	C3H
c110220_g1_i2	EMT19461	GRAS
c110222_g1_i2	MDP0000295593	bHLH
c110225_g4_i1	mrna32207.1-v1.0-hybrid	TALE
c110233_g2_i1	OpuncBB_FGP8730	bZIP
c110235_g2_i2	PDK_30s1160841g001	ARF
c110246_g5_i1	Gorai.003G023300.1	HB-other
c110254_g1_i1	MDP0000289260	BES1
c110255_g1_i5	EMS59548	C2H2
c110259_g2_i6	Thecc1EG019956t1	GRAS
c110272_g1_i1	mrna16655.1-v1.0-hybrid	MYB
c110273_g1_i4	Si030034m	CO-like
c110273_g1_i6	Si030034m	CO-like
c110278_g2_i4	GRMZM2G012262_P02	Whirly
c110288_g1_i3	mrna25984.1-v1.0-hybrid	bHLH
c110297_g1_i2	Bradi2g44117.1	bHLH
c110298_g1_i3	Si036827m	ERF
c110305_g1_i3	Si022676m	WRKY
c110305_g1_i5	Si001863m	WRKY
c110305_g1_i7	Si022676m	WRKY
c110305_g1_i9	Si001863m	WRKY
c110315_g1_i1	900671	ERF
c110332_g1_i1	Sobic.003G368300.1.p	bZIP
c110356_g1_i1	MDP0000730019	SBP
c110356_g2_i1	MDP0000730019	SBP
c110356_g3_i1	MDP0000730019	SBP
c110357_g2_i2	mrna09125.1-v1.0-hybrid	bHLH
c110357_g2_i4	mrna01596.1-v1.0-hybrid	WRKY
c110373_g1_i1	MDP0000245233	bHLH
c110377_g1_i1	PH01002606G0040	HSF
c110416_g1_i5	LOC_Os12g06010.1	bZIP
c110431_g1_i1	GSMUA_Achr2P12930_001	NF-YA
c110451_g2_i4	OB01G21870.1	WRKY
c110458_g1_i2	AT4G12020.2	WRKY
c110470_g1_i6	MDP0000255970	MYB_related
c110470_g1_i7	MDP0000255970	MYB_related
c110478_g2_i1	NNU_003323-RA	HSF
c110494_g1_i2	MDP0000191614	NAC
c110507_g4_i2	Si004582m	M-type
c110512_g1_i1	mrna01596.1-v1.0-hybrid	WRKY
c110535_g1_i3	evm_27.model.AmTr_v1.0_scaffold00057.126	ARF
c110535_g1_i5	evm_27.model.AmTr_v1.0_scaffold00057.126	ARF
c110547_g1_i12	MA_11351g0010	WRKY
c110547_g1_i4	MA_11351g0010	WRKY
c110547_g1_i5	MA_11351g0010	WRKY
c110566_g1_i1	Jcr4S00112.240	GRAS
c110613_g1_i2	Si018262m	ERF
c110626_g1_i2	Lus10043264	YABBY
c110629_g1_i1	Aan021222	MIKC
c110644_g1_i3	GRMZM2G532534_P01	GATA
c110645_g2_i3	PH01003485G0070	WRKY
c110653_g1_i1	PH01000508G0070	MYB_related
c110672_g1_i3	EMT19245	FAR1
c110672_g1_i4	EMT19245	FAR1
c110673_g1_i2	Scf01216.g24197.t1	MYB_related
c110677_g1_i3	PH01001113G0580	MIKC
c110710_g1_i2	GSMUA_Achr10P03980_001	C2H2
c110754_g2_i3	Jcr4S00018.10	MIKC
c110762_g1_i1	Jcr4S16451.20	MYB_related
c110762_g1_i5	Jcr4S16451.20	MYB_related
c110763_g1_i4	Si022548m	bHLH
c110764_g4_i1	LOC_Os04g22990.1	FAR1
c110791_g1_i4	Si006312m	G2-like
c110791_g1_i5	Si006312m	G2-like
c110806_g1_i1	EMS59827	ERF
c110806_g1_i2	EMS59827	ERF
c110829_g1_i3	Potri.012G137500.1	FAR1
c110830_g1_i1	Can011627	B3
c110865_g2_i1	Scf00343.g15875.t1	ARF
c110875_g2_i4	PK03054.1	HD-ZIP
c110880_g1_i2	GRMZM2G077045_P02	NAC
c110880_g1_i4	GRMZM2G077045_P02	NAC
c110899_g4_i1	MDP0000286589	bHLH
c110993_g2_i1	PH01000020G0110	NAC
c110993_g3_i1	PH01000020G0110	NAC
c111014_g2_i6	OB09G16960.1	WRKY
c111017_g1_i1	GSMUA_Achr7P25320_001	TCP
c111017_g1_i4	GSMUA_Achr7P25320_001	TCP
c111026_g2_i1	MDP0000578301	WRKY
c111032_g1_i3	329122	C3H
c111032_g1_i6	329122	C3H
c111045_g2_i1	Pbr038274.1	bHLH
c111045_g3_i1	Pbr038274.1	bHLH
c111045_g3_i2	Pbr038274.1	bHLH
c111060_g1_i1	OpuncBB_FGP17347	E2F/DP
c111060_g1_i2	OpuncBB_FGP17347	E2F/DP
c111063_g1_i3	mrna19889.1-v1.0-hybrid	C3H
c111080_g1_i4	MDP0000309902	GATA
c111095_g3_i1	GSMUA_Achr7P25320_001	TCP
c111095_g3_i2	GSMUA_Achr7P25320_001	TCP
c111095_g3_i3	GSMUA_Achr7P25320_001	TCP
c111099_g1_i1	GSMUA_Achr4P28960_001	SBP
c111100_g1_i1	Si007127m	NF-YC
c111142_g4_i1	EMT03129	bHLH
c111160_g1_i2	MDP0000265073	NAC
c111168_g2_i3	MDP0000245233	bHLH
c111172_g1_i1	Bra001729	B3
c111172_g3_i10	Bra001729	B3
c111172_g3_i3	Bra001729	B3
c111172_g3_i7	Bra001729	B3
c111172_g4_i1	Bra001729	B3
c111186_g1_i3	PH01002606G0040	HSF
c111189_g3_i2	mrna19889.1-v1.0-hybrid	C3H
c111189_g5_i1	Jcr4S02193.10	NF-YB
c111189_g5_i2	Jcr4S02193.10	NF-YB
c111209_g5_i3	Jcr4S00112.240	GRAS
c111219_g1_i2	Si010574m	C2H2
c111220_g1_i1	Thecc1EG000515t1	B3
c111220_g1_i2	Bradi2g44117.1	bHLH
c111230_g1_i1	PDK_30s1165641g010	NAC
c111236_g2_i2	Lus10030908	bHLH
c111246_g2_i1	GRMZM2G462417_P01	ZF-HD
c111251_g1_i1	mrna09125.1-v1.0-hybrid	bHLH
c111271_g4_i6	LOC_Os05g25600.1	HB-other
c111279_g1_i1	AT4G12020.2	WRKY
c111279_g1_i2	AT4G12020.2	WRKY
c111285_g1_i2	GSMUA_Achr7P24170_001	C2H2
c111300_g2_i11	Tae039974	GRAS
c111307_g3_i1	Bra039779	S1Fa-like
c111333_g1_i1	Scf00343.g15875.t1	ARF
c111369_g1_i1	Si036311m	Dof
c111373_g1_i11	MDP0000449389	M-type
c111373_g1_i7	MDP0000449389	M-type
c111386_g5_i5	PK03054.1	HD-ZIP
c111386_g6_i1	PK03054.1	HD-ZIP
c111388_g1_i2	mrna09125.1-v1.0-hybrid	bHLH
c111406_g1_i1	MDP0000318339	FAR1
c111442_g1_i1	Si037045m	NF-YA
c111442_g1_i2	Si037045m	NF-YA
c111457_g2_i1	MDP0000287465	HRT-like
c111457_g3_i1	GSMUA_Achr7P25320_001	TCP
c111483_g1_i1	OB05G14140.1	bHLH
c111487_g1_i1	MEDTR3G143650.1	C3H
c111490_g2_i4	PDK_30s1021321g002	NAC
c111490_g5_i3	GRMZM2G005155_P03	MIKC
c111500_g1_i1	Lus10025533	B3
c111500_g1_i2	Lus10025533	B3
c111548_g1_i2	Si022238m	CPP
c111571_g1_i4	PH01002606G0040	HSF
c111601_g1_i3	OB01G21870.1	WRKY
c111603_g1_i1	Thecc1EG000515t1	B3
c111603_g2_i1	Thecc1EG000515t1	B3
c111603_g3_i1	Thecc1EG000515t1	B3
c111607_g1_i1	Bradi2g44117.1	bHLH
c111607_g2_i2	Bradi2g44117.1	bHLH
c111608_g2_i3	PH01001634G0140	ERF
c111619_g6_i1	ObartAA03S_FGP31075	Trihelix
c111631_g2_i5	Jcr4S02193.10	NF-YB
c111636_g1_i1	mrna00901.1-v1.0-hybrid	bHLH
c111641_g1_i1	Si003876m	WRKY
c111641_g1_i2	Sobic.003G353000.1.p	WRKY
c111641_g1_i4	Sobic.003G353000.1.p	WRKY
c111644_g1_i2	BGIOSGA023011-PA	C3H
c111644_g1_i3	Scf00190.g11983.t1	C3H
c111663_g2_i1	MDP0000314617	NF-YB
c111664_g6_i3	GRMZM2G110582_P03	M-type
c111667_g1_i2	PDK_30s1165641g010	NAC
c111706_g1_i2	Si022778m	C2H2
c111706_g1_i3	Si022778m	C2H2
c111707_g1_i1	Bradi2g44117.1	bHLH
c111707_g2_i4	Bradi2g44117.1	bHLH
c111707_g2_i5	Bradi2g44117.1	bHLH
c111707_g2_i7	Bradi2g44117.1	bHLH
c111707_g2_i8	Bradi2g44117.1	bHLH
c111710_g3_i1	GSVIVT01013228001	MYB_related
c111728_g2_i8	Si026864m	LBD
c111741_g1_i7	Si020193m	C2H2
c111775_g1_i1	MDP0000119183	GRAS
c111793_g2_i1	Bra039779	S1Fa-like
c111812_g2_i1	889097	STAT
c111812_g2_i2	889097	STAT
c111822_g1_i4	mrna27137.1-v1.0-hybrid	STAT
c111847_g1_i1	Si022607m	NF-YA
c111848_g3_i4	Sof014663	ERF
c111848_g5_i1	PH01002606G0040	HSF
c111850_g1_i1	Lus10030908	bHLH
c111858_g1_i2	Scf00026.g3386.t1	M-type
c111889_g1_i1	Si029418m	GRAS
c111907_g3_i3	PH01000276G1150	bZIP
c111910_g2_i1	PH01002606G0040	HSF
c111916_g1_i3	Si030140m	CO-like
c111951_g1_i5	EMT33375	NF-YC
c111952_g1_i1	Lus10021035	G2-like
c111966_g1_i2	PH01000020G0110	NAC
c111969_g1_i3	Solyc08g075090.2.1	bHLH
c111969_g1_i5	Solyc08g075090.2.1	bHLH
c111969_g1_i7	Solyc08g075090.2.1	bHLH
c111969_g1_i8	Solyc08g075090.2.1	bHLH
c111971_g2_i2	mrna03384.1-v1.0-hybrid	FAR1
c111981_g1_i3	GRMZM2G077045_P02	NAC
c111991_g1_i2	Si010443m	Dof
c111996_g3_i10	Si014474m	ERF
c111996_g3_i3	Sobic.007G077200.1.p	ERF
c111996_g3_i4	PK03054.1	HD-ZIP
c111996_g3_i6	Si014474m	ERF
c111996_g3_i8	Si014474m	ERF
c111996_g3_i9	Si014469m	ERF
c111996_g4_i1	Si010228m	ERF
c112021_g2_i2	GSVIVT01019630001	MIKC
c112069_g1_i3	PDK_30s1160841g001	ARF
c112076_g1_i2	Bra039779	S1Fa-like
c112082_g1_i3	Bradi1g45170.1	Nin-like
c112083_g2_i2	Jcr4S02992.20	ARR-B
c112083_g3_i3	mgv1a011483m	ARR-B
c112099_g1_i2	Lus10030581	bHLH
c112105_g1_i3	PDK_30s1165641g010	NAC
c112122_g1_i1	GRMZM2G443202_P01	MYB_related
c112148_g1_i2	MDP0000294614	NAC
c112162_g1_i1	LOC_Os07g44640.1	C2H2
c112162_g1_i2	LOC_Os07g44640.1	C2H2
c112176_g3_i1	MEDTR3G143650.1	C3H
c112190_g1_i1	Bra039779	S1Fa-like
c112190_g2_i1	mrna32207.1-v1.0-hybrid	TALE
c112216_g3_i2	LOC_Os06g03670.1	ERF
c112227_g1_i1	Si036695m	NAC
c112236_g1_i1	PH01002606G0040	HSF
c112236_g4_i1	PH01002606G0040	HSF
c112236_g5_i3	PH01002606G0040	HSF
c112277_g3_i1	MDP0000464809	GRAS
c112301_g4_i6	Si001863m	WRKY
c112301_g6_i1	Si022676m	WRKY
c112301_g7_i1	Si026116m	GRAS
c112301_g7_i2	Si026116m	GRAS
c112302_g1_i6	mrna02674.1-v1.0-hybrid	TALE
c112302_g1_i7	mrna02674.1-v1.0-hybrid	TALE
c112307_g2_i2	MDP0000320566	NAC
c112313_g2_i1	BGIOSGA030830-PA	MYB
c112339_g1_i2	Lus10018414	MYB_related
c112339_g1_i3	Lus10018414	MYB_related
c112352_g1_i6	27791.m000083	NF-X1
c112368_g1_i3	mrna19889.1-v1.0-hybrid	C3H
c112368_g1_i5	Si011759m	bHLH
c112382_g1_i1	GRMZM2G356718_P01	MYB_related
c112407_g1_i1	Si022468m	WRKY
c112407_g6_i1	Si022468m	WRKY
c112407_g8_i1	Bra025159	RAV
c112408_g2_i8	BGIOSGA023566-PA	C3H
c112442_g1_i1	Gorai.003G023300.1	HB-other
c112443_g3_i2	MDP0000238848	ERF
c112452_g1_i1	Lus10025533	B3
c112475_g3_i2	Lus10030908	bHLH
c112484_g1_i1	Si019645m	NF-YA
c112484_g1_i2	Si019645m	NF-YA
c112484_g1_i3	Si019645m	NF-YA
c112490_g1_i4	ObartAA03S_FGP23026	MYB_related
c112514_g1_i3	Lus10030908	bHLH
c112514_g2_i2	Lus10030908	bHLH
c112522_g1_i2	Si010000m	C2H2
c112535_g1_i7	Si008812m	WRKY
c112535_g1_i9	Si008812m	WRKY
c112536_g1_i2	mrna03614.1-v1.0-hybrid	C2H2
c112541_g1_i1	ObartAA03S_FGP4185	SRS
c112544_g1_i5	BGIOSGA030830-PA	MYB
c112576_g3_i6	Bradi3g58226.1	FAR1
c112600_g2_i2	PK03054.1	HD-ZIP
c112621_g2_i1	EuGene.0900010089	C2H2
c112621_g2_i2	EuGene.0900010089	C2H2
c112625_g1_i2	Si023330m	ERF
c112625_g2_i2	Si002729m	ERF
c112625_g2_i3	Si002729m	ERF
c112625_g2_i7	Si002729m	ERF
c112625_g3_i1	Si013986m	ERF
c112633_g1_i1	GSVIVT01008395001	MYB
c112657_g2_i3	NNU_015679-RA	LSD
c112660_g2_i2	Si037914m	C2H2
c112660_g2_i6	Si037914m	C2H2
c112660_g4_i1	Si031489m	C2H2
c112674_g1_i8	Si036304m	HSF
c112678_g1_i3	AT5G26880.1	M-type
c112678_g1_i4	AT5G26880.1	M-type
c112684_g3_i1	PK03054.1	HD-ZIP
c112685_g1_i3	MDP0000265800	CAMTA
c112685_g1_i4	MDP0000265800	CAMTA
c112689_g1_i2	MDP0000265619	Nin-like
c112690_g2_i2	GRMZM2G301860_P01	ERF
c112691_g3_i1	Bra001729	B3
c112694_g1_i2	Si010417m	NAC
c112699_g1_i2	MDP0000302966	HSF
c112752_g3_i6	OpuncBB_FGP0026	NAC
c112757_g1_i3	mgv1a001951m	S1Fa-like
c112757_g1_i4	mrna19889.1-v1.0-hybrid	C3H
c112757_g1_i6	mgv1a001951m	S1Fa-like
c112765_g1_i3	Tae001589	MYB_related
c112792_g1_i2	Si022626m	bZIP
c112803_g1_i2	mrna27940.1-v1.0-hybrid	NAC
c112803_g1_i4	mrna27940.1-v1.0-hybrid	NAC
c112842_g1_i2	ObartAA03S_FGP15282	C3H
c112862_g1_i1	Jcr4S02193.10	NF-YB
c112866_g1_i1	ObartAA03S_FGP19488	MYB
c112881_g1_i5	ObartAA03S_FGP20642	EIL
c112887_g1_i1	Scf00168.g11340.t1	WRKY
c112896_g1_i5	Thecc1EG014419t1	WRKY
c112904_g1_i3	EMT03342	WRKY
c112906_g1_i1	Bra013842	GeBP
c112906_g1_i2	OpuncBB_FGP5329	E2F/DP
c112906_g1_i3	Bra013842	GeBP
c112906_g1_i4	OpuncBB_FGP5329	E2F/DP
c112907_g1_i5	Si024510m	DBB
c112933_g2_i3	OB05G14140.1	bHLH
c112943_g1_i1	OpuncBB_FGP25129	MYB_related
c112943_g3_i1	OpuncBB_FGP25129	MYB_related
c112958_g1_i2	LOC_Os11g12360.1	M-type
c112974_g1_i1	OpuncBB_FGP25129	MYB_related
c112996_g1_i15	Bra030622	bHLH
c113030_g4_i10	Bra001729	B3
c113030_g4_i2	Bra001729	B3
c113030_g4_i5	Bra001729	B3
c113036_g2_i1	MA_11351g0010	WRKY
c113055_g1_i1	EMT26167	WRKY
c113057_g2_i1	Bra001729	B3
c113065_g1_i1	Jcr4S00282.90	NAC
c113066_g5_i2	Jcr4S02252.50	B3
c113070_g5_i7	mrna32207.1-v1.0-hybrid	TALE
c113086_g2_i2	Jcr4S00112.240	GRAS
c113104_g1_i1	MDP0000318339	FAR1
c113124_g1_i7	LOC_Os12g06010.1	bZIP
c113126_g2_i3	Aan020124	MYB
c113134_g3_i5	OpuncBB_FGP10756	bZIP
c113139_g1_i4	ObartAA03S_FGP18838	NAC
c113139_g1_i5	ObartAA03S_FGP18838	NAC
c113151_g1_i4	MDP0000266051	B3
c113157_g1_i1	EMS53359	WRKY
c113157_g1_i2	EMS53359	WRKY
c113198_g1_i2	MDP0000289260	BES1
c113205_g1_i1	GRMZM2G126957_P01	NF-YA
c113206_g3_i1	Si017637m	bZIP
c113217_g1_i1	mrna09125.1-v1.0-hybrid	bHLH
c113226_g1_i1	MDP0000663564	NAC
c113231_g4_i2	PH01002606G0040	HSF
c113231_g4_i3	PH01002606G0040	HSF
c113231_g4_i6	PH01002606G0040	HSF
c113238_g1_i1	Bra039779	S1Fa-like
c113238_g2_i1	Pbr038274.1	bHLH
c113238_g3_i1	Bra039779	S1Fa-like
c113254_g1_i1	MDP0000674040	Trihelix
c113257_g1_i1	BGIOSGA023566-PA	C3H
c113261_g1_i4	Gorai.005G031000.3	GRAS
c113284_g2_i1	Lus10030908	bHLH
c113292_g1_i1	ObartAA03S_FGP2423	NAC
c113297_g4_i3	LOC_Os05g25600.1	HB-other
c113301_g4_i2	ORGLA03G0132200.1	Trihelix
c113325_g2_i1	mrna29546.1-v1.0-hybrid	bZIP
c113330_g1_i1	PDK_30s1160841g001	ARF
c113330_g1_i4	PH01000183G0940	HD-ZIP
c113331_g1_i1	PH01002606G0040	HSF
c113331_g1_i3	PH01002606G0040	HSF
c113340_g1_i1	OB12G24150.1	G2-like
c113360_g1_i3	PDK_30s1165641g010	NAC
c113390_g3_i2	Si036565m	WRKY
c113402_g1_i6	Lus10038670	NAC
c113411_g1_i1	Lus10030908	bHLH
c113423_g1_i9	PH01000728G0010	NAC
c113433_g1_i5	Thecc1EG000515t1	B3
c113442_g1_i4	MDP0000305210	Trihelix
c113449_g1_i5	BGIOSGA023566-PA	C3H
c113449_g1_i8	BGIOSGA023566-PA	C3H
c113452_g2_i1	Glyma15g05900.2	CAMTA
c113461_g1_i1	Jcr4S16451.20	MYB_related
c113472_g6_i2	EMT03342	WRKY
c113493_g4_i1	mrna03900.1-v1.0-hybrid	WRKY
c113493_g4_i2	LOC_Os07g17230.1	B3
c113508_g1_i1	MDP0000245233	bHLH
c113508_g2_i2	MDP0000245233	bHLH
c113526_g3_i2	Si029882m	bHLH
c113526_g5_i1	Sobic.001G040200.1.p	NAC
c113532_g1_i1	PH01000841G0210	HD-ZIP
c113545_g1_i2	EuGene.0900010205	C3H
c113568_g2_i10	Si038907m	HSF
c113568_g2_i2	Si038907m	HSF
c113568_g2_i4	Si038907m	HSF
c113568_g2_i9	Si038907m	HSF
c113568_g3_i1	Si030094m	HSF
c113568_g3_i4	Si030094m	HSF
c113569_g5_i2	NNU_022570-RA	NAC
c113578_g1_i1	mrna32207.1-v1.0-hybrid	TALE
c113600_g1_i3	Si022199m	bHLH
c113600_g2_i1	Si022199m	bHLH
c113617_g1_i2	PH01000020G0110	NAC
c113636_g2_i1	MDP0000295593	bHLH
c113656_g1_i1	PH01000276G1150	bZIP
c113656_g1_i2	PH01000276G1150	bZIP
c113662_g1_i1	GRMZM2G312201_P01	NAC
c113662_g1_i3	Lus10030908	bHLH
c113664_g1_i2	evm.model.supercontig_146.5	bZIP
c113666_g1_i3	ObartAA03S_FGP8689	bZIP
c113666_g1_i8	ObartAA03S_FGP8689	bZIP
c113670_g3_i1	Si002121m	WRKY
c113670_g4_i1	Si002121m	WRKY
c113675_g1_i1	PH01000276G1150	bZIP
c113675_g1_i2	PH01000276G1150	bZIP
c113675_g1_i5	PH01000276G1150	bZIP
c113676_g1_i1	Bradi2g50510.1	HD-ZIP
c113676_g1_i2	Bradi2g50510.1	HD-ZIP
c113685_g1_i2	BGIOSGA027488-PA	WRKY
c113685_g1_i6	BGIOSGA027488-PA	WRKY
c113688_g1_i6	MDP0000301561	NAC
c113697_g1_i2	MDP0000296303	bZIP
c113697_g1_i3	MDP0000296303	bZIP
c113732_g1_i2	PH01000020G0110	NAC
c113738_g2_i1	OB10G11890.1	ZF-HD
c113747_g1_i1	Si010474m	bHLH
c113747_g1_i2	Si010474m	bHLH
c113747_g1_i5	Si010474m	bHLH
c113750_g1_i2	EMS59827	ERF
c113770_g1_i23	EMS59548	C2H2
c113773_g2_i2	Jcr4S02193.10	NF-YB
c113773_g3_i2	mrna09125.1-v1.0-hybrid	bHLH
c113778_g1_i2	Bradi2g50510.1	HD-ZIP
c113783_g1_i4	Lus10040166	GRAS
c113790_g1_i2	EMT19461	GRAS
c113790_g2_i12	EMT19461	GRAS
c113800_g1_i2	MLOC_60197.2	MYB_related
c113805_g2_i2	Sobic.002G174300.1.p	WRKY
c113814_g2_i1	Lus10030908	bHLH
c113819_g1_i1	OpuncBB_FGP6391	bZIP
c113827_g6_i1	Tae039974	GRAS
c113829_g1_i2	mrna24052.1-v1.0-hybrid	B3
c113837_g1_i5	MDP0000294614	NAC
c113845_g1_i1	evm.TU.contig_30133.1	ERF
c113845_g1_i2	evm.TU.contig_30133.1	ERF
c113862_g1_i1	MDP0000617021	G2-like
c113870_g7_i10	OpuncBB_FGP26049	B3
c113870_g7_i5	MEDTR3G005900.1	M-type
c113904_g1_i1	Solyc02g005290.2.1	GeBP
c113904_g1_i2	Solyc02g005290.2.1	GeBP
c113913_g1_i1	Si028219m	ERF
c113913_g3_i1	Si028135m	ERF
c113917_g1_i2	Sof004384	bZIP
c113922_g3_i3	413205	MYB_related
c113930_g2_i1	GSMUA_Achr7P25320_001	TCP
c113930_g2_i2	GSMUA_Achr7P25320_001	TCP
c113930_g3_i1	Bradi4g30370.1	WRKY
c113968_g2_i1	LOC_Os07g01270.1	FAR1
c113970_g1_i2	EMT03342	WRKY
c113990_g1_i2	ObartAA03S_FGP15120	C3H
c113992_g1_i1	Bradi2g44117.1	bHLH
c113997_g1_i3	OpuncBB_FGP10599	WRKY
c113997_g1_i4	Sof007675	WRKY
c114015_g1_i1	Lus10030143	NAC
c114018_g1_i3	mrna11939.1-v1.0-hybrid	HD-ZIP
c114018_g1_i4	mrna11939.1-v1.0-hybrid	HD-ZIP
c114026_g1_i3	Bra001729	B3
c114032_g1_i1	MDP0000456290	HSF
c114054_g1_i1	EMT19245	FAR1
c114076_g1_i2	PH01000841G0210	HD-ZIP
c114078_g3_i1	Can011627	B3
c114081_g3_i2	EMT03342	WRKY
c114101_g1_i5	29656.m000483	NF-YC
c114133_g1_i5	ObartAA03S_FGP4185	SRS
c114144_g2_i1	mrna27137.1-v1.0-hybrid	STAT
c114150_g1_i1	EMT19461	GRAS
c114157_g1_i4	MDP0000121180	G2-like
c114166_g1_i2	mrna31843.1-v1.0-hybrid	WRKY
c114168_g1_i8	Sobic.001G296300.1.p	ERF
c114171_g1_i2	MDP0000265800	CAMTA
c114173_g1_i5	ObartAA03S_FGP27815	bZIP
c114181_g1_i1	Tae067948	MYB_related
c114182_g2_i2	PH01003485G0070	WRKY
c114200_g1_i1	MA_58668g0010	MYB_related
c114201_g1_i1	311885	bZIP
c114233_g1_i2	PH01000343G0330	ERF
c114258_g1_i1	BGIOSGA012704-PA	MYB_related
c114258_g6_i1	MDP0000449389	M-type
c114262_g2_i2	Pp1s35_69V6.1	CO-like
c114262_g2_i6	Scf00078.g7261.t1	CO-like
c114263_g1_i3	MDP0000318339	FAR1
c114267_g3_i1	PH01002606G0040	HSF
c114306_g1_i1	MDP0000119183	GRAS
c114306_g1_i4	MDP0000119183	GRAS
c114306_g1_i6	MDP0000119183	GRAS
c114310_g1_i3	Si036692m	WRKY
c114310_g1_i6	Si036692m	WRKY
c114312_g1_i2	EMT05641	FAR1
c114312_g1_i4	EMT05641	FAR1
c114320_g2_i5	Sobic.003G007000.1.p	FAR1
c114324_g1_i3	GSMUA_Achr10P17130_001	bHLH
c114324_g1_i4	GSMUA_Achr10P17130_001	bHLH
c114325_g3_i1	Bradi2g44117.1	bHLH
c114326_g1_i3	LOC_Os05g25600.1	HB-other
c114326_g1_i9	LOC_Os05g25600.1	HB-other
c114327_g1_i2	Jcr4S02193.10	NF-YB
c114365_g3_i1	PH01002606G0040	HSF
c114365_g4_i1	Lus10003386	bHLH
c114406_g1_i8	BGIOSGA028421-PA	C2H2
c114423_g1_i2	MDP0000266040	G2-like
c114428_g1_i3	MDP0000295593	bHLH
c114436_g1_i3	Sobic.006G008800.1.p	E2F/DP
c114439_g3_i2	MEDTR3G163370.1	MYB_related
c114439_g3_i5	MEDTR3G163370.1	MYB_related
c114442_g1_i3	PH01002606G0040	HSF
c114449_g1_i1	Si009972m	GRAS
c114480_g1_i2	Bra031186	B3
c114480_g1_i3	Bra031186	B3
c114487_g1_i1	Si002401m	WRKY
c114487_g1_i2	Si002401m	WRKY
c114489_g2_i1	Bradi3g41546.1	ERF
c114492_g3_i2	LOC_Os11g12360.1	M-type
c114492_g3_i4	ObartAA03S_FGP1122	WRKY
c114504_g1_i7	PH01002606G0040	HSF
c114513_g1_i10	MDP0000261185	FAR1
c114513_g1_i5	mrna32207.1-v1.0-hybrid	TALE
c114522_g1_i2	OB05G31630.1	WRKY
c114525_g1_i2	GSVIVT01018226001	ERF
c114525_g2_i1	GSVIVT01018226001	ERF
c114525_g2_i2	ObartAA03S_FGP19488	MYB
c114531_g2_i7	ObartAA03S_FGP29167	B3
c114531_g2_i8	ObartAA03S_FGP29167	B3
c114531_g3_i1	ObartAA03S_FGP29167	B3
c114533_g1_i2	Si021833m	ARF
c114557_g1_i2	Neem_1536_f_3	bHLH
c114567_g1_i1	Lus10023345	S1Fa-like
c114567_g1_i2	Lus10023345	S1Fa-like
c114570_g2_i7	OpuncBB_FGP0015	NF-YC
c114586_g1_i1	MA_11351g0010	WRKY
c114589_g1_i3	MDP0000288452	LBD
c114605_g2_i1	ObartAA03S_FGP4576	HB-other
c114609_g2_i1	Sobic.006G074600.2.p	E2F/DP
c114623_g1_i6	mrna09125.1-v1.0-hybrid	bHLH
c114623_g1_i9	EMT05641	FAR1
c114627_g2_i1	MA_11351g0010	WRKY
c114644_g1_i3	LOC_Os05g25600.1	HB-other
c114650_g3_i1	Jcr4S02193.10	NF-YB
c114650_g4_i2	mrna27137.1-v1.0-hybrid	STAT
c114652_g1_i4	Neem_16119_f_2	bHLH
c114672_g1_i1	Bradi1g45170.1	Nin-like
c114675_g2_i5	Si017982m	MYB_related
c114675_g3_i1	PH01000034G0340	ERF
c114678_g1_i2	MEDTR4G159020.1	CPP
c114681_g2_i1	Bra001729	B3
c114692_g2_i13	GSMUA_Achr6P04510_001	GATA
c114701_g2_i1	Si002334m	MYB_related
c114741_g1_i6	PH01000020G0110	NAC
c114759_g1_i1	EMS58638	CAMTA
c114759_g1_i3	EMS58638	CAMTA
c114760_g4_i3	Si030942m	NAC
c114762_g1_i2	Si002655m	bHLH
c114774_g2_i1	OB06G28840.1	bHLH
c114779_g1_i2	Si017317m	GATA
c114784_g1_i1	GSMUA_Achr8P15080_001	WRKY
c114784_g1_i2	GSMUA_Achr8P15080_001	WRKY
c114788_g1_i1	evm_27.model.AmTr_v1.0_scaffold00155.59	GATA
c114788_g1_i6	evm_27.model.AmTr_v1.0_scaffold00155.59	GATA
c114791_g1_i1	GSMUA_Achr11P19880_001	ERF
c114798_g3_i2	PGSC0003DMP400000652	bHLH
c114801_g1_i2	OB04G32400.1	bHLH
c114807_g2_i5	Scf00048.g5331.t1	ZF-HD
c114807_g2_i7	Scf00048.g5331.t1	ZF-HD
c114823_g1_i1	Jcr4S02193.10	NF-YB
c114826_g1_i1	Bradi2g44117.1	bHLH
c114826_g1_i5	Bradi2g44117.1	bHLH
c114843_g1_i2	PH01000201G0710	CAMTA
c114853_g1_i2	312791	bHLH
c114859_g1_i2	orange1.1g016134m	C3H
c114862_g1_i10	Si022265m	G2-like
c114879_g2_i1	GSMUA_Achr3P07310_001	MIKC
c114885_g2_i4	EMT19245	FAR1
c114887_g2_i3	Ghi015674	Dof
c114894_g1_i4	Lus10030908	bHLH
c114922_g1_i7	MDP0000266051	B3
c114926_g1_i1	Lus10030908	bHLH
c114934_g1_i1	Si014224m	CO-like
c114934_g3_i1	Si014224m	CO-like
c114943_g2_i2	PH01000020G0110	NAC
c114957_g1_i3	EMT26392	FAR1
c114971_g2_i1	MDP0000288624	NAC
c114976_g2_i2	Scf00775.g21646.t1	G2-like
c114976_g2_i4	Scf00775.g21646.t1	G2-like
c114976_g5_i1	Can011627	B3
c114976_g5_i2	Can011627	B3
c114979_g1_i4	885785	MYB
c114985_g1_i1	mrna32207.1-v1.0-hybrid	TALE
c114985_g1_i9	mrna32207.1-v1.0-hybrid	TALE
c114993_g1_i1	GRMZM2G462417_P01	ZF-HD
c115011_g1_i10	EMT05641	FAR1
c115011_g1_i14	EMT05641	FAR1
c115012_g2_i3	MDP0000318339	FAR1
c115029_g3_i1	LOC_Os12g06010.1	bZIP
c115040_g3_i1	EMT07921	FAR1
c115041_g1_i2	GSMUA_Achr4P28960_001	SBP
c115059_g4_i8	OpuncBB_FGP15784	B3
c115079_g1_i1	PH01000020G0110	NAC
c115095_g1_i1	PH01004450G0140	WRKY
c115102_g1_i1	915820	G2-like
c115109_g2_i1	GSMUA_Achr7P25320_001	TCP
c115109_g2_i3	GSMUA_Achr7P25320_001	TCP
c115109_g2_i5	GSMUA_Achr7P25320_001	TCP
c115109_g6_i3	GSVIVT01019630001	MIKC
c115113_g1_i1	MDP0000322550	HD-ZIP
c115155_g1_i2	Can016083	bHLH
c115168_g2_i3	Eucgr.E02489.1	M-type
c115188_g1_i1	OpuncBB_FGP14399	bHLH
c115198_g1_i1	GSMUA_Achr7P11320_001	MYB
c115205_g1_i3	mrna32207.1-v1.0-hybrid	TALE
c115220_g1_i2	Si036465m	NF-YA
c115228_g2_i8	Jcr4S00206.70	FAR1
c115230_g1_i1	GSMUA_Achr5P01180_001	MYB
c115242_g2_i1	Si016262m	ARF
c115250_g2_i5	mrna18483.1-v1.0-hybrid	M-type
c115267_g1_i2	NNU_008604-RA	MYB_related
c115269_g2_i2	Bradi2g44117.1	bHLH
c115269_g3_i1	Bradi2g44117.1	bHLH
c115276_g1_i3	Lus10018756	ERF
c115276_g1_i4	Lus10018756	ERF
c115281_g1_i1	Bra039779	S1Fa-like
c115289_g1_i1	MDP0000309874	B3
c115304_g1_i4	LOC_Os12g06010.1	bZIP
c115323_g1_i2	MDP0000289260	BES1
c115328_g1_i3	GSMUA_Achr4P28960_001	SBP
c115333_g2_i1	Lus10033775	MYB_related
c115349_g1_i1	mrna32207.1-v1.0-hybrid	TALE
c115349_g1_i3	mrna32207.1-v1.0-hybrid	TALE
c115357_g2_i1	Si001850m	NAC
c115357_g3_i5	Lus10020727	bHLH
c115364_g1_i4	PH01003957G0030	E2F/DP
c115365_g1_i1	ObartAA03S_FGP15120	C3H
c115365_g1_i2	ObartAA03S_FGP15120	C3H
c115365_g1_i3	ObartAA03S_FGP15120	C3H
c115380_g1_i1	OpuncBB_FGP3514	G2-like
c115383_g1_i1	Lus10023691	B3
c115407_g1_i1	Si022388m	bZIP
c115414_g1_i1	MDP0000183819	bHLH
c115414_g1_i3	MDP0000183819	bHLH
c115416_g1_i3	GSMUA_Achr8P12010_001	TCP
c115426_g1_i3	mrna32207.1-v1.0-hybrid	TALE
c115426_g2_i2	OB06G28840.1	bHLH
c115426_g2_i3	Thecc1EG000515t1	B3
c115428_g1_i2	ORGLA11G0021400.1	NAC
c115428_g1_i3	ORGLA11G0021400.1	NAC
c115428_g2_i1	ORGLA11G0021400.1	NAC
c115428_g3_i1	ORGLA11G0021400.1	NAC
c115443_g1_i5	Si006775m	HSF
c115443_g2_i2	Sobic.006G148000.1.p	MYB
c115444_g1_i1	MDP0000287358	bHLH
c115444_g6_i5	BGIOSGA009474-PA	NAC
c115446_g1_i2	Si002517m	bHLH
c115446_g1_i6	Si002517m	bHLH
c115458_g1_i2	Si003753m	bHLH
c115466_g1_i2	Si021956m	WRKY
c115466_g2_i2	Si017443m	WRKY
c115467_g1_i18	Bra032634	C3H
c115472_g1_i1	MDP0000265619	Nin-like
c115472_g1_i2	MDP0000265619	Nin-like
c115472_g1_i4	MDP0000265619	Nin-like
c115473_g1_i1	ObartAA03S_FGP2690	ERF
c115484_g2_i5	Si003289m	bZIP
c115497_g1_i2	Jcr4S02193.10	NF-YB
c115502_g1_i3	mrna01596.1-v1.0-hybrid	WRKY
c115505_g1_i1	PH01000020G0110	NAC
c115524_g1_i2	GSMUA_Achr2P12930_001	NF-YA
c115533_g2_i1	EMT28540	FAR1
c115552_g2_i1	Si030591m	TCP
c115553_g2_i2	mrna31001.1-v1.0-hybrid	C3H
c115595_g2_i2	Scf00724.g21165.t1	HD-ZIP
c115630_g8_i2	PH01002606G0040	HSF
c115652_g1_i2	ORGLA11G0021400.1	NAC
c115652_g1_i3	MDP0000464809	GRAS
c115654_g1_i3	Sobic.006G010400.1.p	C3H
c115663_g1_i1	Scf00018.g2634.t1	WOX
c115663_g1_i2	Scf00018.g2634.t1	WOX
c115681_g1_i1	Potri.016G025800.2	GRAS
c115685_g1_i4	Bra039779	S1Fa-like
c115685_g2_i4	MDP0000685403	B3
c115686_g2_i7	PH01005551G0030	CO-like
c115686_g5_i1	PH01005551G0030	CO-like
c115694_g1_i6	LOC_Os11g12360.1	M-type
c115698_g3_i1	mrna28322.1-v1.0-hybrid	HD-ZIP
c115699_g1_i2	PH01002606G0040	HSF
c115699_g2_i2	PH01002606G0040	HSF
c115704_g2_i2	Si001021m	NAC
c115704_g2_i3	Si001021m	NAC
c115731_g1_i2	Sobic.009G073500.1.p	bHLH
c115731_g1_i5	Sobic.009G073500.1.p	bHLH
c115732_g4_i1	MDP0000283274	B3
c115739_g1_i3	PH01002606G0040	HSF
c115739_g1_i5	PH01002606G0040	HSF
c115747_g3_i1	Lus10030581	bHLH
c115749_g1_i9	mrna01596.1-v1.0-hybrid	WRKY
c115751_g1_i2	Tae032030	HD-ZIP
c115751_g1_i5	Si036388m	HD-ZIP
c115770_g3_i1	Jcr4S02193.10	NF-YB
c115773_g4_i2	Pbr002083.1	ERF
c115780_g2_i3	GSMUA_Achr11P10700_001	WRKY
c115780_g2_i6	GSMUA_Achr11P10700_001	WRKY
c115790_g1_i1	Lus10023691	B3
c115805_g1_i3	Pbr029332.1	WRKY
c115805_g1_i6	mrna25753.1-v1.0-hybrid	M-type
c115818_g4_i1	OpuncBB_FGP7623	GATA
c115820_g1_i1	GSMUA_Achr7P21740_001	MYB
c115820_g1_i2	GSMUA_Achr7P21740_001	MYB
c115831_g1_i2	BGIOSGA034756-PA	NAC
c115832_g2_i2	GSMUA_Achr6P04510_001	GATA
c115833_g1_i3	AT4G12020.2	WRKY
c115833_g1_i4	AT4G12020.2	WRKY
c115833_g1_i5	AT4G12020.2	WRKY
c115833_g1_i7	AT4G12020.2	WRKY
c115833_g1_i8	AT4G12020.2	WRKY
c115833_g2_i1	AT4G12020.2	WRKY
c115833_g2_i2	AT4G12020.2	WRKY
c115843_g2_i1	MEDTR4G159020.1	CPP
c115855_g2_i1	Scf00168.g11340.t1	WRKY
c115868_g1_i9	GRMZM2G462417_P01	ZF-HD
c115886_g1_i2	PDK_30s1165641g010	NAC
c115895_g2_i1	AC202489_11.1	WRKY
c115912_g1_i1	EMS59827	ERF
c115950_g2_i1	Si037016m	bHLH
c115963_g1_i1	PH01002606G0040	HSF
c115970_g1_i3	Thecc1EG019956t1	GRAS
c115981_g2_i1	Lus10030581	bHLH
c115989_g2_i1	Thecc1EG000515t1	B3
c115994_g2_i11	EMT19461	GRAS
c115994_g2_i3	EMT19461	GRAS
c115995_g1_i6	OpuncBB_FGP24461	G2-like
c115995_g2_i1	PH01002606G0040	HSF
c115995_g2_i2	PH01002606G0040	HSF
c115995_g7_i1	PH01002606G0040	HSF
c116053_g2_i3	EMS59859	GRAS
c116057_g1_i5	GSMUA_Achr7P21740_001	MYB
c116064_g1_i2	LOC_Os04g22990.1	FAR1
c116069_g2_i1	GRMZM2G474326_P01	ERF
c116069_g2_i2	GRMZM2G474326_P01	ERF
c116069_g4_i1	Si017941m	ERF
c116069_g5_i1	NNU_021622-RA	ERF
c116069_g5_i2	NNU_021622-RA	ERF
c116069_g6_i8	MDP0000191614	NAC
c116086_g1_i5	Si006417m	bZIP
c116091_g2_i1	MDP0000222377	G2-like
c116136_g3_i4	Sobic.005G229700.1.p	GRAS
c116136_g3_i6	Sobic.005G229600.1.p	GRAS
c116146_g3_i2	Si018524m	bZIP
c116146_g3_i3	Si018524m	bZIP
c116147_g1_i2	PH01001260G0280	bHLH
c116147_g1_i7	mrna13356.1-v1.0-hybrid	MIKC
c116147_g2_i2	Thecc1EG000515t1	B3
c116153_g1_i1	Pbr002083.1	ERF
c116153_g3_i5	Pbr002083.1	ERF
c116159_g2_i1	EMS65108	GRAS
c116159_g2_i3	EMS65108	GRAS
c116179_g2_i4	GRMZM2G021475_P01	HB-other
c116190_g1_i2	Gorai.001G003200.1	S1Fa-like
c116200_g2_i5	ObartAA03S_FGP10720	GATA
c116207_g2_i5	NNU_016725-RA	GRAS
c116209_g1_i1	Si002989m	bZIP
c116209_g1_i2	Si002989m	bZIP
c116214_g1_i8	PDK_30s839611g001	FAR1
c116266_g1_i4	LOC_Os12g06010.1	bZIP
c116267_g1_i2	EMT26392	FAR1
c116277_g1_i4	Scf00007.g1310.t1	MIKC
c116280_g1_i2	MDP0000121180	G2-like
c116280_g1_i3	MDP0000121180	G2-like
c116281_g1_i2	BGIOSGA035841-PA	MYB_related
c116284_g1_i1	Si035840m	HSF
c116284_g1_i4	Si035840m	HSF
c116287_g2_i7	413205	MYB_related
c116298_g1_i9	EMT03342	WRKY
c116301_g1_i1	PH01002606G0040	HSF
c116301_g1_i3	PH01002606G0040	HSF
c116319_g1_i1	Si034627m	GRAS
c116340_g2_i1	Jcr4S05030.40	MYB
c116347_g1_i1	Bradi2g44117.1	bHLH
c116347_g1_i8	Bradi2g44117.1	bHLH
c116374_g2_i3	Si004029m	ERF
c116380_g1_i1	mrna27137.1-v1.0-hybrid	STAT
c116403_g1_i1	MDP0000242456	B3
c116403_g2_i2	MDP0000252726	B3
c116403_g3_i1	MDP0000252726	B3
c116409_g1_i8	Lus10043264	YABBY
c116409_g1_i9	mrna27940.1-v1.0-hybrid	NAC
c116409_g2_i2	mrna29546.1-v1.0-hybrid	bZIP
c116438_g1_i1	Lus10030908	bHLH
c116438_g1_i2	Lus10030908	bHLH
c116446_g3_i2	GRMZM5G873586_P04	LBD
c116452_g1_i3	Si017327m	C2H2
c116474_g1_i2	OB06G28840.1	bHLH
c116476_g1_i1	MDP0000320739	bHLH
c116476_g1_i2	MDP0000320739	bHLH
c116478_g1_i2	Bra039779	S1Fa-like
c116510_g4_i2	MDP0000265073	NAC
c116525_g2_i1	EMT05641	FAR1
c116546_g1_i5	PH01000440G0880	C2H2
c116557_g1_i5	EMT28005	MYB_related
c116573_g1_i1	Lus10030908	bHLH
c116573_g1_i3	MDP0000318339	FAR1
c116573_g1_i6	Lus10030908	bHLH
c116605_g1_i6	312791	bHLH
c116627_g1_i4	mrna28322.1-v1.0-hybrid	HD-ZIP
c116627_g2_i1	Si030752m	NAC
c116627_g2_i2	Si030752m	NAC
c116640_g1_i5	GRMZM2G312201_P01	NAC
c116640_g2_i1	Lus10025533	B3
c116649_g1_i2	Jcr4S02193.10	NF-YB
c116653_g1_i1	Si009909m	EIL
c116675_g1_i1	Bra001729	B3
c116675_g1_i4	Bra001729	B3
c116679_g1_i1	Lus10030908	bHLH
c116682_g1_i1	Bra001023	WRKY
c116695_g1_i1	Pbr002023.1	AP2
c116698_g1_i3	MDP0000252726	B3
c116702_g1_i3	GSMUA_Achr9P13010_001	MIKC
c116774_g2_i3	Si010870m	DBB
c116774_g5_i1	BGIOSGA008716-PA	DBB
c116796_g1_i2	Lus10030908	bHLH
c116798_g1_i1	Neem_5226_f_2	GRAS
c116803_g1_i6	BGIOSGA037705-PA	B3
c116805_g1_i2	MDP0000252727	B3
c116805_g2_i1	LOC_Os11g12490.1	FAR1
c116809_g1_i1	mrna28724.1-v1.0-hybrid	FAR1
c116810_g1_i2	LOC_Os12g06010.1	bZIP
c116812_g2_i1	Lus10030908	bHLH
c116814_g1_i1	mrna02408.1-v1.0-hybrid	HSF
c116832_g2_i3	ObartAA03S_FGP31075	Trihelix
c116833_g3_i2	Bra013842	GeBP
c116843_g1_i1	mrna30167.1-v1.0-hybrid	GRAS
c116843_g2_i3	MDP0000266172	Nin-like
c116862_g1_i5	Thecc1EG014441t2	CO-like
c116863_g1_i1	PH01000668G0290	MYB_related
c116865_g3_i5	mrna32207.1-v1.0-hybrid	TALE
c116870_g1_i1	AT1G64100.2	NAC
c116903_g1_i2	PH01000020G0110	NAC
c116908_g3_i3	Tae048773	C2H2
c116908_g3_i4	Scf00060.g6210.t1	C2H2
c116909_g1_i2	EMS51435	C2H2
c116925_g1_i2	PH01000020G0110	NAC
c116930_g2_i2	Cla021275	MYB_related
c116937_g4_i3	Bra039779	S1Fa-like
c116943_g1_i1	ObartAA03S_FGP12547	AP2
c116971_g1_i7	BGIOSGA028421-PA	C2H2
c116989_g1_i4	PDK_30s1165641g010	NAC
c116993_g1_i1	PGSC0003DMP400025669	bHLH
c117006_g1_i3	Bra001729	B3
c117012_g3_i5	mrna12442.1-v1.0-hybrid	NAC
c117017_g2_i1	Lus10025533	B3
c117021_g6_i1	PK03054.1	HD-ZIP
c117023_g1_i2	EMT28879	ERF
c117023_g1_i9	EMT28879	ERF
c117034_g1_i1	mrna09125.1-v1.0-hybrid	bHLH
c117042_g2_i1	mrna11429.1-v1.0-hybrid	HB-other
c117048_g1_i5	mrna32207.1-v1.0-hybrid	TALE
c117060_g2_i2	MDP0000309181	M-type
c117087_g1_i10	EMT05641	FAR1
c117090_g1_i1	EMT05641	FAR1
c117118_g1_i1	mrna01596.1-v1.0-hybrid	WRKY
c117124_g1_i2	EMT03342	WRKY
c117128_g1_i2	Thecc1EG000515t1	B3
c117131_g1_i2	Sobic.003G373000.1.p	MYB
c117140_g2_i1	BGIOSGA011154-PA	MYB_related
c117144_g1_i1	ObartAA03S_FGP31648	bHLH
c117155_g2_i3	Si027397m	C2H2
c117174_g1_i1	NNU_008604-RA	MYB_related
c117185_g1_i1	MDP0000320566	NAC
c117185_g1_i4	MDP0000320566	NAC
c117186_g2_i1	Lus10030908	bHLH
c117186_g2_i2	Lus10030581	bHLH
c117190_g1_i1	MDP0000265073	NAC
c117190_g1_i2	MDP0000265073	NAC
c117196_g3_i1	mrna04249.1-v1.0-hybrid	NAC
c117196_g3_i2	mrna04249.1-v1.0-hybrid	NAC
c117199_g2_i4	Sof011056	bZIP
c117214_g1_i10	AT1G64100.2	NAC
c117234_g2_i1	LOC_Os11g05340.1	FAR1
c117242_g4_i19	Tae001736	C3H
c117251_g1_i4	EMT07921	FAR1
c117256_g1_i1	MDP0000311683	E2F/DP
c117294_g1_i1	EMT07921	FAR1
c117294_g2_i1	EMT07921	FAR1
c117297_g1_i4	PDK_30s1165641g010	NAC
c117301_g1_i4	Pbr038274.1	bHLH
c117305_g1_i1	PH01000020G0110	NAC
c117323_g3_i3	MDP0000266040	G2-like
c117324_g1_i2	Eucgr.E02489.1	M-type
c117337_g1_i1	405683	G2-like
c117337_g2_i1	405683	G2-like
c117371_g3_i2	BGIOSGA002288-PA	bZIP
c117372_g5_i1	MDP0000464809	GRAS
c117386_g2_i4	Can011627	B3
c117389_g4_i2	Pbr002083.1	ERF
c117391_g3_i1	EMT07921	FAR1
c117391_g4_i1	EMT07921	FAR1
c117417_g3_i1	Pbr038274.1	bHLH
c117428_g1_i5	C.cajan_44612	S1Fa-like
c117445_g1_i2	Jcr4S09994.10	C2H2
c117445_g3_i1	Jcr4S09994.10	C2H2
c117445_g3_i2	Jcr4S09994.10	C2H2
c117454_g1_i1	MDP0000238771	HD-ZIP
c117494_g9_i3	Bradi2g44117.1	bHLH
c117511_g1_i1	MDP0000287358	bHLH
c117530_g1_i1	MDP0000254227	ERF
c117532_g1_i4	PH01005551G0030	CO-like
c117535_g1_i1	MDP0000261067	MYB_related
c117558_g2_i1	MDP0000730019	SBP
c117558_g2_i2	MDP0000730019	SBP
c117595_g3_i1	MDP0000464809	GRAS
c117596_g1_i1	AT1G64100.2	NAC
c117612_g1_i1	ObartAA03S_FGP27419	BES1
c117634_g1_i3	AT1G64100.2	NAC
c117634_g1_i4	AT1G64100.2	NAC
c117656_g2_i6	mrna31843.1-v1.0-hybrid	WRKY
c117659_g1_i1	EMT16496	bHLH
c117659_g1_i2	EMT16496	bHLH
c117663_g1_i1	ObartAA03S_FGP4185	SRS
c117668_g1_i4	BGIOSGA035841-PA	MYB_related
c117677_g1_i13	Si015081m	MYB
c117677_g1_i4	Si015081m	MYB
c117677_g1_i8	GRMZM2G077789_P01	MYB
c117688_g3_i1	27791.m000083	NF-X1
c117705_g1_i1	GSMUA_Achr1P17680_001	C2H2
c117705_g1_i4	GSMUA_Achr1P17680_001	C2H2
c117717_g1_i2	MDP0000204279	LSD
c117732_g1_i1	PH01000020G0110	NAC
c117739_g1_i1	MEDTR3G005900.1	M-type
c117747_g2_i1	PH01001474G0470	HB-other
c117754_g3_i2	Bra039779	S1Fa-like
c117754_g3_i6	Bra039779	S1Fa-like
c117757_g1_i1	Lus10031505	NF-YA
c117763_g1_i1	Lus10030908	bHLH
c117763_g2_i1	MDP0000254227	ERF
c117764_g1_i3	MDP0000254227	ERF
c117780_g1_i2	MEDTR3G005900.1	M-type
c117780_g1_i4	MEDTR3G005900.1	M-type
c117797_g1_i9	mrna01596.1-v1.0-hybrid	WRKY
c117808_g1_i4	Scf00343.g15875.t1	ARF
c117813_g1_i5	mrna32207.1-v1.0-hybrid	TALE
c117813_g1_i6	mrna32207.1-v1.0-hybrid	TALE
c117832_g1_i2	Bra013842	GeBP
c117832_g1_i4	Bra013842	GeBP
c117832_g2_i1	Bra013842	GeBP
c117844_g1_i1	Eucgr.E02489.1	M-type
c117855_g1_i3	Potri.006G207700.1	TCP
c117868_g5_i1	Si021557m	C3H
c117868_g6_i1	Si030528m	WRKY
c117868_g8_i1	Si021557m	C3H
c117875_g1_i9	GRMZM2G304840_P01	MYB_related
c117880_g1_i2	mrna09125.1-v1.0-hybrid	bHLH
c117880_g1_i3	mrna09125.1-v1.0-hybrid	bHLH
c117880_g1_i6	mrna09125.1-v1.0-hybrid	bHLH
c117886_g1_i4	Pgl008855	BES1
c117890_g1_i1	mrna30167.1-v1.0-hybrid	GRAS
c117890_g1_i2	mrna30167.1-v1.0-hybrid	GRAS
c117894_g1_i7	GSMUA_Achr7P11320_001	MYB
c117903_g2_i6	Sof001513	C3H
c117909_g1_i1	Si036716m	bHLH
c117909_g1_i2	Si036716m	bHLH
c117909_g5_i1	Si036716m	bHLH
c117910_g1_i2	MEDTR1G135200.1	GRAS
c117918_g1_i1	MDP0000578301	WRKY
c117925_g1_i1	OpuncBB_FGP20251	Trihelix
c117928_g1_i3	MDP0000183819	bHLH
c117928_g1_i4	Lus10030581	bHLH
c117933_g1_i1	Aquca_016_00310.1	Dof
c117938_g1_i13	AT1G64100.2	NAC
c117938_g1_i15	Lus10025533	B3
c117938_g1_i7	Lus10025533	B3
c117939_g1_i2	PDK_30s729581g007	TALE
c117939_g1_i3	PDK_30s729581g007	TALE
c117949_g1_i1	Tae001339	NAC
c117949_g1_i2	Tae001339	NAC
c117950_g1_i1	GRMZM2G462417_P01	ZF-HD
c117975_g2_i3	Lus10003386	bHLH
c118005_g1_i1	mrna24179.1-v1.0-hybrid	NAC
c118015_g1_i4	29656.m000483	NF-YC
c118033_g1_i1	Si009601m	GRAS
c118036_g3_i4	MDP0000191614	NAC
c118036_g5_i3	MDP0000191614	NAC
c118056_g3_i5	EuGene.0900010205	C3H
c118057_g1_i1	NNU_008604-RA	MYB_related
c118076_g1_i3	Lus10031505	NF-YA
c118077_g1_i2	Si000832m	GRAS
c118077_g1_i3	Si021635m	GRAS
c118077_g1_i4	Si021635m	GRAS
c118077_g1_i6	Si000832m	GRAS
c118081_g1_i1	MDP0000247737	FAR1
c118083_g8_i1	Sobic.003G159800.1.p	FAR1
c118086_g1_i1	Jcr4S00112.240	GRAS
c118095_g3_i2	Si000282m	CAMTA
c118134_g2_i4	MDP0000449389	M-type
c118136_g1_i1	GSMUA_Achr7P25320_001	TCP
c118136_g1_i4	GSMUA_Achr7P25320_001	TCP
c118136_g1_i5	GSMUA_Achr7P25320_001	TCP
c118140_g3_i1	Thecc1EG000515t1	B3
c118141_g1_i3	Jcr4S05030.40	MYB
c118151_g1_i2	mrna17794.1-v1.0-hybrid	LBD
c118151_g2_i1	915820	G2-like
c118151_g3_i1	mrna17794.1-v1.0-hybrid	LBD
c118151_g3_i2	mrna17794.1-v1.0-hybrid	LBD
c118151_g4_i1	mrna17794.1-v1.0-hybrid	LBD
c118155_g1_i3	Si036393m	bHLH
c118160_g4_i2	Si022216m	NAC
c118162_g7_i1	MDP0000294614	NAC
c118163_g1_i1	evm_27.model.AmTr_v1.0_scaffold00049.175	C2H2
c118173_g2_i5	LOC_Os05g30310.1	FAR1
c118173_g2_i7	LOC_Os05g30310.1	FAR1
c118192_g3_i1	Lus10040166	GRAS
c118198_g3_i3	Scf00724.g21165.t1	HD-ZIP
c118216_g1_i5	Sobic.003G007000.1.p	FAR1
c118251_g1_i3	Jcr4S00282.90	NAC
c118251_g1_i4	Jcr4S00282.90	NAC
c118252_g1_i3	PH01002606G0040	HSF
c118252_g1_i4	PH01002606G0040	HSF
c118270_g3_i1	GRMZM2G320305_P01	MYB_related
c118277_g7_i1	PH01003485G0070	WRKY
c118281_g2_i1	Lus10030908	bHLH
c118281_g2_i2	Lus10030908	bHLH
c118283_g2_i6	MDP0000295593	bHLH
c118291_g1_i1	Ghi013563	S1Fa-like
c118291_g1_i2	Ghi013563	S1Fa-like
c118296_g1_i5	evm.model.supercontig_90.22	C3H
c118309_g1_i7	MDP0000280087	LBD
c118309_g1_i8	MDP0000280087	LBD
c118309_g1_i9	MDP0000280087	LBD
c118316_g1_i2	mrna32207.1-v1.0-hybrid	TALE
c118321_g1_i1	Bradi4g28800.3	bHLH
c118327_g1_i1	Tp3g07810	MYB_related
c118341_g1_i1	NNU_008604-RA	MYB_related
c118347_g1_i5	MDP0000266172	Nin-like
c118350_g1_i1	Pbr029461.1	C3H
c118360_g2_i3	EMT27370	GATA
c118362_g1_i2	Lus10025533	B3
c118362_g1_i3	Lus10025533	B3
c118364_g1_i1	Tp3g07810	MYB_related
c118371_g2_i8	Si002320m	bHLH
c118372_g4_i1	mrna28322.1-v1.0-hybrid	HD-ZIP
c118386_g1_i5	GRMZM2G462417_P01	ZF-HD
c118387_g1_i4	Bra017929	C3H
c118397_g1_i11	mrna32207.1-v1.0-hybrid	TALE
c118397_g2_i1	mrna09125.1-v1.0-hybrid	bHLH
c118409_g4_i1	LOC_Os12g06010.1	bZIP
c118420_g3_i2	mrna19889.1-v1.0-hybrid	C3H
c118420_g4_i2	mrna19889.1-v1.0-hybrid	C3H
c118423_g1_i1	XP_004512362	Trihelix
c118424_g1_i2	PH01003957G0030	E2F/DP
c118449_g1_i1	MDP0000263830	FAR1
c118450_g2_i1	Si030663m	NF-YA
c118450_g2_i3	Si030663m	NF-YA
c118453_g1_i2	MDP0000315270	GRAS
c118459_g1_i3	PDK_30s1165641g010	NAC
c118459_g1_i5	NNU_008604-RA	MYB_related
c118464_g1_i3	Nta000199	WRKY
c118477_g1_i2	Bradi5g21820.1	FAR1
c118480_g1_i4	mrna27137.1-v1.0-hybrid	STAT
c118521_g1_i1	LOC_Os11g12360.1	M-type
c118526_g1_i1	MDP0000288192	HB-other
c118526_g1_i9	MDP0000288192	HB-other
c118554_g1_i11	EMT03342	WRKY
c118572_g2_i3	EMT07921	FAR1
c118572_g2_i7	EMT07921	FAR1
c118587_g1_i4	EMS58638	CAMTA
c118587_g1_i6	EMS58638	CAMTA
c118589_g1_i1	443461	ERF
c118589_g1_i2	443461	ERF
c118595_g1_i6	Thecc1EG000515t1	B3
c118603_g1_i1	Si016284m	Trihelix
c118611_g2_i3	EMT07921	FAR1
c118612_g2_i1	BGIOSGA030830-PA	MYB
c118612_g2_i3	BGIOSGA030830-PA	MYB
c118612_g2_i7	BGIOSGA030830-PA	MYB
c118612_g2_i8	BGIOSGA030830-PA	MYB
c118627_g1_i7	MDP0000320006	B3
c118632_g4_i1	Thecc1EG015486t1	HD-ZIP
c118640_g1_i2	GSMUA_Achr1P17680_001	C2H2
c118644_g2_i6	AT1G64100.2	NAC
c118646_g4_i3	mrna32207.1-v1.0-hybrid	TALE
c118652_g1_i1	fgenesh1_pm.chr_6_#_302	C3H
c118663_g2_i4	Si006781m	bHLH
c118671_g1_i1	mrna27940.1-v1.0-hybrid	NAC
c118687_g2_i1	Solyc08g074860.1.1	bZIP
c118696_g1_i1	MDP0000311683	E2F/DP
c118727_g1_i3	MDP0000186332	ERF
c118729_g1_i1	ObartAA03S_FGP25422	G2-like
c118753_g2_i4	mrna32207.1-v1.0-hybrid	TALE
c118773_g1_i3	Bradi3g57017.2	MIKC
c118774_g1_i2	Lus10030908	bHLH
c118777_g4_i1	MDP0000304669	bHLH
c118784_g1_i3	MDP0000295593	bHLH
c118801_g1_i3	PH01000020G0110	NAC
c118810_g1_i1	Thecc1EG015486t1	HD-ZIP
c118810_g1_i2	Thecc1EG015486t1	HD-ZIP
c118810_g1_i3	Thecc1EG015486t1	HD-ZIP
c118827_g1_i4	Lus10030908	bHLH
c118837_g1_i1	mrna09125.1-v1.0-hybrid	bHLH
c118837_g1_i7	PH01000020G0110	NAC
c118849_g1_i14	EMT03129	bHLH
c118853_g2_i1	NNU_008604-RA	MYB_related
c118853_g2_i3	NNU_008604-RA	MYB_related
c118860_g2_i1	GSMUA_Achr1P17680_001	C2H2
c118860_g2_i6	GSMUA_Achr1P17680_001	C2H2
c118862_g2_i1	MDP0000183819	bHLH
c118862_g3_i1	MDP0000183819	bHLH
c118870_g2_i1	AT1G64100.2	NAC
c118871_g1_i2	Neem_11905_f_1	bHLH
c118889_g1_i2	MLOC_75496.4	DBB
c118890_g2_i2	GSVIVT01016458001	TALE
c118900_g1_i4	MDP0000245233	bHLH
c118903_g1_i1	Bra020873	B3
c118913_g1_i2	Bra020513	CPP
c118913_g1_i5	Bra020513	CPP
c118936_g3_i6	PH01001490G0340	MYB_related
c118936_g4_i1	EMT05641	FAR1
c118945_g4_i1	Can011627	B3
c118947_g1_i2	Si024218m	GRAS
c118951_g1_i1	MDP0000265619	Nin-like
c118954_g2_i1	Scf00168.g11340.t1	WRKY
c118955_g5_i4	Si030286m	G2-like
c118958_g2_i1	mrna32207.1-v1.0-hybrid	TALE
c118972_g1_i1	Bra000970	bHLH
c118972_g1_i3	Bra000970	bHLH
c119017_g1_i5	Lus10030908	bHLH
c119028_g1_i3	MDP0000318339	FAR1
c119028_g1_i5	MDP0000318339	FAR1
c119028_g1_i7	MDP0000318339	FAR1
c119041_g2_i1	GSMUA_Achr7P21740_001	MYB
c119041_g2_i2	GSMUA_Achr7P21740_001	MYB
c119047_g1_i1	Bradi1g45170.1	Nin-like
c119047_g1_i2	Pbr002023.1	AP2
c119075_g1_i2	GRMZM2G348307_P01	ERF
c119075_g1_i3	GRMZM2G348307_P01	ERF
c119075_g1_i7	GRMZM2G348307_P01	ERF
c119078_g3_i2	Si000815m	ARR-B
c119087_g4_i1	LOC_Os12g06010.1	bZIP
c119088_g1_i8	Si004140m	B3
c119125_g1_i1	Can007368	ERF
c119134_g1_i1	GRMZM2G104268_P01	FAR1
c119134_g1_i2	GRMZM2G104268_P01	FAR1
c119162_g3_i1	Ciclev10030751m	ARF
c119166_g1_i7	Lus10025533	B3
c119181_g1_i1	ObartAA03S_FGP4185	SRS
c119181_g1_i3	ObartAA03S_FGP4185	SRS
c119182_g3_i1	MA_98243g0010	Trihelix
c119190_g1_i1	GRMZM2G408012_P01	GRAS
c119191_g1_i1	BGIOSGA028421-PA	C2H2
c119199_g3_i1	BGIOSGA030830-PA	MYB
c119207_g2_i4	mrna28322.1-v1.0-hybrid	HD-ZIP
c119212_g1_i5	Pbr002023.1	AP2
c119219_g2_i3	EMT28005	MYB_related
c119222_g1_i3	ObartAA03S_FGP23779	HB-PHD
c119222_g1_i4	ObartAA03S_FGP23779	HB-PHD
c119230_g4_i2	OpuncBB_FGP22587	MYB_related
c119236_g1_i3	PH01000020G0110	NAC
c119239_g2_i1	Thecc1EG014419t1	WRKY
c119256_g1_i2	Glyma03g38675.1	bHLH
c119269_g1_i1	GSMUA_Achr7P25320_001	TCP
c119292_g3_i1	Sobic.006G022000.1.p	B3
c119303_g3_i3	Jcr4S02193.10	NF-YB
c119303_g3_i4	Jcr4S02193.10	NF-YB
c119304_g1_i1	MDP0000265619	Nin-like
c119317_g1_i8	AT1G64100.2	NAC
c119346_g1_i13	AT1G64100.2	NAC
c119349_g1_i1	GRMZM2G553379_P08	MIKC
c119349_g1_i2	GRMZM2G032339_P04	MIKC
c119400_g1_i1	estExt_fgenesh1_pg.C_50254	Nin-like
c119401_g1_i2	Pbr029332.1	WRKY
c119416_g1_i1	OpuncBB_FGP24418	bZIP
c119421_g1_i1	Si002121m	WRKY
c119421_g1_i2	Si002121m	WRKY
c119424_g2_i1	Lus10030581	bHLH
c119436_g1_i10	MDP0000253576	bHLH
c119436_g1_i6	MDP0000245233	bHLH
c119459_g2_i1	PDK_30s65509686g001	TALE
c119459_g3_i1	PK03054.1	HD-ZIP
c119459_g4_i1	Jcr4S00018.10	MIKC
c119462_g1_i2	LOC_Os05g25600.1	HB-other
c119462_g1_i3	LOC_Os05g25600.1	HB-other
c119471_g1_i1	MDP0000266172	Nin-like
c119472_g1_i1	MDP0000318339	FAR1
c119472_g2_i1	MDP0000318339	FAR1
c119474_g2_i1	EMT03129	bHLH
c119474_g2_i2	EMS52609	MYB_related
c119515_g1_i5	Jcr4S02193.10	NF-YB
c119522_g2_i3	Tae048204	bHLH
c119550_g1_i2	Thecc1EG029045t1	C2H2
c119552_g1_i4	MDP0000189617	GeBP
c119556_g3_i3	Tae026814	GRAS
c119578_g1_i1	Lus10043264	YABBY
c119579_g1_i11	PH01002606G0040	HSF
c119579_g1_i12	PH01002606G0040	HSF
c119584_g1_i1	MDP0000259867	FAR1
c119609_g2_i2	Pbr038615.1	NAC
c119624_g1_i1	PH01000020G0110	NAC
c119624_g1_i4	PH01000020G0110	NAC
c119629_g1_i1	MDP0000172441	C3H
c119629_g1_i2	Pbr029461.1	C3H
c119634_g1_i1	Si034633m	NAC
c119634_g1_i2	Si034633m	NAC
c119636_g4_i1	Sobic.005G229500.1.p	GRAS
c119636_g8_i1	Sobic.005G229600.1.p	GRAS
c119647_g2_i2	GSMUA_Achr1P26400_001	bZIP
c119648_g1_i4	NNU_008604-RA	MYB_related
c119649_g1_i4	GSMUA_Achr5P10740_001	LBD
c119679_g1_i3	MEDTR2G071530.1	C2H2
c119690_g2_i3	29851.m002493	B3
c119701_g1_i13	MDP0000289260	BES1
c119703_g1_i2	PH01000020G0110	NAC
c119710_g1_i4	Sof001897	bZIP
c119721_g4_i1	PH01001490G0340	MYB_related
c119726_g1_i3	PDK_30s1165641g010	NAC
c119728_g1_i8	Lus10030581	bHLH
c119741_g1_i2	MDP0000265619	Nin-like
c119756_g3_i3	Si004795m	bHLH
c119764_g1_i2	AT1G64100.2	NAC
c119776_g1_i3	ObartAA03S_FGP24804	FAR1
c119793_g2_i5	BGIOSGA000239-PA	HD-ZIP
c119812_g1_i2	evm_27.model.AmTr_v1.0_scaffold00027.150	C3H
c119812_g1_i3	Can000867	C3H
c119828_g1_i1	MDP0000120576	MYB_related
c119831_g1_i4	MDP0000565292	CO-like
c119834_g1_i1	PDK_30s1165641g010	NAC
c119850_g1_i1	mgv1a001951m	S1Fa-like
c119850_g1_i2	C.cajan_44612	S1Fa-like
c119850_g2_i4	PGSC0003DMP400009745	NAC
c119850_g2_i6	Can011627	B3
c119850_g4_i1	Pbr026954.1	CO-like
c119872_g1_i9	LOC_Os12g06010.1	bZIP
c119885_g1_i6	Lus10030908	bHLH
c119885_g2_i1	MDP0000254227	ERF
c119893_g1_i1	PH01000020G0110	NAC
c119894_g1_i3	ObartAA03S_FGP24813	HB-other
c119913_g1_i9	MDP0000322550	HD-ZIP
c119939_g1_i2	Can011627	B3
c119939_g1_i3	mrna27137.1-v1.0-hybrid	STAT
c119945_g1_i2	Sobic.008G072800.1.p	MIKC
c119959_g1_i3	Bradi4g28800.3	bHLH
c119970_g2_i4	Bra013842	GeBP
c119973_g1_i8	Sobic.003G007000.1.p	FAR1
c119981_g1_i2	GSMUA_Achr11P16630_001	bHLH
c119990_g1_i3	Lus10030908	bHLH
c119990_g1_i7	Lus10030908	bHLH
c119991_g2_i2	Sof018666	FAR1
c119991_g4_i1	Si015784m	FAR1
c120001_g1_i1	Bradi2g50510.1	HD-ZIP
c120020_g1_i2	PGSC0003DMP400025709	AP2
c120022_g1_i1	GSVIVT01032746001	ERF
c120025_g2_i2	MDP0000254227	ERF
c120035_g2_i1	Lus10043264	YABBY
c120049_g1_i8	Lus10030908	bHLH
c120058_g1_i1	448225	C3H
c120084_g6_i1	MEDTR2G010120.1	FAR1
c120131_g1_i4	Lus10025533	B3
c120140_g1_i1	Bna014470	MYB_related
c120158_g1_i2	Potri.018G109200.1	RAV
c120159_g1_i1	GSMUA_Achr8P12010_001	TCP
c120159_g2_i3	GSMUA_Achr8P12010_001	TCP
c120169_g1_i2	BGIOSGA028421-PA	C2H2
c120173_g1_i3	Pbr009756.1	bHLH
c120173_g1_i4	Pbr009756.1	bHLH
c120177_g2_i1	Lus10030908	bHLH
c120187_g1_i5	Lus10030908	bHLH
c120190_g1_i3	PH01000020G0110	NAC
c120235_g1_i5	NNU_008604-RA	MYB_related
c120236_g2_i1	Si010592m	CO-like
c120236_g2_i3	GRMZM2G351232_P01	E2F/DP
c120236_g2_i4	Tae063262	GRAS
c120239_g2_i2	MDP0000254227	ERF
c120262_g4_i1	EMT26392	FAR1
c120265_g2_i1	ObartAA03S_FGP10473	C2H2
c120288_g1_i8	Lus10025533	B3
c120300_g3_i1	mrna28322.1-v1.0-hybrid	HD-ZIP
c120305_g3_i1	BGIOSGA028421-PA	C2H2
c120321_g1_i1	Lus10031505	NF-YA
c120344_g1_i3	Si028915m	Nin-like
c120347_g2_i1	337099	C3H
c120355_g1_i1	Lus10020727	bHLH
c120361_g2_i1	BGIOSGA019080-PA	C2H2
c120366_g1_i15	MDP0000315270	GRAS
c120366_g1_i3	MDP0000315270	GRAS
c120391_g1_i5	C.cajan_44612	S1Fa-like
c120394_g2_i2	Lus10038823	bHLH
c120397_g1_i1	Nta002388	WRKY
c120415_g3_i2	Jcr4S02193.10	NF-YB
c120415_g3_i3	Scf00764.g21546.t1	S1Fa-like
c120427_g1_i4	EMT26392	FAR1
c120432_g1_i1	Bra011947	C3H
c120432_g1_i3	Pp1s145_53V6.1	C3H
c120440_g1_i8	Si026433m	AP2
c120442_g1_i5	Si036761m	NF-YA
c120442_g1_i9	Si036728m	NF-YA
c120446_g1_i1	EMT03342	WRKY
c120449_g1_i7	LOC_Os02g16240.1	FAR1
c120457_g1_i2	MDP0000265619	Nin-like
c120489_g1_i1	C.cajan_44612	S1Fa-like
c120493_g2_i2	EMS53227	TCP
c120493_g2_i3	EMS53227	TCP
c120497_g2_i1	MDP0000295593	bHLH
c120497_g2_i2	Lus10030908	bHLH
c120503_g3_i1	MEDTR3G005900.1	M-type
c120507_g1_i3	Pbr018801.2	MIKC
c120515_g2_i1	Nta000199	WRKY
c120525_g1_i3	OpuncBB_FGP8130	WRKY
c120544_g2_i1	420183	Trihelix
c120546_g2_i1	Aan006516	MYB
c120558_g3_i1	MDP0000232929	C2H2
c120558_g3_i2	MDP0000232929	C2H2
c120558_g3_i3	MDP0000232929	C2H2
c120565_g4_i2	PK03054.1	HD-ZIP
c120584_g1_i1	Lus10030581	bHLH
c120616_g1_i3	Lus10043264	YABBY
c120623_g1_i8	Si035794m	GRF
c120632_g2_i1	Si017962m	Dof
c120637_g1_i1	Si014546m	bZIP
c120664_g1_i2	GRMZM2G312201_P01	NAC
c120668_g2_i1	BGIOSGA027489-PA	WRKY
c120671_g2_i14	MDP0000152629	HD-ZIP
c120671_g2_i15	MDP0000152629	HD-ZIP
c120671_g2_i5	MDP0000152629	HD-ZIP
c120674_g4_i2	Si003521m	MYB_related
c120680_g1_i18	ObartAA03S_FGP17685	C3H
c120714_g2_i2	Si010053m	NAC
c120714_g5_i1	ObartAA03S_FGP31756	NAC
c120735_g1_i3	EMT03342	WRKY
c120735_g1_i4	EMT03342	WRKY
c120764_g1_i5	MDP0000183819	bHLH
c120775_g1_i2	EMS45007	WRKY
c120806_g1_i4	Pbr011696.1	bHLH
c120807_g1_i2	PH01001474G0470	HB-other
c120807_g2_i8	OpuncBB_FGP24989	G2-like
c120813_g2_i1	MDP0000318339	FAR1
c120820_g2_i1	Lus10040166	GRAS
c120834_g2_i1	Si013426m	EIL
c120834_g2_i3	Si013426m	EIL
c120834_g3_i1	Si013426m	EIL
c120834_g3_i2	Si013426m	EIL
c120849_g1_i1	GRMZM2G462417_P01	ZF-HD
c120865_g1_i6	MDP0000120576	MYB_related
c120870_g1_i2	PH01000183G0940	HD-ZIP
c120870_g1_i3	PH01000183G0940	HD-ZIP
c120884_g4_i1	915820	G2-like
c120935_g1_i3	IGS.gm_4_00452	C3H
c120935_g1_i8	IGS.gm_4_00452	C3H
c120941_g1_i2	Lus10004489	MYB_related
c120974_g1_i1	Si025985m	GRAS
c121115_g1_i1	GSVIVT01004860001	CAMTA
c121400_g1_i1	Tae050178	FAR1
c121518_g1_i1	Thecc1EG000515t1	B3
c121981_g1_i1	PH01000143G0710	NAC
c122014_g1_i1	LOC_Os12g06010.1	bZIP
c12227_g1_i1	MDP0000685403	B3
c122295_g1_i1	LOC_Os12g06010.1	bZIP
c122406_g1_i1	PK03054.1	HD-ZIP
c123047_g1_i1	BGIOSGA023566-PA	C3H
c123451_g1_i1	EMT26392	FAR1
c12596_g1_i1	OB11G27340.1	WRKY
c129980_g1_i1	NNU_007278-RA	WRKY
c130530_g1_i1	PH01000143G0710	NAC
c13260_g1_i2	mrna32207.1-v1.0-hybrid	TALE
c133350_g1_i1	Scf00343.g15875.t1	ARF
c134848_g1_i1	OpuncBB_FGP21054	WRKY
c13513_g2_i1	OpuncBB_FGP8130	WRKY
c13719_g1_i1	Si017934m	MYB
c137690_g1_i1	LOC_Os11g12490.1	FAR1
c138421_g1_i1	Si006875m	HSF
c141209_g1_i1	Glyma04g34912.1	bHLH
c142294_g1_i1	EMS48626	ERF
c143068_g1_i1	LOC_Os05g37540.1	FAR1
c148003_g1_i1	MDP0000220752	FAR1
c151941_g1_i1	Si003289m	bZIP
c151952_g1_i1	MDP0000176747	bZIP
c152091_g1_i1	Thecc1EG000515t1	B3
c152092_g1_i1	MDP0000245233	bHLH
c152929_g1_i1	Bradi2g44117.1	bHLH
c153831_g1_i1	Si019916m	NAC
c155082_g1_i1	OpuncBB_FGP15793	B3
c155142_g1_i1	EMT19598	GRAS
c155451_g1_i1	OpuncBB_FGP8170	C2H2
c156226_g1_i1	312791	bHLH
c159223_g1_i1	MDP0000685403	B3
c163175_g1_i1	Scf00724.g21165.t1	HD-ZIP
c163196_g1_i1	PH01002606G0040	HSF
c163506_g1_i1	ObartAA03S_FGP15120	C3H
c164006_g1_i1	Sobic.010G148400.1.p	M-type
c164100_g1_i1	Solyc08g074860.1.1	bZIP
c164373_g1_i1	MLOC_47091.1	B3
c164784_g1_i1	Si030256m	HSF
c165664_g1_i1	PK03054.1	HD-ZIP
c165763_g1_i1	mrna09125.1-v1.0-hybrid	bHLH
c167201_g1_i1	MDP0000304669	bHLH
c168621_g1_i1	Bra013842	GeBP
c168757_g1_i1	mgv1a001951m	S1Fa-like
c168993_g1_i1	EMT07921	FAR1
c174408_g1_i1	EMT19461	GRAS
c174508_g1_i1	PH01003485G0070	WRKY
c174840_g1_i1	Bra039779	S1Fa-like
c174914_g1_i1	Jcr4S02193.10	NF-YB
c175430_g1_i1	PDK_30s1160841g001	ARF
c175842_g1_i1	PH01000508G0070	MYB_related
c176027_g1_i1	Sobic.006G042900.1.p	FAR1
c176030_g1_i1	Bra039779	S1Fa-like
c176042_g1_i1	AC202489_11.1	WRKY
c176234_g1_i1	NNU_007278-RA	WRKY
c176259_g1_i1	Bradi1g51600.1	FAR1
c176413_g1_i1	LOC_Os12g06010.1	bZIP
c176584_g1_i1	Glyma04g34912.1	bHLH
c176586_g1_i1	GRMZM2G546369_P01	MYB_related
c177156_g1_i1	Ciclev10030751m	ARF
c17864_g1_i1	Si014546m	bZIP
c179708_g1_i1	Lus10021035	G2-like
c18065_g1_i1	Ghi010951	C3H
c18619_g2_i1	ORGLA02G0074000.1	bZIP
c18949_g1_i1	BGIOSGA004544-PA	bHLH
c19524_g1_i1	LOC_Os08g09840.1	WRKY
c19534_g1_i1	MLOC_47091.1	B3
[truncated: 519 more rows]

## Sheet: R1 down-regulated
Gene_ID	Target_Gene	Gene_Family
c100007_g1_i2	MDP0000282531	BES1
c100007_g1_i3	Pbr002083.1	ERF
c100061_g4_i1	mrna32207.1-v1.0-hybrid	TALE
c100061_g5_i1	OpuncBB_FGP22587	MYB_related
c100131_g1_i1	GSMUA_Achr11P19880_001	ERF
c100167_g1_i1	Si004757m	C3H
c100186_g2_i1	GSMUA_Achr4P07150_001	NAC
c100189_g1_i1	MDP0000449389	M-type
c100193_g1_i1	PH01002606G0040	HSF
c100252_g1_i1	mrna29786.1-v1.0-hybrid	WOX
c100309_g1_i1	GSVIVT01019717001	ERF
c100399_g1_i1	Bra001729	B3
c100421_g1_i3	Scf00027.g3467.t1	bHLH
c100421_g2_i1	Scf00027.g3467.t1	bHLH
c100488_g1_i1	GSMUA_Achr10P27000_001	ERF
c100616_g1_i2	OpuncBB_FGP24461	G2-like
c100620_g1_i2	Si038282m	bHLH
c100620_g1_i4	Si038282m	bHLH
c100622_g1_i1	BGIOSGA035841-PA	MYB_related
c100697_g4_i6	LOC_Os12g06010.1	bZIP
c100733_g1_i1	BGIOSGA010384-PA	FAR1
c100733_g1_i2	BGIOSGA010384-PA	FAR1
c100743_g1_i1	Scf00097.g8337.t1	bZIP
c100830_g1_i1	Lus10043264	YABBY
c100873_g1_i1	MDP0000141948	bZIP
c100876_g3_i2	ObartAA03S_FGP18629	Trihelix
c101090_g1_i1	GSMUA_Achr10P22520_001	TALE
c101090_g1_i2	mrna00620.1-v1.0-hybrid	BBR-BPC
c101120_g1_i3	PH01003422G0070	bHLH
c101143_g1_i1	Si012575m	B3
c101149_g1_i2	mrna09125.1-v1.0-hybrid	bHLH
c101273_g1_i3	Si036615m	ERF
c101306_g1_i1	GSMUA_Achr1P00070_001	ERF
c101367_g1_i1	PH01002606G0040	HSF
c101367_g1_i2	PH01002606G0040	HSF
c101421_g1_i1	ObartAA03S_FGP24861	G2-like
c101427_g1_i3	Carubv10001279m	CO-like
c101427_g1_i4	Ghi021277	CO-like
c101430_g2_i1	Jcr4S06752.20	FAR1
c101430_g2_i2	Jcr4S06752.20	FAR1
c101460_g2_i2	BGIOSGA009474-PA	NAC
c101481_g1_i2	mrna09125.1-v1.0-hybrid	bHLH
c101500_g1_i3	GSMUA_Achr7P25320_001	TCP
c101535_g1_i2	Si026768m	NF-YC
c101551_g1_i3	mrna00620.1-v1.0-hybrid	BBR-BPC
c101570_g1_i1	Neem_9897_f_1	C3H
c101592_g4_i1	Si031154m	SBP
c101629_g1_i4	Thecc1EG011369t1	FAR1
c101685_g1_i1	Jcr4S02252.50	B3
c101699_g1_i1	OpuncBB_FGP24418	bZIP
c101699_g2_i1	MA_137455g0010	BBR-BPC
c101728_g1_i1	Bra001729	B3
c101746_g1_i1	MDP0000286589	bHLH
c101746_g2_i1	MDP0000286589	bHLH
c101833_g1_i1	Pbr002342.1	ARF
c101833_g1_i2	Pbr002342.1	ARF
c101833_g1_i3	Pbr002342.1	ARF
c101947_g2_i1	Si002653m	G2-like
c101950_g1_i1	Si037583m	LBD
c101976_g1_i3	Bra001729	B3
c101987_g2_i1	Bradi4g38630.1	BES1
c102025_g1_i1	mrna09125.1-v1.0-hybrid	bHLH
c102056_g1_i1	ObartAA03S_FGP4185	SRS
c102119_g1_i1	Sobic.008G067900.1.p	bZIP
c102149_g1_i1	Si002988m	MIKC
c102154_g2_i2	MDP0000242456	B3
c102165_g1_i1	PH01000046G0930	WRKY
c102201_g1_i1	Tae001589	MYB_related
c102206_g1_i2	MDP0000321018	GRAS
c102230_g1_i2	Jcr4S06752.20	FAR1
c102303_g1_i2	ObartAA03S_FGP31495	C2H2
c102390_g2_i1	ObartAA03S_FGP10198	MYB_related
c102461_g2_i1	Si022113m	MYB
c102517_g1_i3	MDP0000685403	B3
c102517_g2_i1	312791	bHLH
c102619_g1_i1	MDP0000245233	bHLH
c102619_g2_i1	MDP0000253576	bHLH
c102632_g1_i3	GSVIVT01030085001	NF-YB
c102644_g1_i1	EMT07921	FAR1
c102675_g2_i1	OpuncBB_FGP24461	G2-like
c102717_g1_i1	GRMZM2G153575_P01	Trihelix
c102720_g1_i1	mrna09125.1-v1.0-hybrid	bHLH
c102734_g1_i2	MDP0000449389	M-type
c102734_g2_i1	BGIOSGA012704-PA	MYB_related
c102735_g1_i2	GSMUA_Achr10P03980_001	C2H2
c102735_g1_i3	GSMUA_Achr10P03980_001	C2H2
c102735_g1_i4	GSMUA_Achr10P03980_001	C2H2
c102809_g1_i1	MDP0000282531	BES1
c102809_g2_i1	Pbr002083.1	ERF
c102818_g1_i1	MDP0000574942	MYB
c102865_g1_i1	ObartAA03S_FGP4185	SRS
c102865_g1_i2	ObartAA03S_FGP4185	SRS
c102865_g1_i3	ObartAA03S_FGP4185	SRS
c102875_g1_i2	Si002019m	WRKY
c102916_g1_i1	PH01000668G0290	MYB_related
c102934_g1_i1	AC202489_11.1	WRKY
c102998_g1_i4	Si010736m	bHLH
c102998_g1_i5	Si010736m	bHLH
c103035_g1_i2	Si029540m	C2H2
c103042_g1_i2	Si005548m	MYB
c103073_g1_i2	MEDTR3G005900.1	M-type
c103224_g2_i3	mrna11429.1-v1.0-hybrid	HB-other
c103257_g1_i2	Lus10043264	YABBY
c103290_g2_i2	MDP0000318339	FAR1
c103333_g1_i1	EMT01685	B3
c103349_g3_i1	MEDTR3G005900.1	M-type
c103349_g4_i1	MEDTR3G005900.1	M-type
c103449_g1_i1	27791.m000083	NF-X1
c103491_g5_i6	Sobic.005G106400.1.p	FAR1
c103500_g1_i1	BGIOSGA012704-PA	MYB_related
c103513_g1_i2	MDP0000449389	M-type
c103521_g1_i1	EMT29229	B3
c103521_g1_i2	EMT29229	B3
c103538_g1_i1	C.cajan_44612	S1Fa-like
c103568_g1_i2	Scf00036.g4292.t1	FAR1
c103592_g2_i1	Glyma04g34912.1	bHLH
c103598_g1_i1	MDP0000449389	M-type
c103771_g1_i1	PH01001260G0280	bHLH
c103811_g1_i6	ObartAA03S_FGP20642	EIL
c103839_g1_i1	Si031238m	bZIP
c103856_g1_i2	Scf00724.g21165.t1	HD-ZIP
c103917_g1_i3	PH01000983G0460	ZF-HD
c103918_g1_i2	Tae039974	GRAS
c104023_g1_i1	OB06G28840.1	bHLH
c104023_g1_i2	OB06G28840.1	bHLH
c104024_g1_i2	OpuncBB_FGP21925	MYB_related
c104068_g2_i2	Si004757m	C3H
c104094_g1_i2	Jcr4S00282.90	NAC
c104104_g1_i1	MDP0000245233	bHLH
c104108_g1_i1	mrna01596.1-v1.0-hybrid	WRKY
c104108_g1_i7	mrna01596.1-v1.0-hybrid	WRKY
c104132_g1_i1	Ghi013563	S1Fa-like
c104192_g1_i2	ObartAA03S_FGP31075	Trihelix
c104193_g1_i1	Lus10031505	NF-YA
c10422_g1_i1	PH01002606G0040	HSF
c104236_g1_i1	Bra039779	S1Fa-like
c104255_g2_i2	EMT03129	bHLH
c104294_g1_i1	Glyma03g02000.3	C3H
c104328_g2_i1	mrna19889.1-v1.0-hybrid	C3H
c104339_g2_i4	Si001731m	bZIP
c104348_g1_i1	GSVIVT01019717001	ERF
c104348_g1_i2	GSVIVT01019717001	ERF
c104352_g1_i1	GRMZM2G105348_P01	HSF
c104358_g1_i1	mrna19889.1-v1.0-hybrid	C3H
c104364_g1_i1	MDP0000247912	bHLH
c104407_g1_i1	PDK_30s976561g001	bZIP
c104422_g1_i3	Jcr4S00282.90	NAC
c104423_g1_i1	ObartAA03S_FGP4185	SRS
c104514_g1_i1	Thecc1EG000515t1	B3
c104518_g2_i1	Sobic.006G163600.1.p	Trihelix
c104565_g1_i7	GRMZM2G048403_P01	MYB_related
c104569_g1_i1	PK03054.1	HD-ZIP
c104572_g1_i2	EuGene.0900010089	C2H2
c104588_g1_i3	Si017947m	MYB
c104588_g1_i6	Si017947m	MYB
c104620_g1_i3	Si022287m	G2-like
c104644_g1_i1	mrna09125.1-v1.0-hybrid	bHLH
c104663_g1_i3	BGIOSGA005099-PA	ARF
c104673_g1_i2	MDP0000180376	bHLH
c104675_g1_i1	Si010410m	NAC
c104675_g1_i2	Si010410m	NAC
c104675_g1_i3	Si010410m	NAC
c104676_g2_i1	Scf00343.g15875.t1	ARF
c104687_g1_i10	PDK_30s1160841g001	ARF
c104778_g1_i2	mrna18483.1-v1.0-hybrid	M-type
c104878_g1_i1	Bra030622	bHLH
c104878_g1_i2	EMT05641	FAR1
c104878_g2_i1	Bra030622	bHLH
c104955_g1_i1	Pbr016131.2	Trihelix
c104955_g1_i2	Pbr016131.2	Trihelix
c105058_g1_i1	MDP0000449389	M-type
c105058_g1_i2	MDP0000449389	M-type
c105115_g1_i1	Si002580m	HSF
c105179_g1_i1	Bra001729	B3
c105179_g1_i2	Bra001729	B3
c105205_g1_i1	OpuncBB_FGP9860	CPP
c105236_g1_i1	Eucgr.E02489.1	M-type
c105248_g1_i1	mrna09125.1-v1.0-hybrid	bHLH
c105254_g2_i1	EMT07921	FAR1
c105269_g1_i1	MDP0000284922	MYB
c105276_g1_i1	mrna13364.1-v1.0-hybrid	bHLH
c105300_g1_i1	OpuncBB_FGP24418	bZIP
c105300_g2_i1	OpuncBB_FGP24418	bZIP
c105348_g1_i3	Si017194m	bHLH
c105362_g1_i1	Glyma08g06831.1	bHLH
c105389_g2_i1	Si034822m	GRF
c105392_g1_i1	evm.model.supercontig_30.148	MIKC
c105421_g1_i1	MDP0000315270	GRAS
c105421_g1_i2	MDP0000315270	GRAS
c105451_g1_i2	GRMZM2G414114_P01	TCP
c105503_g1_i1	EMS53227	TCP
c105503_g1_i3	EMS53227	TCP
c105544_g1_i1	GSVIVT01030085001	NF-YB
c105549_g2_i1	LOC_Os12g06010.1	bZIP
c105549_g3_i1	LOC_Os12g06010.1	bZIP
c105549_g3_i3	LOC_Os12g06010.1	bZIP
c105595_g1_i1	EMS53359	WRKY
c105606_g1_i2	mrna09125.1-v1.0-hybrid	bHLH
c105613_g1_i1	Si030811m	YABBY
c105631_g2_i4	BGIOSGA022898-PA	FAR1
c105679_g1_i2	MDP0000283975	NAC
c105697_g2_i1	Scf00724.g21165.t1	HD-ZIP
c105707_g1_i1	Scf00063.g6386.t1	GeBP
c105721_g1_i1	GRMZM2G021475_P01	HB-other
c105740_g1_i2	Si040171m	WRKY
c105740_g3_i1	Si040171m	WRKY
c105741_g2_i1	mrna19889.1-v1.0-hybrid	C3H
c105741_g2_i2	mrna19889.1-v1.0-hybrid	C3H
c105844_g1_i4	Si001804m	SBP
c105848_g1_i3	Si028906m	C2H2
c105848_g1_i4	Si028906m	C2H2
c105904_g3_i5	Thecc1EG019956t1	GRAS
c105928_g3_i3	MDP0000408462	FAR1
c105952_g2_i6	LOC_Os11g12360.1	M-type
c106003_g1_i2	mrna09125.1-v1.0-hybrid	bHLH
c106025_g1_i1	Lus10007348	MYB_related
c106050_g1_i2	Pbr002083.1	ERF
c106075_g1_i1	PGSC0003DMP400013697	HB-other
c106083_g2_i1	Si014419m	MIKC
c106083_g2_i3	Si014419m	MIKC
c106156_g1_i3	419770	EIL
c106156_g1_i4	419770	EIL
c106179_g1_i1	Si019058m	GATA
c106215_g1_i1	ObartAA03S_FGP4185	SRS
c106229_g1_i1	Bradi1g15480.1	M-type
c106274_g1_i1	Si031900m	bHLH
c106280_g1_i3	MEDTR1G039850.1	C3H
c106292_g1_i7	MDP0000289260	BES1
c106319_g1_i1	Tae048710	NAC
c106328_g1_i1	GSMUA_Achr9P10530_001	LBD
c106332_g2_i1	PDK_30s873781g005	C3H
c106358_g1_i1	Si001336m	G2-like
c106361_g1_i3	MDP0000239688	bZIP
c106423_g1_i1	MDP0000247737	FAR1
c106426_g1_i1	Si022461m	WRKY
c106507_g1_i1	OpuncBB_FGP24461	G2-like
c106510_g1_i2	Potri.012G137500.1	FAR1
c106521_g1_i1	312791	bHLH
c106540_g1_i1	ObartAA03S_FGP10198	MYB_related
c106590_g2_i1	GSMUA_Achr11P19880_001	ERF
c106605_g2_i2	Pbr026954.1	CO-like
c106617_g3_i2	mrna28322.1-v1.0-hybrid	HD-ZIP
c106617_g4_i4	mrna01596.1-v1.0-hybrid	WRKY
c106681_g1_i1	chr1.LjT01D01.60.r2.d	S1Fa-like
c106696_g1_i5	MEDTR5G065380.1	GRAS
c106723_g1_i1	MDP0000685403	B3
c106727_g2_i3	BGIOSGA012704-PA	MYB_related
c106727_g2_i5	BGIOSGA012704-PA	MYB_related
c106761_g1_i1	mrna27595.1-v1.0-hybrid	B3
c106761_g2_i1	EMT03342	WRKY
c106768_g1_i5	PH01005551G0030	CO-like
c106773_g1_i1	mrna09125.1-v1.0-hybrid	bHLH
c106779_g1_i1	MDP0000288192	HB-other
c106801_g1_i1	MDP0000449389	M-type
c106877_g1_i1	Thecc1EG042823t2	bHLH
c106877_g1_i3	Thecc1EG042823t2	bHLH
c106877_g1_i4	mrna26696.1-v1.0-hybrid	bHLH
c106877_g1_i5	mrna26696.1-v1.0-hybrid	bHLH
c106898_g2_i4	MDP0000189617	GeBP
c106901_g1_i2	Si013867m	bHLH
c106948_g1_i1	Lus10031505	NF-YA
c106948_g2_i1	Lus10031505	NF-YA
c106948_g3_i1	Lus10031505	NF-YA
c106967_g1_i1	Scf00026.g3386.t1	M-type
c106967_g1_i2	Scf00026.g3386.t1	M-type
c106967_g2_i1	Scf00026.g3386.t1	M-type
c107036_g2_i3	Jcr4S02193.10	NF-YB
c107042_g3_i2	312791	bHLH
c107051_g1_i3	Can002796	MYB_related
c107051_g2_i1	Can002796	MYB_related
c107100_g2_i1	Si002365m	WRKY
c107104_g2_i3	Glyma04g34912.1	bHLH
c107162_g1_i2	Pbr030871.1	C2H2
c107177_g1_i7	mrna01596.1-v1.0-hybrid	WRKY
c107186_g1_i1	Si034254m	HD-ZIP
c107186_g1_i2	Si034254m	HD-ZIP
c107234_g1_i1	GSMUA_Achr7P25320_001	TCP
c107234_g1_i2	GSMUA_Achr7P25320_001	TCP
c107265_g1_i1	Neem_1360_f_3	C2H2
c107302_g1_i1	Tae048710	NAC
c107304_g1_i1	Jcr4S00282.90	NAC
c107362_g3_i1	LOC_Os12g06010.1	bZIP
c107404_g1_i1	Lus10031505	NF-YA
c107448_g1_i8	Si014861m	bZIP
c107458_g1_i1	Aan015255	MYB
c107458_g1_i2	Aan015255	MYB
c107463_g1_i1	OpuncBB_FGP13083	bZIP
c107478_g6_i1	Bra039779	S1Fa-like
c107480_g1_i8	OpuncBB_FGP13083	bZIP
c107484_g1_i5	Bra020873	B3
c107496_g1_i1	PDK_30s1001281g002	bHLH
c107496_g1_i2	PDK_30s1001281g002	bHLH
c107502_g1_i2	861820	GeBP
c107505_g1_i2	Si028023m	WRKY
c107531_g3_i1	MDP0000449389	M-type
c107543_g1_i1	EMT29229	B3
c107552_g1_i1	Si004605m	HSF
c107616_g1_i2	LOC_Os12g06010.1	bZIP
c107621_g1_i2	GSVIVT01019717001	ERF
c107623_g2_i1	Lus10007348	MYB_related
c107627_g1_i1	Si000845m	bHLH
c107633_g1_i4	MDP0000247737	FAR1
c107656_g5_i3	GRMZM2G369993_P01	MYB_related
c107665_g2_i1	BGIOSGA022298-PA	WRKY
c107684_g1_i1	Si030966m	bHLH
c107684_g2_i1	Si030966m	bHLH
c107684_g2_i2	Si030966m	bHLH
c107684_g2_i3	Si030966m	bHLH
c107734_g2_i2	Lus10007348	MYB_related
c107772_g1_i2	OpuncBB_FGP24461	G2-like
c107772_g2_i1	OpuncBB_FGP24461	G2-like
c107772_g3_i1	MDP0000636541	bZIP
c107864_g1_i1	mrna28320.1-v1.0-hybrid	bHLH
c107918_g1_i2	ObartAA03S_FGP31295	NAC
c107919_g3_i2	Sobic.006G051700.1.p	WRKY
c107929_g1_i7	mrna24941.1-v1.0-hybrid	DBB
c107935_g1_i2	MDP0000261154	bZIP
c107957_g2_i2	Potri.012G137500.1	FAR1
c107961_g1_i3	Lus10040166	GRAS
c107961_g1_i9	Lus10040166	GRAS
c107973_g1_i2	Sobic.003G299700.1.p	TCP
c107976_g3_i1	Glyma04g34912.1	bHLH
c107976_g3_i2	Glyma04g34912.1	bHLH
c107981_g1_i1	Jcr4S00429.50	Trihelix
c107996_g2_i3	EMT07919	C2H2
c108011_g3_i4	Bra039779	S1Fa-like
c108013_g1_i5	mrna30478.1-v1.0-hybrid	bHLH
c108048_g1_i1	mrna03614.1-v1.0-hybrid	C2H2
c108074_g2_i1	PH01002606G0040	HSF
c108141_g4_i5	MEDTR3G143650.1	C3H
c108157_g1_i1	Si035672m	C2H2
c108250_g1_i2	ObartAA03S_FGP4185	SRS
c108260_g1_i1	mrna27940.1-v1.0-hybrid	NAC
c108268_g2_i2	MDP0000284588	GeBP
c108328_g1_i1	Si016736m	C2H2
c108357_g2_i1	Thecc1EG000515t1	B3
c108365_g2_i1	EMT13569	FAR1
c108365_g2_i3	EMT13569	FAR1
c108406_g3_i1	MDP0000311595	NF-YA
c108469_g2_i1	AT4G12020.2	WRKY
c108482_g1_i2	BGIOSGA030830-PA	MYB
c108485_g1_i3	OpuncBB_FGP10756	bZIP
c108502_g1_i4	MDP0000395022	C3H
c108509_g1_i2	BGIOSGA036755-PA	WRKY
c108517_g2_i2	OB01G21870.1	WRKY
c108518_g1_i3	mrna19889.1-v1.0-hybrid	C3H
c108541_g1_i3	GSVIVT01032785001	ERF
c108564_g1_i1	EMT07921	FAR1
c108564_g2_i3	EMT07921	FAR1
c108572_g2_i11	Pbr031076.1	FAR1
c108575_g2_i2	C.cajan_44612	S1Fa-like
c108586_g1_i2	GSVIVT01033372001	NAC
c108603_g1_i2	AC233659_29.1	MYB_related
c108609_g1_i1	MDP0000265619	Nin-like
c108683_g1_i2	Thecc1EG019956t1	GRAS
c108727_g1_i3	MDP0000282531	BES1
c108739_g1_i1	MDP0000318339	FAR1
c108762_g1_i2	mrna15187.1-v1.0-hybrid	bHLH
c108768_g1_i1	EMT19245	FAR1
c108768_g1_i2	EMT19245	FAR1
c108770_g1_i1	MDP0000141948	bZIP
c108823_g1_i1	Tp5g09000	NF-YB
c108872_g1_i1	C.cajan_22601	bZIP
c108872_g1_i2	C.cajan_22601	bZIP
c108881_g1_i1	mrna32207.1-v1.0-hybrid	TALE
c108888_g2_i3	EMT08764	B3
c108906_g1_i2	MDP0000315764	M-type
c108943_g1_i2	OpuncBB_FGP16427	GATA
c108983_g1_i1	ObartAA03S_FGP8440	C2H2
c108988_g1_i1	GSVIVT01019717001	ERF
c108992_g2_i5	ObartAA03S_FGP20642	EIL
c109030_g1_i1	Ghi013563	S1Fa-like
c109037_g1_i2	Bradi4g02410.1	CPP
c109038_g3_i7	312791	bHLH
c109045_g2_i1	Jcr4S02193.10	NF-YB
c109062_g1_i2	Pbr002083.1	ERF
c109070_g2_i2	OpuncBB_FGP24461	G2-like
c109089_g1_i1	GSVIVT01019717001	ERF
c109089_g1_i3	GSVIVT01019717001	ERF
c109123_g2_i1	MDP0000245233	bHLH
c109123_g6_i1	MDP0000245233	bHLH
c109154_g2_i2	LOC_Os12g06010.1	bZIP
c109165_g1_i1	EMT28005	MYB_related
c109173_g1_i3	Bra001729	B3
c109190_g3_i2	Lus10007348	MYB_related
c109217_g1_i2	GRMZM2G137380_P01	bHLH
c109246_g1_i1	Scf00097.g8337.t1	bZIP
c109257_g1_i1	PH01002606G0040	HSF
c109259_g3_i1	Tae042234	B3
c109259_g3_i2	Tae042234	B3
c109273_g1_i1	GSMUA_Achr1P17680_001	C2H2
c109325_g1_i8	MDP0000246608	AP2
c109334_g1_i7	EMT07921	FAR1
c109340_g1_i11	GRMZM5G873586_P04	LBD
c109351_g1_i3	MDP0000710259	MYB
c109375_g1_i1	orange1.1g044941m	C3H
c109390_g1_i1	mrna19889.1-v1.0-hybrid	C3H
c109395_g3_i1	ObartAA03S_FGP4185	SRS
c109423_g1_i1	LOC_Os12g06010.1	bZIP
c109438_g1_i3	EMT28879	ERF
c109445_g3_i1	GRMZM2G169991_P01	MYB_related
c109448_g2_i2	Bra039779	S1Fa-like
c109449_g4_i2	PK03054.1	HD-ZIP
c109473_g1_i3	OpuncBB_FGP8130	WRKY
c109476_g1_i2	GSVIVT01019717001	ERF
c109489_g1_i1	PH01000026G0660	ARR-B
c109504_g1_i1	MDP0000265619	Nin-like
c109513_g1_i5	MDP0000395022	C3H
c109538_g1_i2	Cucsa.049870.1	C2H2
c109548_g1_i3	Aan014763	NF-YA
c109553_g2_i1	EMT20798	MYB_related
c109568_g1_i1	MDP0000247737	FAR1
c109599_g1_i1	Bra013812	MIKC
c109609_g1_i1	MDP0000286589	bHLH
c109617_g2_i4	Can015737	C3H
c109649_g5_i1	Pbr002083.1	ERF
c109665_g1_i2	Si019945m	G2-like
c109693_g4_i4	PK00408.1	WRKY
c109712_g3_i1	LOC_Os08g06280.9	LSD
c109724_g1_i3	OpuncBB_FGP24418	bZIP
c109724_g3_i1	OpuncBB_FGP24418	bZIP
c109769_g2_i1	GSVIVT01019630001	MIKC
c109782_g1_i2	Jcr4S01614.10	C2H2
c109816_g1_i1	MDP0000247737	FAR1
c109816_g1_i3	MDP0000247737	FAR1
c109861_g1_i2	Si001731m	bZIP
c109879_g2_i1	Cucsa.175730.1	bHLH
c109879_g2_i5	Neem_1055_f_6	bHLH
c109879_g4_i3	Si030395m	WRKY
c109884_g2_i1	Jcr4S06752.20	FAR1
c109915_g1_i3	Scf00343.g15875.t1	ARF
c109920_g1_i1	PH01003485G0070	WRKY
c109921_g1_i1	Jcr4S00282.90	NAC
c109950_g1_i1	Pbr002083.1	ERF
c109964_g2_i2	MDP0000242456	B3
c109972_g1_i2	Bra026967	bHLH
c109998_g1_i1	ObartAA03S_FGP4185	SRS
c110003_g1_i2	AC209784.3_FGP011	Trihelix
c110022_g1_i2	mrna15187.1-v1.0-hybrid	bHLH
c110028_g1_i1	Scf00343.g15875.t1	ARF
c110028_g1_i2	Scf00343.g15875.t1	ARF
c110028_g1_i3	Scf00343.g15875.t1	ARF
c110048_g2_i2	MDP0000321018	GRAS
c110083_g1_i3	GRMZM2G137380_P01	bHLH
c110090_g1_i1	MA_10428770g0010	WRKY
c110091_g2_i8	MDP0000181937	C2H2
c110093_g1_i3	MDP0000189617	GeBP
c110108_g1_i7	27791.m000083	NF-X1
c110113_g4_i2	PDK_30s873781g005	C3H
c110113_g4_i4	PDK_30s873781g005	C3H
c110113_g4_i5	PDK_30s873781g005	C3H
c110119_g2_i4	PH01002606G0040	HSF
c110119_g3_i1	Si020138m	ERF
c110126_g1_i2	mrna22728.1-v1.0-hybrid	ARF
c110126_g1_i5	mrna22728.1-v1.0-hybrid	ARF
c110173_g1_i4	PH01002606G0040	HSF
c110183_g2_i1	MDP0000294614	NAC
c110198_g1_i2	MDP0000464809	GRAS
c110213_g5_i2	mrna31023.1-v1.0-hybrid	C3H
c110213_g6_i1	mrna31023.1-v1.0-hybrid	C3H
c110225_g1_i2	mrna32207.1-v1.0-hybrid	TALE
c110225_g1_i6	mrna32207.1-v1.0-hybrid	TALE
c110227_g1_i2	Si022113m	MYB
c110234_g1_i1	Potri.003G001000.1	ARF
c110246_g4_i1	LOC_Os12g06010.1	bZIP
c110301_g1_i5	BGIOSGA023566-PA	C3H
c110336_g1_i1	mrna31843.1-v1.0-hybrid	WRKY
c110336_g1_i2	mrna31843.1-v1.0-hybrid	WRKY
c110336_g1_i3	mrna31843.1-v1.0-hybrid	WRKY
c110350_g1_i1	LOC_Os07g17230.1	B3
c110350_g2_i1	NNU_007278-RA	WRKY
c110355_g1_i4	PDK_30s891671g001	bHLH
c110357_g2_i6	mrna01596.1-v1.0-hybrid	WRKY
c110384_g1_i7	Si026524m	G2-like
c110404_g1_i2	Potri.012G137500.1	FAR1
c110421_g1_i1	MDP0000573178	bHLH
c110427_g1_i1	MA_10358635g0010	SBP
c110523_g1_i1	mrna15187.1-v1.0-hybrid	bHLH
c110525_g2_i1	MDP0000320566	NAC
c110575_g1_i1	Thecc1EG000515t1	B3
c110575_g1_i3	Thecc1EG000515t1	B3
c110577_g1_i2	Si030350m	G2-like
c110577_g1_i4	Si030350m	G2-like
c110578_g1_i4	Scf00343.g15875.t1	ARF
c110639_g1_i1	GSVIVT01030085001	NF-YB
c110650_g1_i4	EMT21706	NAC
c110694_g1_i4	27791.m000083	NF-X1
c110719_g1_i4	estExt_fgenesh3_pg.C_130070	SBP
c110732_g1_i7	PH01001490G0340	MYB_related
c110747_g1_i1	ObartAA03S_FGP18820	ARF
c110747_g1_i2	ObartAA03S_FGP18820	ARF
c110752_g2_i1	ObartAA03S_FGP14057	G2-like
c110757_g5_i2	Jcr4S00429.50	Trihelix
c110757_g5_i6	Jcr4S00429.50	Trihelix
c110766_g3_i1	ObartAA03S_FGP8440	C2H2
c110767_g1_i1	mrna19889.1-v1.0-hybrid	C3H
c110774_g1_i1	Bradi2g44117.1	bHLH
c110776_g1_i7	312791	bHLH
c110776_g1_i8	312791	bHLH
c110787_g1_i4	Si036412m	G2-like
c110814_g4_i2	ObartAA03S_FGP18629	Trihelix
c110865_g3_i1	Scf00343.g15875.t1	ARF
c110865_g3_i2	Scf00343.g15875.t1	ARF
c110870_g1_i2	MDP0000217510	MYB
c110928_g1_i2	Si037789m	YABBY
c110928_g1_i3	Si037789m	YABBY
c110945_g1_i9	PH01005551G0030	CO-like
c110949_g2_i4	GRMZM2G398758_P01	MYB_related
c110960_g7_i1	ObartAA03S_FGP31075	Trihelix
c110977_g1_i1	Si025937m	HB-other
c110978_g1_i1	Pbr002083.1	ERF
c110989_g6_i1	MDP0000311595	NF-YA
c110991_g2_i6	mrna27137.1-v1.0-hybrid	STAT
c110991_g2_i7	mrna27137.1-v1.0-hybrid	STAT
c111063_g1_i1	mrna19889.1-v1.0-hybrid	C3H
c111065_g3_i3	Si035841m	bZIP
c111067_g1_i2	BGIOSGA012704-PA	MYB_related
c111069_g1_i1	EMT05508	NAC
c111075_g1_i1	Ciclev10001255m	C2H2
c111075_g2_i1	Si009863m	C2H2
c111075_g2_i2	Si009863m	C2H2
c111076_g1_i1	Pbr023394.1	C2H2
c111088_g1_i3	PDK_30s1160841g001	ARF
c111118_g1_i4	Gorai.009G279300.1	bHLH
c111126_g1_i1	MDP0000296303	bZIP
c111132_g1_i1	mrna09125.1-v1.0-hybrid	bHLH
c111157_g2_i1	mrna09125.1-v1.0-hybrid	bHLH
c111162_g1_i4	MEDTR3G143650.1	C3H
c111192_g1_i1	BGIOSGA035841-PA	MYB_related
c111202_g1_i2	Bra013842	GeBP
c111202_g1_i3	Thecc1EG000515t1	B3
c111208_g1_i1	Gorai.001G003200.1	S1Fa-like
c111215_g1_i1	ObartAA03S_FGP15120	C3H
c111256_g1_i6	BGIOSGA013499-PA	GRF
c111261_g1_i3	Glyma12g30975.1	bZIP
c111345_g1_i1	MDP0000265619	Nin-like
c111369_g2_i1	Si012121m	Trihelix
c111371_g1_i3	mrna18483.1-v1.0-hybrid	M-type
c111373_g1_i10	BGIOSGA012704-PA	MYB_related
c111373_g1_i4	MDP0000449389	M-type
c111373_g2_i1	BGIOSGA012704-PA	MYB_related
c111392_g1_i1	Bra033767	E2F/DP
c111435_g1_i1	Si017063m	bHLH
c111469_g1_i1	MDP0000265619	Nin-like
c111469_g1_i2	MDP0000265619	Nin-like
c111471_g1_i1	Si006631m	TCP
c111493_g2_i1	EMS45007	WRKY
c111493_g8_i1	Si028710m	WRKY
c111501_g1_i1	MDP0000180376	bHLH
c111523_g1_i2	mrna28320.1-v1.0-hybrid	bHLH
c111534_g3_i1	ObartAA03S_FGP4185	SRS
c111534_g3_i2	ObartAA03S_FGP4185	SRS
c111534_g3_i4	ObartAA03S_FGP4185	SRS
c111535_g1_i1	Pbr010447.1	EIL
c111544_g1_i1	MA_9354651g0010	NF-YC
c111583_g2_i1	GRMZM2G356718_P01	MYB_related
c111583_g2_i2	GRMZM2G356718_P01	MYB_related
c111600_g1_i6	Neem_5226_f_2	GRAS
c111603_g4_i1	Bradi2g44117.1	bHLH
c111621_g1_i5	ObartAA03S_FGP20642	EIL
c111659_g1_i1	MDP0000217510	MYB
c111664_g1_i1	EMT05217	ERF
c111701_g1_i1	MDP0000247737	FAR1
c111701_g1_i3	MDP0000247737	FAR1
c111716_g7_i6	MDP0000283274	B3
c111722_g1_i6	Bradi4g08050.4	C3H
c111726_g1_i1	Tp1g05870	MYB_related
c111728_g2_i11	Si026864m	LBD
c111747_g1_i2	Si010301m	ERF
c111777_g7_i1	Glyma04g34912.1	bHLH
c111778_g1_i1	BGIOSGA032671-PA	FAR1
c111794_g1_i1	ObartAA03S_FGP26841	bHLH
c111795_g1_i1	Si036905m	LBD
c111798_g1_i1	Can002796	MYB_related
c111804_g2_i4	Scf00026.g3386.t1	M-type
c111804_g2_i5	Scf00026.g3386.t1	M-type
c111818_g1_i1	GSMUA_Achr11P19880_001	ERF
c111818_g3_i1	Sof005113	HSF
c111834_g1_i4	NNU_016725-RA	GRAS
c111834_g1_i5	GSVIVT01019717001	ERF
c111858_g1_i1	Scf00026.g3386.t1	M-type
c111858_g1_i3	Scf00026.g3386.t1	M-type
c111868_g1_i1	426818	MYB_related
c111873_g1_i6	EMT20798	MYB_related
c111903_g1_i3	MDP0000141948	bZIP
c111908_g2_i4	Jcr4S00112.240	GRAS
c111917_g1_i1	Thecc1EG011369t1	FAR1
c111924_g1_i1	Bra013812	MIKC
c111935_g1_i1	OpuncBB_FGP22587	MYB_related
c111937_g1_i5	Can011627	B3
c111945_g3_i1	GSMUA_Achr10P22520_001	TALE
c111961_g1_i3	IGS.gm_5_00352	C3H
c111985_g2_i5	Si021952m	AP2
c112002_g1_i1	mrna01596.1-v1.0-hybrid	WRKY
c112002_g2_i1	mrna01596.1-v1.0-hybrid	WRKY
c112015_g2_i1	Bra039779	S1Fa-like
c112036_g1_i1	Si001804m	SBP
c112054_g1_i1	OpuncBB_FGP16427	GATA
c112063_g1_i1	mrna31023.1-v1.0-hybrid	C3H
c112076_g3_i1	AT1G64100.2	NAC
c112078_g1_i5	mrna32207.1-v1.0-hybrid	TALE
c112084_g1_i1	ObartAA03S_FGP4185	SRS
c112084_g2_i1	ObartAA03S_FGP4185	SRS
c112085_g1_i2	Si014685m	MYB_related
c112098_g1_i2	Scf00097.g8337.t1	bZIP
c112127_g2_i1	Scf00343.g15875.t1	ARF
c112144_g1_i1	GSVIVT01019630001	MIKC
c112183_g1_i1	C.cajan_44612	S1Fa-like
c112184_g1_i4	PDK_30s891671g001	bHLH
c112224_g3_i4	GSVIVT01018226001	ERF
c112232_g1_i2	mrna09125.1-v1.0-hybrid	bHLH
c112236_g1_i3	PH01002606G0040	HSF
c112248_g1_i3	Bra013842	GeBP
c112283_g1_i1	Can011627	B3
c112283_g2_i1	Jcr4S02193.10	NF-YB
c112286_g1_i1	Bra013812	MIKC
c112294_g1_i1	mrna09125.1-v1.0-hybrid	bHLH
c112294_g2_i1	Bra039779	S1Fa-like
c112294_g3_i3	mrna09125.1-v1.0-hybrid	bHLH
c112316_g1_i1	EMT20798	MYB_related
c112316_g1_i3	EMT20798	MYB_related
c112329_g2_i2	MDP0000284588	GeBP
c112332_g3_i2	ObartAA03S_FGP22299	MYB_related
c112351_g1_i1	EMS59548	C2H2
c112356_g1_i10	EMT26167	WRKY
c112395_g1_i2	Solyc12g042010.1.1	bHLH
c112395_g1_i3	Solyc12g042010.1.1	bHLH
c112418_g1_i3	Si006938m	MYB
c112432_g1_i2	XP_004513029	ERF
c112436_g1_i1	LOC_Os11g12360.1	M-type
c112442_g1_i3	Si034653m	GRAS
c112442_g1_i8	GRMZM2G132794_P01	GRAS
c112466_g1_i1	Glyma17g18930.1	MYB_related
c112468_g1_i1	mrna09125.1-v1.0-hybrid	bHLH
c112473_g1_i2	GSMUA_Achr10P03980_001	C2H2
c112473_g1_i4	GSMUA_Achr10P03980_001	C2H2
c112477_g1_i1	mrna13109.1-v1.0-hybrid	bHLH
c112477_g1_i4	PH01001215G0380	FAR1
c112492_g2_i2	Pbr018668.1	C2H2
c112502_g1_i5	MLOC_60577.3	TCP
c112528_g1_i1	Si006354m	G2-like
c112534_g1_i1	mrna19889.1-v1.0-hybrid	C3H
c112544_g1_i3	BGIOSGA030830-PA	MYB
c112569_g1_i4	MDP0000266172	Nin-like
c112569_g2_i1	GRMZM2G062651_P01	VOZ
c112597_g1_i4	MEDTR3G005900.1	M-type
c112597_g1_i7	MEDTR3G005900.1	M-type
c112598_g1_i1	mrna03614.1-v1.0-hybrid	C2H2
c112599_g2_i2	MDP0000242596	WRKY
c112631_g1_i2	Pbr005182.1	C3H
c112632_g2_i3	GSMUA_Achr7P11320_001	MYB
c112670_g4_i1	PH01005551G0030	CO-like
c112677_g1_i2	PH01003485G0070	WRKY
c112691_g1_i2	Bra001729	B3
c112693_g1_i2	mgv1a001951m	S1Fa-like
c112693_g1_i7	mgv1a001951m	S1Fa-like
c112713_g1_i2	MDP0000283274	B3
c112746_g1_i1	MDP0000245233	bHLH
c112799_g1_i5	mrna32207.1-v1.0-hybrid	TALE
c112817_g1_i1	MDP0000242596	WRKY
c112818_g3_i1	PH01002606G0040	HSF
c112848_g3_i3	GSMUA_Achr6P04510_001	GATA
c112848_g4_i1	GSMUA_Achr6P04510_001	GATA
c112885_g1_i1	EMT05641	FAR1
c112921_g1_i1	MDP0000240167	CPP
c112922_g1_i1	29656.m000483	NF-YC
c112935_g1_i5	Gorai.001G003200.1	S1Fa-like
c112937_g1_i1	Si032551m	GRAS
c112972_g2_i1	EMT05641	FAR1
c112972_g8_i1	EMT05641	FAR1
c112983_g1_i1	MDP0000295305	NF-YC
c113010_g1_i1	MDP0000311522	HD-ZIP
c113010_g1_i2	MDP0000311522	HD-ZIP
c113010_g2_i1	MDP0000311522	HD-ZIP
c113017_g1_i1	Pbr011696.1	bHLH
c113024_g1_i2	Bra030622	bHLH
c113024_g1_i3	Bra030622	bHLH
c113025_g1_i1	Pbr031076.1	FAR1
c113034_g1_i1	ObartAA03S_FGP29167	B3
c113036_g1_i1	MA_11351g0010	WRKY
c113046_g1_i1	ObartAA03S_FGP4185	SRS
c113046_g1_i2	ObartAA03S_FGP4185	SRS
c113046_g2_i1	ObartAA03S_FGP4185	SRS
c113046_g2_i2	ObartAA03S_FGP4185	SRS
c113059_g1_i3	EMT21260	GRAS
c113060_g2_i3	PH01000754G0430	bHLH
c113070_g3_i1	Bra013842	GeBP
c113070_g5_i6	mrna32207.1-v1.0-hybrid	TALE
c113090_g1_i3	Tae044552	GRAS
c113091_g3_i1	GSMUA_Achr5P10740_001	LBD
c113100_g1_i4	EMT07921	FAR1
c113113_g3_i1	Jcr4S02193.10	NF-YB
c113124_g1_i4	BGIOSGA023566-PA	C3H
c113147_g2_i2	MDP0000238848	ERF
c113197_g3_i1	Scf00343.g15875.t1	ARF
c113197_g3_i2	Scf00343.g15875.t1	ARF
c113205_g2_i4	GSMUA_Achr7P25320_001	TCP
c113248_g1_i1	mgv1a001951m	S1Fa-like
c113308_g1_i1	EMT01685	B3
c113431_g1_i1	Pbr023394.1	C2H2
c113431_g1_i2	Pbr023394.1	C2H2
c113433_g1_i4	Thecc1EG000515t1	B3
c113444_g1_i10	Can011627	B3
c113504_g4_i1	GSMUA_Achr11P19880_001	ERF
c113504_g4_i2	GSMUA_Achr11P19880_001	ERF
c113523_g2_i1	OpuncBB_FGP23267	GRF
c113527_g1_i1	mrna09125.1-v1.0-hybrid	bHLH
c113546_g1_i2	GRMZM2G356718_P01	MYB_related
c113562_g1_i2	Lus10030908	bHLH
c113564_g1_i4	Bra037494	MYB_related
c113572_g1_i2	MA_461630g0010	C3H
c113573_g1_i1	OpuncBB_FGP24461	G2-like
c113573_g2_i3	OpuncBB_FGP24461	G2-like
c113588_g1_i5	MDP0000265619	Nin-like
c113590_g1_i3	Pbr019774.1	MYB_related
c113609_g1_i1	889097	STAT
c113609_g1_i7	889097	STAT
c113609_g1_i9	889097	STAT
c113613_g1_i2	BGIOSGA012704-PA	MYB_related
c113625_g2_i5	Si029945m	G2-like
c113630_g3_i1	Glyma12g30975.1	bZIP
c113637_g2_i1	GSVIVT01019630001	MIKC
c113641_g1_i3	OpuncBB_FGP8130	WRKY
c113658_g1_i14	Pbr011696.1	bHLH
c113667_g1_i4	Thecc1EG043302t1	ERF
c113669_g1_i2	MA_99909g0010	C3H
c113670_g2_i7	Si010794m	G2-like
c113671_g1_i1	Si006432m	CO-like
c113706_g2_i1	GSMUA_Achr7P11320_001	MYB
c113721_g1_i3	mrna27940.1-v1.0-hybrid	NAC
c113745_g2_i2	GSMUA_Achr5P10740_001	LBD
c113745_g2_i3	GSMUA_Achr5P10740_001	LBD
c113746_g1_i3	mrna01596.1-v1.0-hybrid	WRKY
c113746_g2_i3	mrna01596.1-v1.0-hybrid	WRKY
c113752_g1_i1	Bra039779	S1Fa-like
c113766_g1_i1	BGIOSGA036980-PA	NAC
c113771_g1_i2	Ghi015674	Dof
c113779_g1_i2	MDP0000256917	STAT
c113783_g1_i1	Lus10040166	GRAS
c113807_g2_i1	Si009933m	GRAS
c113840_g2_i2	GRMZM2G317287_P01	GRAS
c113852_g2_i1	Si009634m	C2H2
c113855_g1_i1	Jcr4S00282.90	NAC
c113855_g1_i2	Jcr4S00282.90	NAC
c113856_g1_i3	312791	bHLH
c113859_g5_i1	LOC_Os11g12360.1	M-type
c113864_g1_i2	Bra001023	WRKY
c113868_g3_i2	Gorai.009G279300.1	bHLH
c113869_g4_i4	EMT19245	FAR1
c113870_g1_i5	Si013326m	WRKY
c113871_g1_i2	EMS54836	ERF
c113880_g1_i1	MDP0000153244	SBP
c113891_g2_i1	PH01000356G0990	GRAS
c113898_g1_i3	EMT28879	ERF
c113898_g1_i4	EMT28879	ERF
c113906_g1_i3	ObartAA03S_FGP14057	G2-like
c113906_g2_i1	GSMUA_Achr10P22520_001	TALE
c113906_g4_i1	mrna00620.1-v1.0-hybrid	BBR-BPC
c113923_g1_i1	Thecc1EG042823t1	bHLH
c113926_g1_i1	GSVIVT01030085001	NF-YB
c113926_g1_i3	GSVIVT01030085001	NF-YB
c113934_g1_i10	GRMZM2G344521_P01	B3
c113940_g3_i2	PDK_30s1160841g001	ARF
c113944_g1_i3	ObartAA03S_FGP29167	B3
c113966_g1_i1	Si001565m	MYB
c113979_g1_i2	GSMUA_Achr9P13010_001	MIKC
c114003_g1_i1	OpuncBB_FGP24461	G2-like
c114003_g1_i3	OpuncBB_FGP24461	G2-like
c114007_g1_i5	Jcr4S02193.10	NF-YB
c114053_g1_i1	OpuncBB_FGP24418	bZIP
c114053_g1_i3	OpuncBB_FGP24418	bZIP
c114105_g1_i1	PDK_30s873781g005	C3H
c114109_g1_i2	GSMUA_Achr10P22520_001	TALE
c114151_g1_i7	Scf00343.g15875.t1	ARF
c114159_g1_i8	mrna09125.1-v1.0-hybrid	bHLH
c114170_g2_i2	LOC_Os12g06010.1	bZIP
c114178_g2_i2	29656.m000483	NF-YC
c114178_g2_i4	29656.m000483	NF-YC
c114193_g2_i3	PH01002606G0040	HSF
c114198_g1_i1	Jcr4S02193.10	NF-YB
c114214_g1_i1	PK03054.1	HD-ZIP
c114267_g2_i1	PH01002606G0040	HSF
c114275_g2_i1	EMT19245	FAR1
c114297_g1_i6	Jcr4S00282.90	NAC
c114302_g2_i1	MEDTR3G005900.1	M-type
c114317_g1_i2	Si017191m	G2-like
c114326_g4_i1	Tae039974	GRAS
c114332_g1_i4	Pbr023394.1	C2H2
c114341_g1_i2	EMT21706	NAC
c114359_g1_i1	Bra010085	MYB
c114365_g2_i2	PH01002606G0040	HSF
c114386_g2_i1	PH01002606G0040	HSF
c114386_g2_i3	PH01002606G0040	HSF
c114386_g2_i4	PH01002606G0040	HSF
c114391_g1_i2	EMT14411	C2H2
c114393_g1_i9	BGIOSGA035149-PA	FAR1
c114410_g1_i1	EMT26167	WRKY
c114410_g1_i8	LOC_Os07g17230.1	B3
c114414_g1_i3	Thecc1EG000435t1	GRAS
c114421_g6_i2	LOC_Os04g22990.1	FAR1
c114425_g1_i2	Bra013662	M-type
c114430_g1_i2	mrna02674.1-v1.0-hybrid	TALE
c114455_g1_i1	Cucsa.049870.1	C2H2
c114460_g4_i1	Pbr042464.1	GRAS
c114462_g1_i3	XP_004513029	ERF
c114466_g1_i3	MDP0000264827	bHLH
c114504_g1_i2	PH01002606G0040	HSF
c114508_g3_i1	mrna28322.1-v1.0-hybrid	HD-ZIP
c114516_g1_i6	ObartAA03S_FGP8440	C2H2
c114532_g1_i9	Si002365m	WRKY
c114534_g1_i1	Si001941m	MYB_related
c114579_g2_i1	MDP0000574942	MYB
c114579_g2_i2	MDP0000574942	MYB
c114579_g4_i1	MDP0000574942	MYB
c114579_g4_i2	MDP0000574942	MYB
c114598_g1_i1	GSMUA_Achr11P19880_001	ERF
c114615_g2_i6	GSMUA_Achr10P22520_001	TALE
c114639_g1_i2	Si001165m	C2H2
c114646_g3_i1	PDK_30s1160841g001	ARF
c114661_g1_i1	MDP0000451038	Trihelix
c114675_g2_i3	Si017982m	MYB_related
c114691_g1_i1	Bra001729	B3
c114693_g1_i2	PGSC0003DMP400013697	HB-other
c114693_g1_i3	MDP0000277077	NF-YB
c114694_g2_i1	Pbr030871.1	C2H2
c114739_g3_i1	Ghi013563	S1Fa-like
c114744_g1_i6	MEDTR1G042290.1	M-type
c114750_g1_i2	Thecc1EG000515t1	B3
c114764_g1_i2	Si029353m	HRT-like
c114833_g1_i2	BGIOSGA036980-PA	NAC
c114837_g1_i1	mrna13309.1-v1.0-hybrid	FAR1
c114848_g2_i4	Bra013842	GeBP
c114848_g4_i2	Thecc1EG000515t1	B3
c114881_g1_i7	MEDTR6G005540.1	G2-like
c114897_g1_i2	MDP0000242456	B3
c114945_g1_i3	GSMUA_Achr1P17680_001	C2H2
c114961_g2_i1	GSMUA_Achr1P26400_001	bZIP
c114961_g2_i3	GSMUA_Achr1P26400_001	bZIP
c114965_g1_i2	Lus10038823	bHLH
c114965_g1_i6	Lus10038823	bHLH
c114991_g1_i3	Bra015108	NAC
c114995_g1_i1	BGIOSGA034759-PA	bZIP
c114999_g1_i3	PH01003422G0070	bHLH
c115007_g1_i2	Sof000735	bHLH
c115015_g1_i2	MDP0000283274	B3
c115015_g1_i5	MDP0000283274	B3
c115046_g1_i4	Glyma04g34912.1	bHLH
c115058_g1_i1	MDP0000320566	NAC
c115070_g1_i2	PH01000020G0110	NAC
c115073_g1_i4	LOC_Os10g34884.1	FAR1
c115086_g1_i1	GRMZM2G544539_P01	ERF
c115087_g2_i1	MA_178096g0010	STAT
c115133_g2_i5	MDP0000606021	bHLH
c115152_g2_i3	OpuncBB_FGP22587	MYB_related
c115157_g1_i1	BGIOSGA023462-PA	C3H
c115159_g4_i1	Thecc1EG000515t1	B3
c115163_g5_i2	ObartAA03S_FGP31495	C2H2
c115190_g2_i2	MDP0000146605	NF-YC
c115216_g1_i1	PGSC0003DMP400000652	bHLH
c115224_g1_i1	Jcr4S05484.20	AP2
c115224_g2_i2	Jcr4S05484.20	AP2
c115249_g3_i5	Si008220m	GRAS
c115254_g1_i1	Si022461m	WRKY
c115254_g1_i2	Si022461m	WRKY
c115256_g1_i1	Si035819m	bHLH
c115256_g1_i7	GRMZM2G065374_P01	bHLH
c115256_g1_i9	Si035819m	bHLH
c115266_g1_i2	Pbr019774.1	MYB_related
c115268_g1_i1	Si016509m	ARF
c115268_g2_i3	Si009541m	ARF
c115279_g1_i3	EMT07921	FAR1
c115298_g1_i2	EMT07921	FAR1
c115298_g1_i3	PH01003485G0070	WRKY
c1152_g1_i1	Jcr4S03153.50	GRAS
c115367_g2_i3	PH01003422G0070	bHLH
c115369_g1_i10	MDP0000304584	C3H
c115369_g1_i3	MDP0000304584	C3H
c115370_g1_i1	Lus10003548	NAC
c115382_g2_i6	PDK_30s849551g004	bHLH
c115412_g5_i1	Aquca_100_00034.3	TCP
c115444_g7_i1	MA_178096g0010	STAT
c115453_g1_i1	Potri.012G137500.1	FAR1
c115453_g2_i1	Glyma04g34912.1	bHLH
c115457_g1_i1	EMT07921	FAR1
c115468_g1_i3	Si010044m	E2F/DP
c115468_g1_i5	Si010122m	E2F/DP
c115519_g1_i3	Lus10038823	bHLH
c115519_g1_i4	Lus10038823	bHLH
c115538_g1_i1	mrna09125.1-v1.0-hybrid	bHLH
c115548_g3_i1	EMS59827	ERF
c115548_g4_i2	EMS59827	ERF
c115565_g1_i1	GRMZM2G023119_P02	Trihelix
c115565_g1_i2	GRMZM2G023119_P02	Trihelix
c115581_g1_i7	EMS61390	bHLH
c115596_g1_i10	LOC_Os02g29640.1	FAR1
c115611_g3_i3	AC202489_11.1	WRKY
c115630_g1_i1	EMT05641	FAR1
c115631_g2_i3	Pbr023394.1	C2H2
c115645_g1_i1	Sobic.008G016300.1.p	FAR1
c115651_g2_i2	BGIOSGA012704-PA	MYB_related
c115651_g2_i8	BGIOSGA012704-PA	MYB_related
c115659_g2_i3	Pp1s50_82V6.1	LFY
c115659_g2_i6	Pp1s50_82V6.1	LFY
c115685_g4_i1	MDP0000685403	B3
c115701_g1_i1	MA_11351g0010	WRKY
c115701_g2_i1	Nta000199	WRKY
c115702_g1_i3	MDP0000265073	NAC
c115733_g1_i1	27791.m000083	NF-X1
c115739_g2_i1	PH01002606G0040	HSF
c115751_g1_i1	Si037189m	HD-ZIP
c115751_g1_i3	Si037189m	HD-ZIP
c115757_g1_i1	C.cajan_44612	S1Fa-like
c115757_g2_i1	Jcr4S02193.10	NF-YB
c115760_g1_i1	Si017931m	NAC
c115777_g2_i1	Si006975m	NAC
c115832_g1_i1	GSMUA_Achr6P04510_001	GATA
c115841_g2_i1	BGIOSGA034756-PA	NAC
c115885_g1_i2	MDP0000240167	CPP
c115890_g1_i1	GSVIVT01032785001	ERF
c115890_g1_i2	GSVIVT01032785001	ERF
c115917_g1_i2	mrna09125.1-v1.0-hybrid	bHLH
c115922_g1_i4	Si010077m	MYB_related
c115922_g1_i5	Si010077m	MYB_related
c115929_g1_i1	MA_11351g0010	WRKY
c115933_g1_i1	GSMUA_Achr9P10530_001	LBD
c115933_g2_i1	GSMUA_Achr9P10530_001	LBD
c115943_g1_i2	Tae048710	NAC
c115953_g1_i2	GSMUA_Achr4P28960_001	SBP
c115955_g1_i1	Si021594m	bHLH
c115955_g1_i5	Si021594m	bHLH
c115957_g2_i3	PH01003485G0070	WRKY
c115971_g2_i10	EMT05641	FAR1
c115971_g2_i9	LOC_Os11g12360.1	M-type
c115974_g1_i2	OpuncBB_FGP24461	G2-like
c115979_g1_i1	chr2.CM1882.180.r2.a	ARR-B
c116001_g4_i2	Lus10003386	bHLH
c116020_g1_i1	GSMUA_Achr10P22520_001	TALE
c116020_g1_i6	GSVIVT01016458001	TALE
c116030_g2_i1	mrna15055.1-v1.0-hybrid	G2-like
c116037_g3_i2	MDP0000289260	BES1
c116066_g1_i1	MDP0000191614	NAC
c116069_g6_i7	MDP0000191614	NAC
c116070_g1_i3	MDP0000261185	FAR1
c116082_g1_i1	BGIOSGA032671-PA	FAR1
c116082_g1_i2	BGIOSGA032671-PA	FAR1
c116089_g1_i1	mrna09125.1-v1.0-hybrid	bHLH
c116096_g2_i3	MEDTR3G005900.1	M-type
c116107_g2_i3	Pbr039133.1	AP2
c116121_g1_i1	EMT05641	FAR1
c116124_g1_i4	MDP0000247737	FAR1
c116133_g1_i2	XP_004510098	WRKY
c116133_g1_i4	XP_004510098	WRKY
c116150_g1_i1	Si022331m	bZIP
c116150_g1_i2	Si022331m	bZIP
c116150_g1_i4	Si022331m	bZIP
c116151_g1_i2	LOC_Os10g34884.1	FAR1
c116153_g2_i2	Pbr002083.1	ERF
c116153_g3_i1	Pbr002083.1	ERF
c116163_g1_i3	EMT08764	B3
c116205_g1_i2	MDP0000259403	GRAS
c116205_g1_i5	MDP0000259403	GRAS
c116219_g2_i1	Jcr4S02193.10	NF-YB
c116219_g4_i1	Jcr4S02193.10	NF-YB
c116220_g2_i7	C.cajan_44612	S1Fa-like
c116220_g3_i1	PH01001260G0280	bHLH
c116237_g1_i1	GSMUA_Achr10P22520_001	TALE
c116237_g1_i2	GSMUA_Achr10P22520_001	TALE
c116250_g1_i1	312791	bHLH
c116260_g1_i3	mrna31843.1-v1.0-hybrid	WRKY
c116265_g1_i3	PDK_30s1160841g001	ARF
c116265_g1_i5	MDP0000261154	bZIP
c116265_g4_i2	PDK_30s1160841g001	ARF
c116281_g1_i1	BGIOSGA035841-PA	MYB_related
c116281_g2_i3	ObartAA03S_FGP10198	MYB_related
c116281_g2_i4	BGIOSGA035841-PA	MYB_related
c116288_g1_i10	MDP0000710259	MYB
c116288_g1_i1	MDP0000710259	MYB
c116310_g1_i1	Sobic.009G024600.3.p	AP2
c116310_g1_i9	Sobic.009G024600.2.p	AP2
c116326_g1_i1	mrna03614.1-v1.0-hybrid	C2H2
c116327_g2_i2	ObartAA03S_FGP26692	HB-other
c116327_g2_i5	ObartAA03S_FGP26692	HB-other
c116353_g1_i2	27791.m000083	NF-X1
c116353_g1_i3	27791.m000083	NF-X1
c116360_g3_i1	ObartAA03S_FGP24861	G2-like
c116363_g3_i1	ObartAA03S_FGP25422	G2-like
c116391_g1_i1	Si016508m	GRAS
c116503_g1_i4	PDK_30s1160841g001	ARF
c116510_g2_i3	Sobic.001G314400.1.p	MIKC
c116538_g1_i4	Bra013812	MIKC
c116549_g1_i3	MEDTR4G159020.1	CPP
c116555_g2_i1	889097	STAT
c116561_g3_i2	MDP0000265619	Nin-like
c116565_g1_i11	Lus10043264	YABBY
c116578_g1_i2	BGIOSGA032671-PA	FAR1
c116591_g1_i2	PDK_30s873781g005	C3H
c116636_g1_i1	BGIOSGA035841-PA	MYB_related
c116658_g1_i1	OpuncBB_FGP22587	MYB_related
c116658_g1_i3	mrna09125.1-v1.0-hybrid	bHLH
c116658_g1_i6	Scf00764.g21546.t1	S1Fa-like
c116662_g2_i6	mrna12442.1-v1.0-hybrid	NAC
c116662_g2_i7	mrna12442.1-v1.0-hybrid	NAC
c116663_g2_i1	Si029872m	MYB
c116663_g2_i2	Si029872m	MYB
c116665_g2_i8	Sobic.002G290900.1.p	NAC
c116668_g4_i2	GSVIVT01030079001	FAR1
c116676_g1_i1	MEDTR3G005900.1	M-type
c116676_g1_i3	MEDTR3G005900.1	M-type
c116676_g3_i5	NNU_007278-RA	WRKY
c116677_g2_i3	MDP0000282906	MYB_related
c116684_g1_i1	419761	EIL
c116684_g1_i3	419761	EIL
c116697_g3_i1	Glyma04g34912.1	bHLH
c116697_g4_i5	Glyma04g34912.1	bHLH
c116697_g7_i1	Glyma04g34912.1	bHLH
c116717_g3_i3	GSMUA_Achr6P04510_001	GATA
c116718_g1_i1	mrna13277.1-v1.0-hybrid	MIKC
c116720_g1_i1	Si026391m	Trihelix
c116727_g1_i1	GSVIVT01019717001	ERF
c116745_g1_i1	BGIOSGA035841-PA	MYB_related
c116755_g1_i1	BGIOSGA000239-PA	HD-ZIP
c116758_g4_i1	Lus10018414	MYB_related
c116762_g1_i2	Gorai.009G279300.1	bHLH
c116770_g1_i3	Si018306m	ERF
c116770_g1_i4	Sobic.004G151500.1.p	ERF
c116782_g1_i1	ObartAA03S_FGP14057	G2-like
c116833_g1_i1	Lus10030531	bZIP
c116833_g2_i1	Thecc1EG000515t1	B3
c116833_g2_i4	OB06G28840.1	bHLH
c116833_g3_i1	Bra013842	GeBP
c116845_g1_i4	Solyc02g081270.2.1	NAC
c116845_g1_i5	Solyc02g081270.2.1	NAC
c116852_g2_i2	NNU_016725-RA	GRAS
c116852_g2_i3	GSVIVT01019717001	ERF
c116865_g3_i7	mrna32207.1-v1.0-hybrid	TALE
c116892_g1_i1	mrna27137.1-v1.0-hybrid	STAT
c116898_g1_i2	GSMUA_Achr9P13010_001	MIKC
c116902_g1_i2	mrna24179.1-v1.0-hybrid	NAC
c116916_g1_i2	Si010410m	NAC
c116916_g1_i3	Si010410m	NAC
c116916_g1_i5	Si010410m	NAC
c116916_g1_i6	Si010410m	NAC
c116916_g2_i2	EMT20798	MYB_related
c116916_g2_i4	EMT20798	MYB_related
c116916_g2_i5	EMT20798	MYB_related
c116923_g1_i1	PH01002606G0040	HSF
c116948_g1_i4	Glyma12g30975.1	bZIP
c116949_g1_i1	MEDTR3G163370.1	MYB_related
c117019_g1_i13	MDP0000319957	ARF
c117028_g2_i3	Gorai.008G201000.2	WRKY
c117031_g1_i4	PK03054.1	HD-ZIP
c117062_g1_i2	mrna09125.1-v1.0-hybrid	bHLH
c117068_g1_i2	Bra010085	MYB
c117077_g3_i1	MDP0000270344	BES1
c117081_g2_i4	ObartAA03S_FGP22299	MYB_related
c117101_g1_i3	MDP0000283274	B3
c117101_g2_i2	PH01003485G0070	WRKY
c117105_g1_i2	Scf00089.g7885.t1	B3
c117106_g1_i4	ObartAA03S_FGP24861	G2-like
c117107_g1_i1	MDP0000265619	Nin-like
c117107_g1_i4	MDP0000265619	Nin-like
c117128_g1_i1	Thecc1EG000515t1	B3
c117160_g1_i1	ObartAA03S_FGP22299	MYB_related
c117181_g1_i15	Si017520m	SBP
c117195_g2_i1	OpuncBB_FGP20054	NAC
c117195_g2_i2	XP_004513029	ERF
c117195_g2_i3	OpuncBB_FGP20054	NAC
c117199_g6_i2	PH01002606G0040	HSF
c117200_g1_i4	MDP0000215590	WRKY
c117201_g1_i1	EMS53359	WRKY
c117205_g1_i1	Scf00089.g7885.t1	B3
c117225_g1_i3	OpuncBB_FGP24418	bZIP
c117241_g3_i2	Sobic.004G251300.1.p	HD-ZIP
c117241_g7_i1	Si030822m	HD-ZIP
c117254_g1_i7	GSMUA_Achr7P06400_001	C3H
c117264_g1_i1	PDK_30s1160841g001	ARF
c117264_g7_i1	PDK_30s1160841g001	ARF
c117272_g1_i1	Can007368	ERF
c117288_g1_i6	Can011627	B3
c117293_g1_i1	ObartAA03S_FGP26692	HB-other
c117298_g1_i2	PDK_30s1093121g001	bZIP
c117333_g2_i3	Jcr4S00282.90	NAC
c117338_g2_i5	mrna09125.1-v1.0-hybrid	bHLH
c117341_g1_i1	Can011627	B3
c117357_g2_i2	Si029213m	EIL
c117367_g3_i1	GSVIVT01015183001	HSF
c117398_g1_i1	27791.m000083	NF-X1
c117411_g3_i2	C.cajan_44612	S1Fa-like
c117416_g1_i1	GSVIVT01019717001	ERF
c117416_g2_i1	GSVIVT01019717001	ERF
c117416_g2_i2	GSVIVT01019717001	ERF
c117418_g1_i3	Jcr4S02193.10	NF-YB
c117442_g3_i7	Jcr4S00282.90	NAC
c117443_g2_i4	PH01005551G0030	CO-like
c117450_g3_i3	C.cajan_44612	S1Fa-like
c117450_g5_i1	Can011627	B3
c117455_g4_i5	Neem_1536_f_3	bHLH
c117456_g4_i2	Si014231m	HD-ZIP
c117462_g1_i1	Pbr011696.1	bHLH
c117484_g1_i3	Jcr4S00206.70	FAR1
c117515_g1_i2	Si000283m	HD-ZIP
c117515_g2_i1	Si034254m	HD-ZIP
c117533_g1_i1	GRMZM2G394941_P01	Dof
c117533_g3_i1	Ghi004271	Dof
c117562_g1_i1	ObartAA03S_FGP4185	SRS
c117578_g1_i1	mgv1a001951m	S1Fa-like
c117578_g3_i1	PGSC0003DMP400009745	NAC
c117591_g1_i6	MDP0000242596	WRKY
c117599_g1_i1	Pbr019774.1	MYB_related
c117601_g3_i1	GRMZM2G083374_P01	FAR1
c117606_g2_i4	Pbr038274.1	bHLH
c117616_g1_i3	mrna31023.1-v1.0-hybrid	C3H
c117616_g1_i4	GSMUA_Achr10P22520_001	TALE
c117616_g2_i1	GSMUA_Achr10P22520_001	TALE
c117616_g3_i1	GSMUA_Achr10P22520_001	TALE
c117644_g1_i2	GRMZM2G021475_P01	HB-other
c117667_g1_i7	Sobic.009G135300.2.p	FAR1
c117672_g2_i1	GSMUA_Achr6P04510_001	GATA
c117677_g1_i2	Si026574m	MYB
c117701_g1_i5	Jcr4S00018.10	MIKC
c117702_g1_i1	mrna02686.1-v1.0-hybrid	GATA
c117711_g1_i1	Scf00724.g21165.t1	HD-ZIP
c117719_g2_i1	Lus10031505	NF-YA
c117719_g3_i2	Lus10031505	NF-YA
c117719_g3_i5	Lus10031505	NF-YA
c117723_g1_i11	LOC_Os05g30720.1	FAR1
c117726_g1_i3	Sobic.005G106400.1.p	FAR1
c117735_g1_i7	PDK_30s713921g001	HSF
c117736_g3_i1	Jcr4S05030.40	MYB
c117744_g1_i1	ObartAA03S_FGP4185	SRS
c117744_g3_i1	ObartAA03S_FGP4185	SRS
c117744_g3_i2	ObartAA03S_FGP4185	SRS
c117744_g4_i1	ObartAA03S_FGP4185	SRS
c117745_g1_i1	PGSC0003DMP400038397	C3H
c117784_g1_i3	mrna31843.1-v1.0-hybrid	WRKY
c117787_g1_i8	Sobic.005G106400.1.p	FAR1
c117798_g1_i2	MEDTR4G159020.1	CPP
c117805_g1_i1	MEDTR3G005900.1	M-type
c117805_g2_i1	Sobic.006G051700.1.p	WRKY
c117806_g1_i2	MEDTR3G005900.1	M-type
c117813_g3_i2	312791	bHLH
c117813_g3_i3	312791	bHLH
c117832_g1_i8	Bra013842	GeBP
c117865_g2_i2	Pbr030871.1	C2H2
c117869_g3_i2	Thecc1EG000515t1	B3
c117897_g1_i12	LOC_Os05g03800.1	FAR1
c117900_g1_i1	Si009501m	FAR1
c117915_g1_i2	PH01001500G0110	WRKY
c117915_g1_i9	BGIOSGA035675-PA	WRKY
c117926_g1_i4	Pbr031344.1	C2H2
c117947_g2_i2	mrna25871.1-v1.0-hybrid	M-type
c117964_g1_i1	ObartAA03S_FGP17685	C3H
c118006_g1_i4	mrna01596.1-v1.0-hybrid	WRKY
c118014_g1_i3	estExt_fgenesh3_pg.C_130070	SBP
c118026_g3_i1	GRMZM2G169654_P01	RAV
c118026_g4_i1	Si004045m	RAV
c118026_g5_i1	Si001909m	RAV
c118036_g1_i1	Si037200m	NF-YC
c118036_g1_i3	Si037200m	NF-YC
c118041_g1_i1	OpuncBB_FGP22587	MYB_related
c118044_g1_i2	Can001023	C2H2
c118056_g3_i4	EuGene.0900010205	C3H
c118088_g1_i2	OpuncBB_FGP24418	bZIP
c118089_g4_i1	Scf00775.g21646.t1	G2-like
c118098_g2_i2	Pbr023394.1	C2H2
c118100_g1_i2	ObartAA03S_FGP15282	C3H
c118100_g1_i3	ObartAA03S_FGP15282	C3H
c118103_g2_i10	MDP0000263576	GRAS
c118110_g1_i1	OpuncBB_FGP5329	E2F/DP
c118110_g6_i1	Lus10030531	bZIP
c118112_g1_i4	Jcr4S02193.10	NF-YB
c118115_g2_i1	EMS59827	ERF
c118126_g1_i5	MDP0000295593	bHLH
c118139_g1_i5	Si001436m	GRAS
c118156_g1_i2	MDP0000238851	ERF
c118171_g3_i3	MDP0000266172	Nin-like
c118193_g1_i3	PK03054.1	HD-ZIP
c118200_g1_i1	Lus10018414	MYB_related
c118232_g4_i11	Glyma16g09720.1	LBD
c118232_g4_i3	Glyma16g09720.1	LBD
c118234_g1_i2	Pbr019774.1	MYB_related
c118237_g1_i1	MDP0000311595	NF-YA
c118237_g1_i8	MDP0000311595	NF-YA
c118240_g2_i2	Potri.004G161700.3	C3H
c118240_g2_i4	Carubv10016583m	C3H
c118274_g1_i1	Si006303m	TALE
c118275_g2_i2	BGIOSGA000239-PA	HD-ZIP
c118275_g2_i3	BGIOSGA000239-PA	HD-ZIP
c118296_g1_i1	Neem_37184_f_1	C3H
c118297_g1_i1	MDP0000245233	bHLH
c118308_g1_i2	Si001242m	bHLH
c118352_g2_i2	Nta000199	WRKY
c118357_g4_i3	403456	Dof
c118357_g4_i4	403456	Dof
c118397_g1_i4	mrna32207.1-v1.0-hybrid	TALE
c118397_g1_i7	mrna32207.1-v1.0-hybrid	TALE
c118397_g1_i8	mrna32207.1-v1.0-hybrid	TALE
c118399_g1_i1	Thecc1EG029045t1	C2H2
c118399_g1_i3	Thecc1EG029045t1	C2H2
c118405_g1_i6	Pbr002023.1	AP2
c118409_g5_i2	OpuncBB_FGP29713	ERF
c118428_g1_i1	Si017690m	bHLH
c118428_g1_i5	Si017690m	bHLH
c118432_g1_i1	MDP0000294614	NAC
c118432_g1_i3	MDP0000294614	NAC
c118434_g1_i6	Bra035708	GATA
c118471_g3_i13	GSMUA_Achr2P20130_001	WRKY
c118476_g2_i1	LOC_Os12g06010.1	bZIP
c118484_g5_i2	mrna15187.1-v1.0-hybrid	bHLH
c118499_g2_i5	MDP0000305994	S1Fa-like
c118501_g3_i1	ObartAA03S_FGP18337	bHLH
c118527_g2_i2	BGIOSGA012704-PA	MYB_related
c118531_g1_i2	Si029213m	EIL
c118576_g1_i2	NNU_022570-RA	NAC
c118585_g1_i2	mrna01596.1-v1.0-hybrid	WRKY
c118586_g3_i1	Lus10040166	GRAS
c118604_g3_i1	MDP0000283274	B3
c118604_g3_i2	MDP0000283274	B3
c118611_g2_i1	EMT07921	FAR1
c118632_g2_i1	PH01000794G0210	MIKC
c118636_g1_i2	Si014149m	NAC
c118636_g3_i1	Si014149m	NAC
c118646_g5_i1	mrna32207.1-v1.0-hybrid	TALE
c118700_g1_i2	311885	bZIP
c118719_g1_i3	BGIOSGA036980-PA	NAC
c118722_g1_i3	IGS.gm_21_00076	B3
c118732_g1_i4	Si013867m	bHLH
c118739_g2_i2	Jcr4S05030.40	MYB
c118763_g1_i1	ObartAA03S_FGP13632	bHLH
c118777_g3_i2	MDP0000304669	bHLH
c118788_g2_i2	mrna24941.1-v1.0-hybrid	DBB
c118798_g2_i6	mrna27595.1-v1.0-hybrid	B3
c118814_g1_i1	mrna31001.1-v1.0-hybrid	C3H
c118816_g2_i1	PH01000020G0110	NAC
c118828_g3_i1	GSMUA_Achr2P12930_001	NF-YA
c118829_g2_i1	Scf00089.g7885.t1	B3
c118890_g1_i6	GSMUA_Achr10P22520_001	TALE
c118890_g3_i1	GSVIVT01016458001	TALE
c118918_g3_i1	PH01002141G0040	G2-like
c118938_g1_i1	MDP0000265619	Nin-like
c118948_g1_i2	MA_173829g0020	NAC
c118952_g3_i3	MDP0000464809	GRAS
c118955_g4_i2	Tae048321	G2-like
c118955_g5_i3	Si030286m	G2-like
c118965_g3_i3	mrna00620.1-v1.0-hybrid	BBR-BPC
c118965_g4_i1	mrna00620.1-v1.0-hybrid	BBR-BPC
c118992_g2_i2	PDK_30s1160841g001	ARF
c119003_g1_i11	Lus10009218	C2H2
c119003_g1_i5	Jcr4S00282.90	NAC
c119030_g3_i1	Scf00775.g21646.t1	G2-like
c119038_g1_i2	Lus10007348	MYB_related
c119038_g2_i2	Lus10007348	MYB_related
c119038_g2_i3	Lus10007348	MYB_related
c119038_g2_i4	Lus10007348	MYB_related
c119040_g1_i2	MA_10429485g0010	EIL
c119040_g1_i3	MDP0000141948	bZIP
c119057_g3_i1	EMT26167	WRKY
c119060_g1_i1	Lus10040166	GRAS
c119074_g2_i1	GSMUA_Achr10P22520_001	TALE
c119087_g3_i1	EMT05641	FAR1
c119099_g2_i2	27791.m000083	NF-X1
c119114_g1_i1	Si016509m	ARF
c119114_g1_i2	Si016509m	ARF
c119114_g1_i3	Si016509m	ARF
c119191_g1_i3	BGIOSGA028421-PA	C2H2
c119202_g1_i4	Si040064m	GATA
c119207_g1_i1	MDP0000685403	B3
c119213_g1_i2	Pbr019774.1	MYB_related
c119225_g1_i3	PDK_30s808371g001	B3
c119235_g1_i5	GRMZM2G015037_P01	TCP
c119242_g2_i2	mrna31023.1-v1.0-hybrid	C3H
c119248_g2_i4	Sof017544	LBD
c119250_g1_i2	mrna19889.1-v1.0-hybrid	C3H
c119254_g1_i2	AT4G12020.2	WRKY
c119287_g2_i4	MDP0000710259	MYB
c119322_g1_i3	Eucgr.E02744.6	C2H2
c119330_g1_i1	Can011627	B3
c119330_g1_i2	mrna27137.1-v1.0-hybrid	STAT
c119334_g2_i1	Bra031186	B3
c119335_g3_i1	Si005991m	ARF
c119335_g3_i8	Si005991m	ARF
c119337_g1_i1	MDP0000265619	Nin-like
c119337_g1_i2	PH01003957G0030	E2F/DP
c119359_g2_i3	Bradi1g45170.1	Nin-like
c119368_g1_i1	Lus10038670	NAC
c119397_g1_i4	Lus10043264	YABBY
c119412_g2_i2	Can011627	B3
c119423_g1_i1	MA_10429485g0010	EIL
c119426_g3_i1	PH01003485G0070	WRKY
c119439_g1_i3	Si025833m	NAC
c119456_g2_i1	EMT03342	WRKY
c119459_g1_i2	PK03054.1	HD-ZIP
c119464_g3_i1	OB05G31630.1	WRKY
c119464_g3_i2	MDP0000283274	B3
c119496_g1_i1	Glyma09g34850.1	FAR1
c119496_g1_i2	Glyma09g34850.1	FAR1
c119502_g1_i5	MDP0000286589	bHLH
c119512_g1_i1	GRMZM2G153575_P01	Trihelix
c119512_g2_i4	GRMZM2G153575_P01	Trihelix
c119545_g1_i2	BGIOSGA009723-PA	FAR1
c119556_g2_i4	Tae026814	GRAS
c119579_g1_i13	MDP0000272716	NF-YC
c119579_g1_i4	MDP0000272716	NF-YC
c119585_g1_i1	OpuncBB_FGP24418	bZIP
c119590_g1_i2	Thecc1EG029045t1	C2H2
c119610_g1_i1	GSMUA_Achr7P10520_001	MYB
c119617_g3_i5	OpuncBB_FGP25476	C2H2
c119622_g1_i2	PK03054.1	HD-ZIP
c119666_g1_i2	PH01003957G0030	E2F/DP
c119672_g2_i4	Si006449m	G2-like
c119676_g1_i3	mrna01596.1-v1.0-hybrid	WRKY
c119691_g1_i1	OpuncBB_FGP24418	bZIP
c119691_g1_i2	OpuncBB_FGP24418	bZIP
c119691_g2_i1	OpuncBB_FGP24418	bZIP
c119698_g1_i10	EMT03342	WRKY
c119716_g2_i3	GSMUA_Achr9P10530_001	LBD
c119716_g2_i4	Si030088m	ERF
c119717_g3_i1	Scf00343.g15875.t1	ARF
c119720_g1_i3	EMT03342	WRKY
c119732_g2_i1	MEDTR3G005900.1	M-type
c119744_g2_i1	Si023330m	ERF
c119762_g2_i6	Scf00393.g16874.t1	Dof
c119783_g1_i2	OpuncBB_FGP24418	bZIP
c119783_g1_i3	OpuncBB_FGP24418	bZIP
c119789_g1_i1	Lus10043264	YABBY
c119793_g4_i1	BGIOSGA000239-PA	HD-ZIP
c119832_g1_i1	PDK_30s1160841g001	ARF
c119844_g4_i2	EMT08764	B3
c119847_g1_i2	GSMUA_Achr4P07150_001	NAC
c119848_g1_i3	Pbr029880.1	NF-YB
c119848_g2_i1	Pbr029880.1	NF-YB
c119856_g1_i4	MDP0000232659	GRAS
c119864_g1_i6	PDK_30s1160841g001	ARF
c119870_g1_i1	Lus10038670	NAC
c119870_g1_i2	Lus10038670	NAC
c119870_g1_i6	Lus10038670	NAC
c119871_g1_i5	Aan015255	MYB
c119881_g1_i1	LOC_Os03g13400.1	C2H2
c119881_g3_i1	Sof016922	C2H2
c119881_g3_i3	Tae056999	C2H2
c119899_g3_i2	MEDTR7G132670.1	C3H
c119920_g1_i1	Aquca_013_00313.1	BES1
c119930_g3_i4	Thecc1EG000515t1	B3
c119944_g6_i1	Si009863m	C2H2
c119955_g1_i1	Gorai.005G014600.1	GRAS
c119970_g2_i3	Thecc1EG000515t1	B3
c119973_g5_i1	EMS59548	C2H2
c119973_g5_i2	EMS59548	C2H2
c119974_g1_i1	MDP0000282531	BES1
c119974_g1_i2	MDP0000282531	BES1
c119982_g1_i2	LOC_Os12g06010.1	bZIP
c119995_g1_i1	Can007368	ERF
c120007_g1_i1	MDP0000255768	WRKY
c120035_g1_i1	GRMZM2G062651_P01	VOZ
c120035_g2_i5	mrna12442.1-v1.0-hybrid	NAC
c120040_g1_i1	gwEuk.1.479.1	ARR-B
c120045_g1_i3	MDP0000265619	Nin-like
c120051_g2_i13	Lus10043264	YABBY
c120051_g2_i6	Lus10043264	YABBY
c120051_g2_i7	Aan015255	MYB
c120059_g1_i2	XP_004498230	SBP
c120065_g1_i2	OpuncBB_FGP24461	G2-like
c120086_g1_i2	mrna01596.1-v1.0-hybrid	WRKY
c120144_g1_i3	PH01001474G0470	HB-other
c120156_g1_i1	Lus10031505	NF-YA
c120156_g1_i2	Lus10031505	NF-YA
c120156_g1_i3	Lus10031505	NF-YA
c120156_g1_i4	Aan016747	ERF
c120177_g1_i2	GRMZM2G137380_P01	bHLH
c120211_g2_i1	mrna18483.1-v1.0-hybrid	M-type
c120219_g1_i7	Pbr019774.1	MYB_related
c120219_g1_i9	Pbr019774.1	MYB_related
c120228_g1_i2	Si000223m	NF-X1
c120230_g3_i5	EMT29229	B3
c120236_g1_i2	GRMZM2G351232_P01	E2F/DP
c120236_g1_i3	GRMZM2G351232_P01	E2F/DP
c120236_g1_i4	GRMZM2G351232_P01	E2F/DP
c120236_g2_i2	GRMZM2G351232_P01	E2F/DP
c120246_g3_i7	Pbr002083.1	ERF
c120282_g1_i1	OpuncBB_FGP8130	WRKY
c120300_g1_i1	Si034133m	Nin-like
c120300_g1_i3	Si034133m	Nin-like
c120300_g1_i4	Si034133m	Nin-like
c120306_g2_i2	mrna09125.1-v1.0-hybrid	bHLH
c120323_g1_i3	GRMZM5G873586_P04	LBD
c120337_g2_i4	Lus10020727	bHLH
c120350_g1_i4	ObartAA03S_FGP15120	C3H
c120375_g1_i4	BGIOSGA000239-PA	HD-ZIP
c120376_g3_i4	mrna32207.1-v1.0-hybrid	TALE
c120408_g2_i1	mrna01596.1-v1.0-hybrid	WRKY
c120412_g1_i1	ObartAA03S_FGP26692	HB-other
c120413_g2_i1	OpuncBB_FGP24418	bZIP
c120413_g2_i2	OpuncBB_FGP24418	bZIP
c120413_g2_i3	C.cajan_22601	bZIP
c120441_g1_i1	OpuncBB_FGP24418	bZIP
c120441_g1_i2	OpuncBB_FGP24418	bZIP
c120446_g1_i4	EMT03342	WRKY
c120446_g1_i6	EMT03342	WRKY
c120455_g1_i1	GSMUA_Achr4P19750_001	GRAS
c120508_g1_i2	Si033886m	C2H2
c120532_g1_i5	GRMZM5G899865_P01	bHLH
c120544_g3_i1	Si010590m	Trihelix
c120558_g1_i1	mrna30478.1-v1.0-hybrid	bHLH
c120561_g1_i3	Can011627	B3
c120576_g1_i1	LOC_Os11g12360.1	M-type
c120606_g2_i5	EMT19461	GRAS
c120635_g1_i1	MDP0000265619	Nin-like
c120635_g2_i1	MDP0000265619	Nin-like
c120635_g2_i2	MDP0000265619	Nin-like
c120644_g1_i4	Pbr031344.1	C2H2
c120659_g1_i1	Potri.016G025800.2	GRAS
c120659_g1_i6	Potri.016G025800.2	GRAS
c120679_g1_i3	EMT05641	FAR1
c120682_g1_i5	GSMUA_Achr1P07740_001	DBB
c120736_g3_i9	PH01000279G0700	HB-other
c120747_g1_i5	Bradi2g37795.1	FAR1
c120782_g1_i3	Lus10043264	YABBY
c120782_g1_i5	Lus10043264	YABBY
c120782_g1_i8	Lus10043264	YABBY
c120810_g1_i1	MA_1107014g0010	G2-like
c120835_g1_i1	mrna09125.1-v1.0-hybrid	bHLH
c120847_g2_i1	Can007368	ERF
c120872_g1_i4	Pbr019774.1	MYB_related
c120872_g2_i3	Pbr019774.1	MYB_related
c120930_g1_i2	Pbr011696.1	bHLH
c120944_g1_i1	LOC_Os11g12360.1	M-type
c120950_g1_i1	MEDTR3G005900.1	M-type
c121084_g1_i1	GSMUA_Achr10P27000_001	ERF
c121124_g1_i1	Tae026814	GRAS
c121388_g1_i1	Lus10023829	bHLH
c121407_g1_i1	ObartAA03S_FGP8440	C2H2
c121559_g1_i1	Solyc08g075090.2.1	bHLH
c121579_g1_i1	MDP0000246608	AP2
c121799_g1_i1	C.cajan_44612	S1Fa-like
c121835_g1_i1	MDP0000263713	YABBY
c122090_g1_i1	PH01002606G0040	HSF
c122512_g1_i1	MDP0000289260	BES1
c122851_g1_i1	Bra001023	WRKY
c123484_g1_i1	Jcr4S02193.10	NF-YB
c1237_g1_i1	mrna26696.1-v1.0-hybrid	bHLH
c123957_g1_i1	ObartAA03S_FGP8440	C2H2
c124371_g1_i1	Bathy04g01230	C2H2
c124609_g1_i1	MDP0000188242	Dof
c12505_g1_i1	Pbr026954.1	CO-like
c129163_g1_i1	Glyma04g34912.1	bHLH
c129397_g1_i1	LOC_Os12g06010.1	bZIP
c129487_g1_i1	Si001509m	NAC
c129519_g1_i1	MDP0000449389	M-type
c129838_g1_i1	MDP0000318339	FAR1
c129938_g1_i1	mgv1a001951m	S1Fa-like
c129979_g1_i1	Nta013352	bHLH
c130653_g1_i1	GRMZM5G873586_P04	LBD
c130856_g1_i1	LOC_Os12g06010.1	bZIP
c130918_g1_i1	MEDTR2G071530.1	C2H2
c13232_g1_i2	BGIOSGA023566-PA	C3H
c134036_g1_i1	GSVIVT01004860001	CAMTA
c134142_g1_i1	PDK_30s988751g003	WOX
c13664_g1_i1	Pbr038274.1	bHLH
c138838_g1_i1	Jcr4S03304.20	HSF
c141027_g1_i1	Scf00343.g15875.t1	ARF
c141098_g1_i1	AC225518_34.1	bZIP
c141354_g1_i1	Bra039779	S1Fa-like
c141425_g1_i1	MDP0000188242	Dof
c141810_g1_i1	mrna19889.1-v1.0-hybrid	C3H
c141898_g1_i1	PH01001500G0110	WRKY
c141911_g1_i1	mrna28785.1-v1.0-hybrid	bHLH
c141933_g1_i1	MDP0000259403	GRAS
c142299_g1_i1	Si028023m	WRKY
c143718_g1_i1	Neem_16119_f_2	bHLH
c143742_g1_i1	ObartAA03S_FGP2423	NAC
c144212_g1_i1	MDP0000263713	YABBY
c144253_g1_i1	EMT21260	GRAS
c144298_g1_i1	MEDTR3G163370.1	MYB_related
c144962_g1_i1	C.cajan_44612	S1Fa-like
c151912_g1_i1	chr2.LjT04L10.120.r2.m	NAC
c151939_g1_i1	EMT05641	FAR1
c152036_g1_i1	PH01003957G0030	E2F/DP
c152117_g1_i1	MDP0000449389	M-type
c152141_g1_i1	Bathy17g01100	C2H2
c152285_g1_i1	MDP0000296109	MYB
c152412_g1_i1	Thecc1EG015486t1	HD-ZIP
c152475_g1_i1	EMT07921	FAR1
c152920_g1_i1	MDP0000261154	bZIP
c153225_g1_i1	EMT28005	MYB_related
c153362_g1_i1	OpuncBB_FGP22524	MYB_related
c153585_g1_i1	C.cajan_44612	S1Fa-like
c153654_g1_i1	Can002796	MYB_related
c154212_g1_i1	Si008512m	ARR-B
c154914_g1_i1	Jcr4S06752.20	FAR1
c154952_g1_i1	EMS52980	ERF
c154983_g1_i1	GSMUA_Achr7P25320_001	TCP
c155093_g1_i1	MDP0000259898	MYB
c155208_g1_i1	PH01001113G0580	MIKC
c155313_g1_i1	Sobic.010G215100.1.p	AP2
c158052_g1_i1	Lus10031505	NF-YA
c158830_g1_i1	MDP0000315270	GRAS
c16277_g1_i1	EMT26392	FAR1
c162935_g1_i1	MDP0000449389	M-type
c163008_g1_i1	Jcr4S02193.10	NF-YB
c163021_g1_i1	Si022650m	DBB
c163360_g1_i1	PH01000026G0660	ARR-B
c163612_g1_i1	MDP0000449389	M-type
c163958_g1_i1	Potri.013G117600.1	bHLH
c163959_g1_i1	Pbr038274.1	bHLH
c164027_g1_i1	Aan020124	MYB
c164127_g1_i1	mrna29786.1-v1.0-hybrid	WOX
c164167_g1_i1	Jcr4S06752.20	FAR1
c164365_g1_i1	MEDTR2G096630.1	NF-YC
c1645_g2_i1	PH01003485G0070	WRKY
c165880_g1_i1	Bra003237	NAC
c166327_g1_i1	Lus10031505	NF-YA
c166815_g1_i1	EMT28005	MYB_related
c167118_g1_i1	Si004417m	GATA
c168389_g1_i1	PGSC0003DMP400009745	NAC
c169688_g1_i1	OB06G28840.1	bHLH
c174301_g1_i1	mrna32207.1-v1.0-hybrid	TALE
c174336_g1_i1	GSVIVT01019717001	ERF
c174739_g1_i1	Pbr038274.1	bHLH
c174885_g1_i1	PDK_30s1160841g001	ARF
c175375_g1_i1	EMT22546	ERF
c176237_g1_i1	Gorai.009G199300.1	bZIP
c178107_g1_i1	ObartAA03S_FGP26501	B3
c178569_g1_i1	MDP0000279204	MYB_related
c179455_g1_i1	EMT28005	MYB_related
c181208_g1_i1	Solyc02g005290.2.1	GeBP
c19475_g1_i1	Ghi015674	Dof
c19764_g1_i1	LOC_Os07g44640.1	C2H2
c19863_g1_i1	EMT20798	MYB_related
c19963_g1_i1	Glyma04g34912.1	bHLH
c20081_g1_i1	MDP0000288624	NAC
c21585_g1_i1	LOC_Os04g47750.1	MYB_related
c21838_g1_i1	mrna17794.1-v1.0-hybrid	LBD
c22027_g1_i1	OpuncBB_FGP3439	NF-YB
c22262_g1_i1	MDP0000247912	bHLH
c22667_g1_i2	Si001509m	NAC
c22746_g1_i1	Solyc02g005290.2.1	GeBP
c22857_g1_i1	MDP0000288452	LBD
c22861_g1_i1	Scf00343.g15875.t1	ARF
c22870_g1_i1	Lus10040166	GRAS
c22987_g1_i2	EMT03342	WRKY
c23427_g1_i2	BGIOSGA022298-PA	WRKY
c23470_g1_i1	mrna04249.1-v1.0-hybrid	NAC
c23786_g1_i1	PH01004450G0140	WRKY
c24368_g1_i1	C.cajan_44612	S1Fa-like
c24434_g1_i1	EMS61390	bHLH
c25106_g1_i1	Bra012038	MYB
c25390_g1_i1	PH01002606G0040	HSF
c2583_g1_i1	Bra012470	NAC
c2624_g1_i2	gw1.6.118.1	C2H2
c27663_g1_i1	MDP0000261067	MYB_related
c27701_g1_i1	EMT26392	FAR1
c28385_g1_i1	Bradi2g44117.1	bHLH
c28498_g1_i1	Gorai.001G193500.1	bHLH
c29214_g1_i1	Lus10030143	NAC
c29311_g1_i1	Lus10038846	MYB_related
c30134_g1_i1	Lus10003386	bHLH
c30509_g1_i1	EMS60821	FAR1
c31119_g1_i1	MDP0000449389	M-type
c31871_g1_i1	PH01000046G0930	WRKY
c33260_g1_i1	mrna27137.1-v1.0-hybrid	STAT
c33260_g2_i1	mrna09125.1-v1.0-hybrid	bHLH
c33528_g1_i1	EMS45007	WRKY
c33528_g2_i1	MLOC_64708.8	B3
c33686_g2_i1	Si015783m	LBD
c33997_g1_i1	Si022117m	GRAS
c34147_g1_i1	Lus10021035	G2-like
c34201_g1_i1	IGS.gm_12_00206	Whirly
c34209_g1_i1	MDP0000280087	LBD
c34327_g1_i1	OB04G17410.1	bHLH
c34334_g1_i1	EMT03129	bHLH
c34421_g1_i1	MDP0000449389	M-type
c34589_g1_i1	OpuncBB_FGP24461	G2-like
c34771_g1_i1	ObartAA03S_FGP4185	SRS
c34771_g2_i1	ObartAA03S_FGP4185	SRS
c34910_g1_i1	312791	bHLH
c35296_g1_i1	MDP0000218395	FAR1
c35414_g1_i1	PGSC0003DMP400020762	bZIP
c35522_g2_i1	Lus10003001	MYB
c35565_g1_i1	Pbr002083.1	ERF
c35565_g2_i1	Pbr002083.1	ERF
c35865_g1_i1	MDP0000121180	G2-like
c36361_g1_i1	Sobic.006G051700.1.p	WRKY
c37393_g1_i1	Can007561	MYB_related
c37547_g1_i3	MLOC_74974.3	WRKY
c37893_g1_i1	Scf00343.g15875.t1	ARF
c38236_g1_i1	EMT21706	NAC
c39406_g1_i2	Gorai.003G023300.2	HB-other
c39679_g1_i1	Gorai.003G063900.1	Nin-like
c40518_g1_i1	312791	bHLH
c42007_g1_i1	C.cajan_44612	S1Fa-like
c42781_g1_i1	Lus10021035	G2-like
c42829_g1_i1	Pbr030871.1	C2H2
c43376_g1_i1	Neem_1536_f_3	bHLH
c43520_g1_i1	LOC_Os12g06010.1	bZIP
c43769_g1_i1	GSMUA_Achr6P04510_001	GATA
c43891_g1_i2	C.cajan_44612	S1Fa-like
c44058_g1_i1	evm_27.model.AmTr_v1.0_scaffold00155.59	GATA
c44062_g1_i2	PK03054.1	HD-ZIP
c44160_g1_i2	ObartAA03S_FGP20642	EIL
c44242_g1_i1	Bra013842	GeBP
c45209_g1_i1	MEDTR3G005900.1	M-type
c45390_g2_i1	NNU_007278-RA	WRKY
c45429_g1_i1	Bra001729	B3
c46217_g1_i1	EMT03129	bHLH
c46668_g2_i2	EMT28005	MYB_related
c46884_g1_i2	MA_173829g0020	NAC
c47324_g1_i1	MDP0000314088	G2-like
c47354_g1_i2	GSMUA_AchrUn_randomP03750_001	C2H2
c47683_g1_i1	GSMUA_Achr7P25320_001	TCP
c47731_g1_i2	Si001735m	GATA
c47911_g1_i1	mgv1a001951m	S1Fa-like
c47969_g1_i1	MDP0000289554	GRAS
c47971_g1_i1	MDP0000685403	B3
c47971_g2_i1	MDP0000685403	B3
c48558_g1_i1	EMT26392	FAR1
c49029_g1_i1	GSVIVT01008395001	MYB
c49089_g1_i1	Jcr4S02193.10	NF-YB
c49146_g1_i2	MDP0000685403	B3
c49330_g1_i2	OB09G15010.1	ARF
c49380_g1_i3	EMS49407	FAR1
c49757_g2_i1	PH01003485G0070	WRKY
c50457_g1_i1	ObartAA03S_FGP7220	FAR1
c5049_g1_i2	Si012530m	B3
c51191_g1_i1	C.cajan_44612	S1Fa-like
c51718_g1_i1	PGSC0003DMP400027535	bZIP
c51900_g1_i1	MDP0000296303	bZIP
c51997_g1_i3	Ghi013563	S1Fa-like
c52160_g2_i1	MDP0000288452	LBD
c53219_g2_i1	GSMUA_Achr7P25320_001	TCP
c54464_g2_i1	GSMUA_Achr6P04510_001	GATA
c54941_g2_i1	PGSC0003DMP400041646	MYB_related
c55591_g1_i1	Bra013842	GeBP
c56340_g1_i1	Ghi001371	MYB_related
c57646_g1_i1	Sobic.003G012800.1.p	ERF
c58253_g1_i1	Si012032m	MYB
c58642_g1_i1	Si028023m	WRKY
c58954_g1_i2	mrna09125.1-v1.0-hybrid	bHLH
c59134_g1_i1	GSMUA_Achr5P12010_001	Dof
c59205_g1_i1	GRMZM2G008647_P02	MYB_related
c59454_g1_i1	Gorai.003G023300.2	HB-other
c59454_g2_i1	Gorai.003G023300.2	HB-other
c59494_g1_i1	Si017865m	ERF
c59590_g1_i1	IGS.gm_4_00452	C3H
c59652_g1_i2	Si014523m	bZIP
c59761_g1_i1	OpuncBB_FGP5329	E2F/DP
c59913_g2_i1	EMT02183	CPP
c60165_g1_i1	Thecc1EG042823t1	bHLH
c60369_g1_i1	PDK_30s976561g001	bZIP
c60457_g1_i1	OpuncBB_FGP24093	C3H
c60612_g1_i1	Lus10020794	NAC
c60737_g1_i1	440731	ERF
c60776_g1_i1	OB04G28180.1	GRAS
c61238_g1_i1	PH01003422G0070	bHLH
c61349_g3_i1	PK03054.1	HD-ZIP
c61357_g1_i1	EMT28005	MYB_related
c61503_g1_i1	GRMZM2G008647_P02	MYB_related
c61637_g1_i1	Bathy17g00740	C2H2
c61659_g1_i1	Si003350m	bHLH
c62672_g1_i1	Si001909m	RAV
c62804_g1_i2	EMT20798	MYB_related
c63102_g1_i1	Bradi1g48822.1	FAR1
c63358_g1_i2	NNU_017667-RA	EIL
c63385_g1_i1	MDP0000320566	NAC
c63419_g1_i1	MDP0000284588	GeBP
c63705_g1_i1	Thhalv10024662m	ARF
c64038_g1_i2	Lus10038670	NAC
c64852_g1_i1	mrna09125.1-v1.0-hybrid	bHLH
c65530_g1_i1	311286	MYB_related
c65765_g1_i2	PH01003485G0070	WRKY
c65796_g1_i1	AC202489_11.1	WRKY
c65796_g1_i2	Scf00764.g21546.t1	S1Fa-like
c65975_g1_i1	Si027315m	FAR1
c66208_g1_i1	mrna29786.1-v1.0-hybrid	WOX
c66353_g1_i1	Pbr011696.1	bHLH
c66367_g1_i1	PDK_30s873781g005	C3H
c66401_g2_i1	Glyma04g34912.1	bHLH
c66444_g1_i1	Bra013842	GeBP
c67231_g1_i3	Si004417m	GATA
c67231_g1_i5	Si004417m	GATA
c67691_g1_i1	MDP0000288624	NAC
c68329_g1_i1	MDP0000288452	LBD
c68335_g1_i2	Si007662m	bHLH
c68681_g2_i1	EMT19245	FAR1
c68785_g2_i1	GRMZM2G083374_P01	FAR1
c68934_g1_i4	LOC_Os11g19030.1	FAR1
c69238_g1_i1	GSVIVT01018226001	ERF
c69333_g2_i1	GSMUA_Achr10P22520_001	TALE
c69375_g1_i1	MDP0000275412	Trihelix
c69845_g1_i1	ObartAA03S_FGP10198	MYB_related
c70312_g2_i1	mgv1a001951m	S1Fa-like
c70630_g1_i1	mrna01851.1-v1.0-hybrid	NAC
c70673_g2_i1	Bra039779	S1Fa-like
c71048_g1_i3	GSVIVT01019717001	ERF
c71290_g1_i1	Lus10007348	MYB_related
c71429_g1_i1	Gorai.003G063900.1	Nin-like
c71646_g1_i2	Pbr002083.1	ERF
c7206_g1_i1	EMT22546	ERF
c72493_g1_i3	OB09G15010.1	ARF
c72638_g1_i1	Sobic.002G040100.1.p	bHLH
c73196_g1_i1	BGIOSGA030830-PA	MYB
c73340_g1_i2	Gorai.005G031000.2	GRAS
c73358_g1_i1	MDP0000121180	G2-like
c73373_g1_i1	29851.m002493	B3
c73910_g2_i1	Tae053348	C2H2
c74370_g1_i1	Lus10030531	bZIP
c74968_g1_i2	Lus10007348	MYB_related
c74989_g1_i1	Jcr4S02193.10	NF-YB
c75394_g1_i1	Pbr026954.1	CO-like
c75394_g2_i1	mrna19889.1-v1.0-hybrid	C3H
c75396_g1_i1	mrna19889.1-v1.0-hybrid	C3H
c75689_g1_i2	GRMZM2G351232_P01	E2F/DP
c75902_g1_i1	Jcr4S03304.20	HSF
c76771_g1_i3	29851.m002493	B3
c76890_g1_i1	Bra039779	S1Fa-like
c76898_g1_i3	Si000845m	bHLH
c76949_g1_i1	MDP0000318339	FAR1
c77616_g1_i1	EMT28005	MYB_related
c77631_g1_i1	Si001895m	SRS
c77756_g1_i1	PH01003485G0070	WRKY
c77992_g1_i1	GRMZM2G404769_P01	E2F/DP
c78019_g1_i1	MEDTR3G143650.1	C3H
c78024_g1_i1	PDK_30s1160841g001	ARF
c78217_g1_i3	EMS53227	TCP
c78226_g1_i4	Pbr038274.1	bHLH
c78428_g1_i2	Si039285m	NAC
c78798_g1_i1	PDK_30s873781g005	C3H
c78962_g1_i1	NNU_016725-RA	GRAS
c79142_g1_i3	MDP0000311595	NF-YA
c79170_g1_i2	BGIOSGA032532-PA	HB-other
c79216_g1_i1	PDK_30s1160841g001	ARF
c7925_g1_i1	PK04509.1	bHLH
c79269_g1_i1	Si006371m	AP2
c79446_g1_i1	27791.m000083	NF-X1
c79502_g1_i1	Si034254m	HD-ZIP
c79542_g2_i1	900671	ERF
c79605_g1_i1	Lus10007348	MYB_related
c79678_g1_i1	mrna26696.1-v1.0-hybrid	bHLH
c79678_g2_i1	Thecc1EG042823t2	bHLH
c79678_g2_i2	Thecc1EG042823t2	bHLH
c79856_g3_i1	PH01000183G0940	HD-ZIP
c79984_g2_i2	Si022648m	C3H
c8006_g1_i1	MDP0000173550	MYB
c80097_g1_i1	mrna01596.1-v1.0-hybrid	WRKY
c80102_g1_i1	Si014180m	NAC
c80205_g1_i1	MDP0000253576	bHLH
c80302_g1_i2	BGIOSGA036957-PA	bZIP
c8040_g1_i1	LOC_Os07g17230.1	B3
c80696_g2_i2	Sobic.002G040100.1.p	bHLH
c80727_g1_i2	PDK_30s782571g001	AP2
c8089_g1_i1	Bra037509	GRAS
c8089_g1_i2	Bra037509	GRAS
c80942_g1_i1	915820	G2-like
c81357_g1_i1	mrna31843.1-v1.0-hybrid	WRKY
c81682_g1_i1	Jcr4S02193.10	NF-YB
c81811_g1_i1	Bra013842	GeBP
c81811_g1_i2	Bra013842	GeBP
c81824_g1_i2	EMT26167	WRKY
c81899_g1_i1	MDP0000253576	bHLH
c81938_g1_i1	MDP0000240167	CPP
c81957_g1_i2	orange1.1g015846m	ERF
c82027_g1_i5	MDP0000253576	bHLH
c82100_g1_i1	mrna03614.1-v1.0-hybrid	C2H2
c82154_g1_i1	PH01002141G0040	G2-like
c82356_g1_i1	LOC_Os12g06010.1	bZIP
c82367_g2_i1	Si015349m	bHLH
c82413_g1_i1	C.cajan_44612	S1Fa-like
c82471_g2_i1	PDK_30s1160841g001	ARF
c82563_g1_i1	g2260.t1	SBP
c82609_g1_i1	GRMZM2G465595_P01	C2H2
c82687_g1_i1	OpuncBB_FGP24418	bZIP
c8271_g1_i1	MDP0000261154	bZIP
c83216_g1_i1	EMT26167	WRKY
c83310_g1_i2	Jcr4S00282.90	NAC
c83338_g1_i1	Tp3g07810	MYB_related
c83419_g2_i1	MDP0000606021	bHLH
c83469_g1_i1	EMT28005	MYB_related
c83616_g1_i2	EMS51959	MYB
c84137_g1_i1	Bra013842	GeBP
c84152_g1_i2	GRMZM5G873586_P04	LBD
c84444_g2_i1	Thecc1EG030078t1	NF-YC
c84521_g1_i1	OB04G28180.1	GRAS
c84645_g1_i3	Bra007840	B3
c84782_g1_i1	ObartAA03S_FGP4185	SRS
c84878_g1_i1	Bra032634	C3H
c84908_g2_i1	OB01G21870.1	WRKY
c85087_g1_i1	MDP0000449389	M-type
c85097_g4_i1	MDP0000311595	NF-YA
c8517_g1_i1	ObartAA03S_FGP16125	B3
c85186_g1_i1	OpuncBB_FGP24461	G2-like
c85186_g2_i2	OpuncBB_FGP24461	G2-like
c85238_g1_i1	Si018222m	ERF
c85302_g1_i1	ObartAA03S_FGP24861	G2-like
c85437_g2_i2	mrna29546.1-v1.0-hybrid	bZIP
c85458_g1_i1	MDP0000311595	NF-YA
[truncated: 202 more rows]

## Sheet: R2 up-regulated
Gene_ID	Target_Gene	Gene_Family
[truncated: 2,434 more rows]

[truncated: 5 more sheets: R2 down-regulated, R3 up-regulated, R3 down-regulated, All up-regulated, All down-regulated]
