# Supplementary material for: Transcriptome profiling reveals the effects of drought tolerance in Giant Juncao
Source: BMC Plant Biol. 2021 Jan 4;21:2. doi: 10.1186/s12870-020-02785-7 (PMC7780708; doi:10.1186/s12870-020-02785-7)
Supplement: Supplementary file 7 — Additional file 7. Degree and log2(FoldChange) value of hub genes under different treatments in the four modules. [file 12870_2020_2785_MOESM7_ESM.xlsx]

## Sheet: turquoise
Gene ID	Degree	Direction of gene expression changes
		D1	D2	R1	R2	R3	Description
c100165_g1_i1	1		4.9				hypothetical protein SETIT_033553mg [Setaria italica]
c101759_g1_i2	1		6.9		1.5		zf-FLZ
c102407_g1_i1	1		3.5				-
c102583_g1_i1	2		4.3				AS2-like protein 11
c102610_g1_i1	4		2.3				RecName: Full=Protein root UVB sensitive 6
c104666_g1_i2	2		5.1				-
c105147_g1_i2	1		8				-
c106074_g1_i2	1		7.5				-
c107876_g1_i1	1		4.1				RecName: Full=Coenzyme Q-binding protein COQ10, mitochondrial; Flags: Precursor
c107929_g1_i4	1		4.9		1.2		RecName: Full=Bidirectional sugar transporter SWEET5; Short=AtSWEET5;
c110237_g2_i4	1	1.3	6.1				-
c110249_g1_i5	1		4.4				F-box-like
c110358_g1_i1	1		6.7		1.8		Os11g0198200, partial [Oryza sativa Japonica Group]
c111779_g1_i1	1		2.8				RecName: Full=Soluble starch synthase 2-2,
c112039_g1_i1	1		4.5				TctB
c112840_g2_i4	2		4.2	-3.7		-4.5	RecName: Full=Basic endochitinase CHB4; Flags: Precursor
c112888_g1_i4	1		4.5				Permease of the major facilitator superfamily
c113076_g1_i1	1		2.4				RecName: Full=Squalene synthase; Short=SQS;
c114314_g1_i1	1		2				RecName: Full=DeSI-like protein sdu1;
c116017_g2_i1	1		4.1				RecName: Full=Aspartate aminotransferase, mitochondrial; Short=mAspAT;
c116171_g1_i6	1		3.3				RecName: Full=ACT domain-containing protein ACR10; AltName:
c116277_g1_i2	1		3.1				RecName: Full=Copper transport protein CCH; AltName: Full=Copper chaperone CCH
c116581_g1_i3	1		1.9				RecName: Full=GTP-binding protein SAR1
c116920_g1_i3	1		4				Dihydropyrimidine dehydrogenase
c117191_g1_i3	1		4.9				PAP_fibrillin
c117255_g6_i2	1		4.5				multidrug resistance protein, MATE family
c118098_g1_i1	1		2.2				RecName: Full=Arabinose-proton symporter; AltName: Full=Arabinose transporter
c116224_g1_i5	2		3.4				DUF296
c116628_g1_i2	10		2.6				serine/threonine-protein kinase ULK/ATG1
c116760_g1_i5	3		5.4				CRT-like//CRT-like
c116887_g4_i5	1		3.5				DUF707
c117349_g1_i2	10		4		-1.2		Predicted E3 ubiquitin ligase
c118053_g1_i5	1		4.3				Oryza sativa Japonica Group Os12g0635500 (Os12g0635500) mRNA, complete cds
c118251_g1_i1	43		4.2		-1.3		RecName: Full=Beta-glucosidase 21; Short=Os5bglu21; Flags: Precursor
c119039_g1_i1	1		4.9		-1.3		RecName: Full=Alpha-galactosidase; Short=Alpha-Gal
c119459_g1_i6	1		3.5				RecName: Full=Transcription factor PCF3
c119518_g1_i5	1		4.5				carbohydrate transporter/ sugar porter/ transporter [Zea mays]
c119682_g4_i3	2		5.2				DUF2733
c120594_g4_i4	1		3.6		-1.1		protein TIF31
c120606_g2_i1	1		3.2				Apoptotic ATPase
c120948_g1_i1	1	2.1	7.1		1.9	1.3	Oryza sativa Japonica Group DNA, chromosome 1, cultivar: Nipponbare, complete sequence
c178639_g1_i1	2		3.1				-
c44901_g1_i1	1	1.8	6.3	2.2	1.6	-3.6	FTCD_N//Methyltransf_17
c76758_g1_i1	1		5.6				-
c86999_g1_i1	1		7.2				DUF4462//Stress-antifung
c87618_g1_i2	1		3.9				Vacuolar H+-ATPase V0 sector, subunits c/c'
c89241_g1_i1	1	4.3	8.2	2.2	4.3	1.8	FOG: Reverse transcriptase
c90708_g1_i4	1		6.5				Hordeum vulgare clone HV_Mba454-H20, complete sequence
c96541_g1_i1	1		4.5
c92730_g1_i2	1		4.1
c93002_g2_i1	2		4.7
c118251_g1_i2	1		3.4		-1.1
c95228_g1_i1	2		4.1
c91181_g1_i1	2		3.6

## Sheet: darkorange2
Gene ID	Degree	Direction of gene expression changes
		D1	D2	R1	R2	R3	Description
c100193_g1_i1	1	-3.8	-6.3	-2.7	-3.5		beta-glucosidase
c102737_g1_i1	1	-2.6	-6.6	-2.9	-2.2		zf-FLZ
c103042_g1_i2	3	-3	-4.1	-2.9	-3.3		myb-related protein Hv33 [Zea mays]
c104878_g2_i1	1	-2	-2.1	-1.9	-2		Serine/threonine protein kinase
c107177_g1_i7	3		-1	-1.1			Serine/threonine protein kinase
c109879_g4_i3	5	-2.6	-8	-3.8	-4.7		WRKY
c116205_g1_i2	1	-1.1	-1.7	-1.7	-1.6		nucleoside-diphosphate kinase
c116852_g2_i2	1	-3.7	-4.4	-2.7	-2.2		EamA
c111778_g1_i1	5	-1.4	-4.1	-1.6	-2		starch synthase I [Hordeum vulgare subsp. vulgare]
c112377_g1_i4	2	-1.4	-2	-1.6	-2.2		Mannose-1-phosphate guanyltransferase beta [Aegilops tauschii]
c114467_g1_i4	4	-1.4	-8.8	-2	-2.7		hypothetical protein OsJ_02876 [Oryza sativa Japonica Group]
c117338_g2_i5	7	-2.3	-7.1	-1.7	-2.2		RecName: Full=Proline-rich receptor-like protein kinase PERK3
c118890_g1_i6	7	-1.7	-4	-1.5	-1.4		solute carrier family 15 (peptide/histidine transporter), member 3/4
c119691_g1_i2	3	-1.9	-3	-2.8	-3		cellulose synthase A
c119870_g1_i6	5	-1.7	-6.4	-2.4	-2.5		glutamate receptor, ionotropic, plant
c120413_g2_i3	2	-3.9	-6.4	-4.4	-3.5		cellulose synthase BoCesA2 [Bambusa oldhamii]
c62672_g1_i1	1	-2.2	-4	-3	-2.4		RecName: Full=AP2/ERF and B3 domain-containing transcription repressor RAV2;
c85186_g2_i2	1	-5.1	-4.1	-2.8	-4.8		cell wall//cytoplasmic membrane-bounded vesicle
c92484_g1_i1	2	-4	-10.3	-3.1	-3.6		cellular transition metal ion homeostasis//metal ion transport
c97285_g1_i1	1	-1.3	-2.1	-1.6	-1.6		RecName: Full=Abscisic acid-inducible protein kinase

## Sheet: skyblue
Gene ID	Degree	Direction of gene expression changes
		D1	D2	R1	R2	R3	Description
c100504_g1_i1	3	10.8	7.9	6.7			heat shock protein 90 [Triticum urartu]
c100511_g1_i2	3	4.8					-
c101571_g2_i2	1	2.1					Peroxidase 51 [Triticum urartu]
c102852_g1_i1	2	3.6	-1.3			1	pre-mRNA-processing factor SLU7
c103063_g1_i3	1	4.9		2.8			-
c103721_g1_i1	7	3.3	-1.2	1.2	-2.7		PREDICTED: Zea mays uncharacterized LOC103649875 (LOC103649875), ncRNA
c109952_g1_i1	1	2		1.1			homogentisate phytyltransferase / homogentisate geranylgeranyltransferase
c111174_g1_i1	1	5.3					-
c112530_g2_i6	3	3.5	-2.2	1.9	-4.6		RecName: Full=Photosynthetic NDH subunit of subcomplex B 3, chloroplastic; Short=Protein PnsB3;
c113827_g7_i2	1	2.9	-1.8		-1.3		PREDICTED: Setaria italica uncharacterized LOC101756875 (LOC101756875), partial mRNA
c116602_g1_i1	2	1.5					RecName: Full=Vacuolar-processing enzyme; Short=VPE; AltName: Full=Proteinase B; Flags: Precursor
c1179_g1_i1	2	3.6		1.9	-1.1		-
c118453_g3_i1	1	2.4			-1.6		RecName: Full=Defensin-like protein P322; AltName: Full=Probable protease inhibitor P322; Flags: Precursor
c163018_g1_i1	1	2.2	-2.3				1,2-dihydroxy-3-keto-5-methylthiopentene dioxygenase 4 [Aegilops tauschii]
c6039_g1_i1	1	6.9					-
c74763_g2_i1	1	11.1	8.1	7.3			RecName: Full=Heat shock protein 90-4; Short=AtHSP90.4;
c75648_g1_i1	1	6.9					-
c8383_g1_i1	1	8	5.4	3.8	4.1	3.5	-
c90134_g1_i1	1	2.1					Hordeum vulgare subsp. vulgare cDNA clone: FLbaf179d07, mRNA sequence

## Sheet: white
Gene ID	Degree	Direction of gene expression changes
		D1	D2	R1	R2	R3	Description
c100350_g1_i1	2		-7.4		1		cation-transporting P-type ATPase D
c100592_g2_i1	2		-8.9		1.2		photosystem I subunit PsaN
c100650_g1_i1	3		-5.8				RecName: Full=GDP-mannose transporter; Short=GMT
c100784_g1_i2	2		-9.3		1.4		RecName: Full=Photosystem I reaction center subunit psaK, chloroplastic; AltName: Full=Light-harvesting 5 kDa protein; AltName: Full=PSI-K; AltName: Full=Photosystem I subunit X, partial [Spinacia oleracea]
c101754_g1_i1	1		-1.6				RecName: Full=Casein kinase II subunit alpha; Short=CK II alpha
c102075_g1_i1	1		-2.3		1.7	1.6	PREDICTED: uncharacterized protein LOC100822169 [Brachypodium distachyon]
c102473_g2_i1	2		-2		1.1		RecName: Full=Universal stress protein Slr1101; Short=USP Slr1101
c102547_g1_i4	1	3.1	3.9	2.7	-1.4		anaerobic respiration//response to oxidative stress
c102635_g1_i1	1						Putative cargo transport protein EMP24 (p24 protein family)
c103088_g1_i1	1	1.3	1.6				PREDICTED: uncharacterized protein LOC100822408 isoform X2 [Brachypodium distachyon]
c103116_g3_i1	2				-1.3		RecName: Full=UDP-glucuronic acid decarboxylase 1; AltName: Full=UDP-glucuronate decarboxylase 1; Short=UGD; Short=UXS-1
c103452_g1_i1	2						DnaJ homolog subfamily A member 5
c103466_g1_i2	2						receptor expression-enhancing protein 5/6
c104336_g1_i3	2						RecName: Full=Poly(A) RNA polymerase GLD2-B; Short=xGLD-2; AltName: Full=PAP-associated domain-containing protein 4-B [Xenopus laevis]
c104488_g1_i1	1		-6.8				S-M checkpoint control protein CID1 and related nucleotidyltransferases
c104512_g1_i1	3						U6 snRNA-associated Sm-like protein LSm4
c104644_g1_i1	1		-6.2	-1.1			Serine/threonine protein kinase
c105077_g1_i1	2		-2.2		1.1		RecName: Full=Phosphate import ATP-binding protein PstB; AltName: Full=ABC phosphate transporter; AltName: Full=Phosphate-transporting ATPase
c105097_g1_i1	1		1.2				RecName: Full=Ubiquitin-conjugating enzyme E2 B;
c105374_g1_i2	1						nuclear transcription factor Y, gamma
c105623_g1_i2	1	1.6	2	1			protein folding//response to high light intensity//response to hydrogen peroxide//response to heat
c114502_g1_i3	10		-3.4				RecName: Full=Protochlorophyllide reductase B, chloroplastic; Short=PCR B; AltName: Full=NADPH-protochlorophyllide oxidoreductase B; Short=POR B; Flags: Precursor
c120227_g1_i6	13		-5.5		1.1		Predicted hydrolase/acyltransferase (alpha/beta hydrolase superfamily)
c84973_g1_i1	11		-8.1				RecName: Full=NAD(P)H-quinone oxidoreductase subunit N; AltName: Full=NAD(P)H dehydrogenase I subunit N; Short=NDH-1 subunit N; Short=NDH-N
